# Supplementary material for: Growth-regulating factor 15-mediated gene regulatory network enhances salt tolerance in poplar
Source: Plant Physiol. 2022 Dec 26;191(4):2367–84. doi: 10.1093/plphys/kiac600 (PMC10069893; doi:10.1093/plphys/kiac600)
Supplement: kiac600_Supplementary_Data [file kiac600_supplementary_data.zip]

Archive with 2 entries (2 files):
- Supplemental Figures S1S12.pdf
- Supplemental Tables S1S17.xlsx
