# Supplementary material for: Growth-regulating factor 15-mediated gene regulatory network enhances salt tolerance in poplar
Source: Plant Physiol. 2022 Dec 26;191(4):2367–84. doi: 10.1093/plphys/kiac600 (PMC10069893; doi:10.1093/plphys/kiac600)
Supplement: kiac600_Supplementary_Data [file kiac600_supplementary_data.zip › Supplemental Tables S1S17.xlsx]

## Sheet: Supplemental Table S1
Supplemental Table S1. Primers used in this study
Gene	Forward primer (5´-3´)	Reverse primer (5´-3´)	RT-primer (5´-3´)
Pop_A01G003804	aga aca cgg ggg act ATG TTG AAT ACA ACA ATT TCC AGA A	acc ccc ggg gat cct ATC ATC AGA AGT GTG AGG TCT TGA A\	---
Pop_A01G004214	aga aca cgg ggg act ATG AGC AAC TCA TCA GTC ACA GT	acc ccc ggg gat cct AGC ATC ATT TGG GGA ATG ATA ACT C	---
Pop_A01G059964	aga aca cgg ggg act ATG AAA TCT CAA GCC CCA CCT T	acc ccc ggg gat cct GGC GCT AGC ACT ACC GAT T	---
Pop_A01G059928	aga aca cgg ggg act ATG CAA GAT AAC CTG GAA TCT TGT A	acc ccc ggg gat cct TAG CGG TTG GTT TTT GCT GAC AT	F--ATG CAA GAT AAC CTG GAA TCT TGT A R--TAG CGG TTG GTT TTT GCT GAC AT
Pop_A02G066375	aga aca cgg ggg act ATG GAT TTT GGG GTT CAG GTG G	acc ccc ggg gat cct CAA GGC AGG CAA TGA TGA AGA AT	---
Pop_A03G050501	aga aca cgg ggg act ATG GAG TCT CAA GCC CCA C	acc ccc ggg gat cct CCA GGC GCT AGC ACC ACT	---
Pop_A03G050308	aga aca cgg ggg act ATG AGC AAC TCA TCA GTC ACA GT	acc ccc ggg gat cct AGT TGC GGA AAA GTA TGT TCC AGA T	---
Pop_A03G049937	aga aca cgg ggg act ATG TTG AAC ACA ACA AGT GCT AGA A	acc ccc ggg gat cct ATT ACC ATT GTC GTG AGG TCT TGA A	F-- ATG TTG AAC ACA ACA AGT GCT AGA A R--ATT ACC ATT GTC GTG AGG TCT TGA A
Pop_A06G089585	aga aca cgg ggg act ATG GAC TTC CAT CTG AAG CAA TG	acc ccc ggg gat cct GGT AAA AGA GTT CAT TGA GCT TCC A	---
Pop_A07G022746	aga aca cgg ggg act ATG CAT GGT CCT TTT ACT GGG G	acc ccc ggg gat cct ACC ATT TTC TTG ATT ACA GGG ATG G	---
Pop_A12G081581	aga aca cgg ggg act ATG ATG ACA ACA GAT GAT GGC TTA A	acc ccc ggg gat cct GCC TTG ATT TAA CCA AAG CAT GG	---
Pop_A13G009987	aga aca cgg ggg act ATG AAT AGT GGT GGT GCA GGA G	acc ccc ggg gat cct AAC ACC ACC TAA GAA AAA CCC AC	---
Pop_A14G000116	aga aca cgg ggg act ATG GAG AAA AGA GTA TCT GAA GAA T	acc ccc ggg gat cct CAA AAT ATT GAA CAT GGT GTC GCT T	---
Pop_A14G044741	aga aca cgg ggg act ATG GAT TTT GGG GTT CAG GTG G	acc ccc ggg gat cct CAT GGC AGG CAA TGA AGA AGA AT	---
Pop_A14G044552	aga aca cgg ggg act ATG GAC TTT GGG GTT CTT GGT TT	acc ccc ggg gat cct CAG GGA TGG AAT AGG TGA TGA A	F-- ATG GAC TTT GGG GTT CTT GGT TT R-- CAG GGA TGG AAT AGG TGA TGA A
Pop_A15G076620	aga aca cgg ggg act ATG AGA ATA AAT TAT GGG TTT GAT G	acc ccc ggg gat cct GGC TTG ATT TAA CCA AAG CAT GG	---
Pop_A18G083178	aga aca cgg ggg act ATG ATA ATG AGT GGA GGA AAC AGG T	acc ccc ggg gat cct ACC ATC ATT ATT AGT TCT TGA ATT A	---
Pop_A19G052370	aga aca cgg ggg act ATG AGT ACT ATT GGT GCA GGA G	acc ccc ggg gat cct GTT ATC TTG TGG AGA ACG AGA G	---
Pop_G01G004872	aga aca cgg ggg act ATG TTG AAT ACA ACA ATT TCC AGA A	acc ccc ggg gat cct ATC ATC AGC AGT GTG AGG TCT T	---
Pop_G01G089185	aga aca cgg ggg act ATG AGC AAC TCA TCA GTC ACA GT	acc ccc ggg gat cct AGC ATC ATT TGG GGA ATG ATA ACT C	---
Pop_G01G002929	aga aca cgg ggg act ATG AGT AGT TGC AGT AGG ACT AGT A	acc ccc ggg gat cct TAG CGG TTG GTT TTT GCT GAC AT	F-- ATG AGT AGT TGC AGT AGG ACT AGT A R-- TAG CGG TTG GTT TTT GCT GAC AT
Pop_G02G005644	aga aca cgg ggg act ATG GAT TTT GGG GTT CAG GTG G	acc ccc ggg gat cct CAA GGC AGG CAA TGA TGA AGA AT	---
Pop_G03G078182	aga aca cgg ggg act ATG AGC AAC TCA TCA GTC ACA GT	acc ccc ggg gat cct AGT TGT GGA AAA GTA TGT TCC AGA T	---
Pop_G03G010505	aga aca cgg ggg act ATG TTG AAC ACA ACA AGT GCT AGA A	acc ccc ggg gat cct ATC ATC TAC GAA ACA TGA GTA TCC A	---
Pop_A05G072969	ccatggaggccagtgATGGCGGACACGGTCCCA	tgcccacccgggtggCTAGTTCACAAACCTACATTGTTTC	F--ATGGCGGACACGGTCCCA R--CTAGTTCACAAACCTACATTGTTTC
Pop_A08G063638	ccatggaggccagtgATGGCAAGCTATGCAGAGAAAG	tgcccacccgggtggTCAGTATCGGTACCGATCCC	---
Pop_A09G076952	ccatggaggccagtgATGTCAAAGGAAGTGATTGAAGAAG	tgcccacccgggtggTTAATTTGTGGGGTGGCTACGG	---
Pop_A14G000674	ccatggaggccagtgATGGAAGGAATGAGTGTGGAGAA	tgcccacccgggtggTCATTTGTCATGAGGATGCTTCAC	---
Pop_G06G051684	ccatggaggccagtgATGGCTTCATTGCAAGAACCATG	tgcccacccgggtggTTAAGCTGCGATGACTCCGAC	F--ATGGCTTCATTGCAAGAACCATG ---R--TTAAGCTGCGATGACTCCGAC
GRF15 (Y2H-seq)	ccatggaggccagtgATGGACTTTGGGGTTCTTGGTT	tgcccacccgggtggTTACAGGGGTGGAATAGGTGAT
GRF15 (gene cloning)	ATGGACTTTGGGGTTCTTGGTT	TTACAGGGGTGGAATAGGTGAT	---

## Sheet: Supplemental Table S2
Supplemental Table S2. Amino acid sequences, pIs, and molecular masses of plant GRF genes in this study.
ID	Name	Amino acid sequences	Number of amino acid(da)	Molecular mass	pI
Populus trichocarpa
Potri.001G082700	GRF8	MRSSWSRTRSGVFVDDIGLGLRMQDNLESCSGSSKRSVTAMSCDHEPAAHELSSSSCSGGGGGSGPLFYSTSNHVTCLGDIK DVVASVSASGTGTPDAIAESKSLQYPYFISDSSPFTFNSSGEMTPSVNERVLFTAAQWQELERQTTIYKYMMASVPVPPELLIPITKNQSNVLPPRSNSS LELGIPSLNSSDAEPWRCKRTDGKKWRCSRDVAPDQKYCERHSHKSRPRSRKPVELHTHDSPRTLTNNNTNTNNSNYSTNPHLFNQKPYFPSHLFMFPSA MAPSASSYDQPRSLEWLLKGEILPVASNYSQEWQHLKRDSIKGNGKVYNVYGEEQPLCSNTYRGGHSLQAQRLNDHCSVLSSPKSTTLERALSPSLTQEQ ETRHFIDAWSTNS…	513	55710.8	7.6
Potri.001G114000	GRF7	MKSQAPPSKIARLSNSRTGLLNGWNMEGNRRNGRSRSPSIGLGVELGRGGSSQRPITGCKKPYGFTILQLHELELQSLIYKY IQAGFPVPYHLVLPIWKSVTASLGGLSSSLYQLYPSFMGCKCNPLYLEYKKGMEHEPGRCRRTDGKKWRCSKEVLPDQKYCDRHIHRGRQRSRKLVEAAS HSNASTNLSISLPGIGSASA*	202	22447.8	10.06
Potri.001G132600		MSNSSVTVAAVGPRSQPGFTVAQWHELEHQALIFKYLKAGLSVPPYLLLPIRKSFQLLSPGFLHPSNLSYCSYFGKKIDSEP GRCRRTDGKKWRCSKDAHPDSKYCERHMNRSRNRSRKPVESQTTSQSMSTVASEIVTGSSSSGSRAYTTMPLPTIGNSGPLGFGSNMSRWQMESMPYGVN SKDYRSLHGLKLEADEKTFLPEALGNTRSFGMNSTVDSTWHLTSQVPASPVPESRNDALLQNYPQLRTLQDFEPLTVDDAPSKQQEEQYLFGREFSSSGS MRQENQSLQPLFDEWPKCRDMDSYFTDQRSNKSSSGVQLSMAIPMAPNSAPRSYHSPNDA*	342	38231.7	8.86
Potri.001G169100		MLNTTISRNRFPFTATQWQELEHQALIYKYMVSGVPVPPELLYSVKRSLGSSLASRLFPHQPIGWGCFQAGFGRKADPEPGR CRRTDGKKWRCSKEAYPDSKYCERHMHRGRSRSRKPVELTSSTTTTATTIPLTSINRNLSNPTISPSSSSYSFSHPSSAESEVYAHQNPSHGTFLNPFLY PHSSSSGPPDSGFSPLNSTPHNLFLESGSSPQVDKEHRYYHGMREDVDERAFFPDGLGSARGVQDSYNQLTMSSYKGYSLSQFQTFADTSKEEQQQPGQH CFVLGTDIIKSSATRSIKLEKETETLKPLHHFFDEWEPKDADSWLDLASSSRPHTSGYLCFADD*	346	38924.1	7.25
Potri.002G115100		MDFGVQVGLDGLVGSDTSNSGFASLASSDPDEKQKYGSGFLKQERSAAADDDWRNSKLAKTESMLLDQRNTFLLKSSNNSLF TDGQQQQQMLSFSCPKSASSGERSSPNAMLPYFHLTSSACNRNTGYNSGIFNAASMHGVLTETRWPFTQLQWMELEHQALIYKYMTANVPIPSNLLIPIR KALDSAGFSSFSGGLFKPSALQWGTFHMGFSSNTDPEPGRCRRTDGKKWRCSRDAVADQKYCERHMNRGRHRSRKPVEGQSGHSAAATTTLKPMANGTSS FASASVVGLRSAVSDSHTIVHNQQQPASSSNLSATNTLSRVFLATENVGERMQDASGLSMLPSSIDLKSKETPFFISKQQNSYGESLQNEFALVTSDSLL NHSQKSSSLMSCR…	467	51409.2	8.7
Potri.003G065000	GRF5	SNMLNTTSARNSLLFTATQWHELEHQALIYKYMVSGVPVPPELLYSVKRSLESSLASRLFPHQPTGWGCFQAGAGRKADPEP GRCRRTDGKKWRCSKEAYPDSKYCERHMHRGKNRSRKPVELASTTTTAAAAAIPLTSINRNLYNNTVSPSSSSYSFSNLSSSMESEIYAHQDSSRSTFLY PHSSSSGPPADSGFSPQNSTTHNLFLDCGSSPHADKEYRYSHGIRECMDGRAFFPDALGSARGVQDSYNQLTMSSYKGYSQSQFQSFANTSKEEQQQPGH HCFVLGTDIIKSSATRSIKLEKEPETQKPLHHFFGEWEPKDADSGLDLASSSKPDHDTDD*	342	38014.8	7.23
Potri.003G100800		MSNSSVTVAGVGSRSPPGFTMSQWHELEHQVLIFKCLNAGLPVPPSLLLPIRKSFQLLSPGFLHPSNLSYCSYFGKKIDSEP GRCRRTDGKKWRCSKDAHPDSKYCERHMNRSRNRSRKPVESQTTSQSLSTVASEIATGSSSIGSRGYPTNPGTLGLGSNMSRWQMESMPYGVNSKDYRSL HGPKPEADEKTFLPEALGNTRSFGMNSTVDSTWHLTSQVPANRVPESRNGSLLQNYPQVQTLQDFEPLTVDAASPKQQQQQHYLFGREFSSSGSMRRENQ SLQPLFDEWPKCRDMDSHLTDQRSNNNSSAVQLSMAIPMAPNPAARSYHSPNGETGLSGTYFSAT*	347	38470.9	9.2
Potri.003G118100		MESQAPPPKFARLSNSRTRLASGWNVERNRRDGESGSPPIGLGLELGRGGSSQRPIISCKKPYGFTVLQLQELQLQSLIYTY IQAGFPVPYHLVLPIWRSVATSLGGLSSRLYQLYPSLMGCNPLYLAYKNGMDPEPGRCRRTDGKKWRCSKEALPYQKYCDRHIHRGRQRSRKLEESASHG NSSTDLSISLPAGISGASA*	201	22309.4	9.9
Potri.006G115200		MDFHLKQWRNQHEESGQQPSAKMPKLLMDPHQPQQHPHSSGSAAFPLFLPEPSCKNSNLSAFPDSNTAANTRLPKIMGNYFS LEQWQELELQALIYRFMLAGAAIPPELLQPIKKTLLHSHPPPYFLHHPLQLHCSYYQPSWYWGRAAMDPEPGRCRRTDGKKWRCSRDVVAGHKYCERHLH RGRNRSRKPVENPTPTISTNITCIGIGELDQTTFSLFCFCFNLLAHPYCSSKTESKGLIGPPPPNEVGNRSDGHILWHFFDDWPRSVDESDNMNAGSSMN SLTCLSVSMPGNSPASDVSLKLSTGNNIAEEEPEPVPAPIPRGNTSNWAAAGWGTKITNQVVTSMGGPLAEALRSSTTKLISHECSAPVMSPHCF*	377	41999.5	7.63
Potri.006G143200		MIMSGGNRFPFTASQWQELEHQALIYKYMVSGIPIPPDLLFTIKRSGCLDSSLSSKLFPRQPPHFSWGCFQMGLGRKIDPEP GRCRRTDGKKWRCSKEAYPDSKYCEKHMHRGKNRSRKPVEVATQSITAPTVSSMTRNHSNNSLLTTSPTSLSLLSPKTHHQNHLHYPAPAGYHAHPNHQF LSSSRPLGIGLSPHENPTHLLLDSGGSSLANTDYRNRNVYGLKEEVDEHAFFSEPSGSMRSLSGSSLDDAWQLTPLTMNSSPSTTNSSKQRSLSSLHNEY SYLQLQSLSDPDTPKQQKQCQHNYLLGSSDVDSLGPIKMEKEKSQKTVHRFFDEWPPKDKDSWLDLDDKSSKSASVSATGLSISIPSSHDFLPIFSSRTN NGG*	385	42986	8.98
Potri.007G007100		MDFGVLGLEGLVGPESSSHAPSHVSLPETKPKILGSVLTKQERSSSSASAQDDYWRASKMPKLDDFSSTKTMPLHQPAPLLR PNSMFSNDSRQQEHMLSFSSPKPEATPFLVKDAGLVERNTQNHTALSFPYYQHAPLSASRSAGYGTGNLNASMQGPFTGVRGPFTPSQWMELEHQALIYK YITARVPVPSNLIIPLKKSLNPYGLPFSSAGSFPPSSLGWGTFHLGYPGNNTDQEPGRCRRTDGKKWRCSRDAVADQKYCERHINRGRHRSRKPVEGQTG HAATGTASSKVVPMSNSMPTSITTSGATSNSIVITQQQLKNFQPAAASMSSADARVNGAQDARRVSMMSSTINRKSDESTFCIPRQDILFEQCSQTEFGL VSYDSLLNPSQKS…	614	66972.4	7.66
Potri.012G022600	GRF9	MMTTDDGLNVSNKVAKEINTTSSISNVDFGVKLHQPIDHHQSFPSSTPMMVPHVNHHRPMFDNGPTSSCDRNKSLMNYISDR IYRVAAGGATSGGAVGVRNLQPFDISETSISTAASAFRSPGCRKISLFFLSISPLSTSSCFSLLVSLSFSLLNFQRLNLYESKSQGGNMAASLGFPFTNT QWKELERQAMIYNYITASVPVPPQFLIPTPMGNGLNVRFSNGADLEPGRCRRTDGKKWRCSRDVAPDQKYCERHMHRGRPRSRKHVELNASNNNNKKNRH NPAICPEAPVTVAISKPTINNSNSGSASHDQFFGPMPQPYIQTPVFVNKTSEKTSTYDVNGAYGSTFKEPRSLDWMLKGEAGPIAKNDQQWPHLVHKEIE LATEGSFNSASVL…	580	63297.6	8.51
Potri.013G077500		MNSGGAGGVGVEGGGGGAAGMAAGGMGTAAMTMRSPFTVSQWQELEHQALIYKYMVAGLPVPPDLVLPIQRSFESISHRFFH HPTMSYCTFYGKKVDPEPGRCRRTDGKKWRCSKDAYPDSKYCERHMHRGRNRSRKPVESQTMTQSSSTVTSLTVTGSSSGTGSFQNLPLHTYSNPQGTAS GTNQSYYHMNSIPYGIPTKDYRYLQELTPEGGEHSFLSEASGSNKGLQIDSQLDNAWSLMQSRVSSFPTEKSTENSMLQSNHPQHSFFSSDFTTRESVKQ DGQSLRPFFDEWPKNRDAWSGLENDSSNQTSFSTTQLSISIPMASSDFSTSCRSPRDN*	340	37465.3	7.71
Potri.014G007200		MDFGVLGLEGLVGPETSSEAPSHVSPPETKPKILGSVLSKRERSASSAQDDYWRTSKMPKNDDFSVTKTMSLHQPTSLLRSN YMLSDDSRQQEHMMSFSSPRPETTPFLSKDGELVERSTQNHTALSFRYHQNTASSYIRSAGYDTGGLNAGMHGPLTGVRGPFTPSQWMELEHQALIYKYI TARVPVPSNLIIPLKKSVYPYSLPGSSTGSFPHNSLGWSAFHLGYPGNNTDPEPGRCRRTDGKKWRCSRDAVADQKYCERHINRGRHRSRKPVEGQTGHA ATGTASSKVVPMSNSMSKLAITSGGASNSIAMTTQQQFKILQPAAANTSADVDVNRAQDAQSISMMSSTINRKSDESSFFVPKQDILMEQCSQTEFGFVS SDSLLNPSQKSSY…	607	66131.4	6.33
Potri.014G012800		MDFGVQVGLDGLVGSDTSNSGFASLAGSDPEAKQKLYGSGFLKQERPGNIDGDWRSSKLSKTESMLLEQSNTSLLKSSSNFL FADGQQQQQQMLSFSYPRSAPSAERSSQNGTLPYFHLTSSAHNRNTGYSSGIYNAASMHGVLTETRWPFTQSQWMELEHQALIYKYIAANVPIPSNLLLP IRKALDSAGFPSFSAGFFRPNTLPWGAFHMGFSSNTDPEPGRCRRTDGKKWRCSRDAVADQKYCERHMNRGRHRSRKPVEGQSGHSAAAATTVKPANGTS SSTSSSVVGLRSTVSDSLTIAHNQQQAASPSNLSASNTLSRMFLTKENVGERTQDATALSMLRSNMDLKSKETPFFISKQQNSYGESLRNEFGLVTSDSL LNHSQKSSSLMSC…	609	65989	8.61
Potri.014G071800		MEKRVSEESAPSMKLSLGIGAGDHGDDDQDDRHVFPQLTETQLHELKQQALIFKYIVAGLRVPPDLVVPIWHSVASSSLGSF SGADIYRQFPSFVGLSPQGFDYRQMMDPEPGRCRRTDGKKWRCSKDVVAGQKYCERHMHRGRQRSRKLVEASQTAAASEKPSPHNSSKNSDNPTTHSSNL AKVSSQIKAPPLNNTPTILTTCTTSCNSDIEITGMSLATTANSDCKNPFTTMTTSIVTGYKNTATMIASAVHADITATGNDYKSSINLKRHYIDDRNSNC SNSVTYKGIIDRNCSNKKIKNAGSNVSQGLNFSPKSVLQVQGCGASHIYMNDVELELGRCRRTDGKKWRCRRDVVANQKYCEMHMHRGSKQHLEASKPAA IPATIPFVPGNVH…	458	50351.6	9.11
Potri.015G006200		SVGACGGAVGVRTLQPFDTSESIITTASAFKSPGGNMAASLGFPFTNAQWNELERQAMIYKYMVSSNHVPPHLLIPTPLMGN GLDVRFTKRADLEPGRCRRTDGKKWRCSRDVAPDKKYCERHMHRGRPRSRKHVELNTSSNSNSNKKSRHNPSICTESPVTVAISNPTINNNNSSSASHDH FVGTMPQPYIQTPVFVNKTSEKIATFDANGAFGSTYKEPRSFDWMLKGGTGPIVTNDQQWPHLVHTEIGLATEGSFNNASVLKQHYREESLNLNSYGNLN AREDQHRSQYSLFLDGAPRSYIDAWSNDANSGNTSSVSSDGKLPLSPLSLSMGGNRSVDDEMGQIQMGLGLIKPDQNQECGGDTSSTPGGPLAEVLQLRT VNINTGTNQSSSV…	447	48498.9	8.35
Potri.018G065400		MIMSGGNRFPFTASQWQELEHQALIYKYMVSGIPIPPDLLFTIKRSVCLDSSKLFPHQHPHFAWSCFQMGLGRKTDPEPGRC RRTDGKKWRCSKEAYPDSKYCERHMHRGKNRSRKPVEVATQTQSTSPPTVSSITRNHSNNSLLTTSSHSHLSLLMSPETQHQNHLHYPAGYHAHPNHQFL SSSTPTGIGLLPQENSTHLLLDSGGSSMTNTDFRRSVYGLKEEVDEHAFFSEPSGSMRRLSGSSLDDAWQLTPLTMNSSSSSTNSSKQRSLSSLHNEYSY LQLQSLCDHDIPKQQKQHQHNYLLGNDISNLGPIKMEKEEPQKTVHRFFDEWPPKNKESWFDLDNRSSNSASVSTTRLSISIPSSHDFLPIFNSRTNNDA *	382	43351.24	8.64
Potri.019G042300		MNSGGAAGVTSGGMGTGVMTMRSPFTVSQWQELEHQALIYKYMVAGLPVPPDLVLPIQRSFESISHRFFHHPAMGYCTFYGK KVDPEPGQCRRTDGKKWRCSKDAYPGSKYCERHMHRGRNRSRKAVESQTMTQSSSTVTSLTVTGSSSGTGSFQNLPLRTYGNPQGTGSGPNQSHYHMNCI PRGIPTKDCRYLQGLKTEGGEHSFLSEPSGCKRGLQKDSQLDNAWSLMLSRGSSFPTEKSTDDSTLKNDYPQHSFFSSDFTTGEPVKHEGQSLRPFFDEW PEDQDIWSGLKDNRSNSTSFSTTKLSMSIPIASSGFSTSSRSPQEN*	328	36261.3	8.89
Arabidopsis thaliana
AT2G06200	AtGRF1	MATRIPFTESQWEELENQALVFKYLAANMPVPPHLLFLIKRPFLFSSSSSSSSSSSFFSPTLSPHFGWNVYEMGMGRKIDAEPGRCRRT DGKKWRCSKEAYPDSKYCERHMHRGKNRSSSRKPPPTQFTPNLFLDSSSRRRRSGYMDDFFSIEPSGSIKSCSGSAMEDNDDGSCRGINNEEKQPDRHCF ILGTDLRTRERPLMLEEKLKQRDHDNEEEQGSKRFYRFLDEWPSSKSSVSTSLFI*	244	28210.6	8.87
AT2G22840		MDLGVRVSGHETVSSPGQTELGSGFSNKQERSGFDGEDCWRSSKLSRTSTDGFSSSPASAKTLSFHQGIPLLRSTTINDPRKGQEHMLS FSSASGKSDVSPYLQYCRNSGYGLGGMMNTSNMHGNLLTGVKGPFSLTQWAELEQQALIYKYITANVPVPSSLLLSLKKSFFPYGSLPPNSFGWGSFHLG FSGGNMDPEPGRCRRTDGKKWRCSRDAVPDQKYCERHINRGRHRSRKPVEGQNGHNTNAAAAASAAAASTAAAVSKAAAGTSAVAMRGSDNNNSLAAAVG TQHHTNNQSTDSLANRVQNSRGASVFPATMNLQSKETHPKQSNNPFEFGLISSDSLLNPSHKQASYATSSKGFGSYLDFGNQAKHAGNHNNVDSWPEELK SDWTQL…	530	56401.3	9.27
AT2G36400	AtGRF3	MDLQLKQWRSQQQQQHQTESEEQPSAAKIPKHVFDQIHSHTATSTALPLFTPEPTSSKLSSLSPDSSSRFPKMGSFFSWAQWQELELQA LIYRYMLAGAAVPQELLLPIKKSLLHLSPSYFLHHPLQHLPHYQPAWYLGRAAMDPEPGRCRRTDGKKWRCSRDVFAGHKYCERHMHRGRNRSRKPVETP TTVNATATSMASSVAAAATTTTATTTSTFAFGGGGGSEEVVGQGGSFFFSGSSNSSSELLHLSQSCSEMKQESNNMNNKRPYESHIGFSNNRSDGGHILR PFFDDWPRSSLQEADNSSSPMSSATCLSISMPGNSSSDVSLKLSTGNEEGARSNNNGRDQQNMSWWSGGGSNHHHHNMGGPLAEALRSSSSSSPTSVLHQ LGVSTQ…	398	43707.29	8.56
AT2G45480	AtGRF9	MQSPKMEQEEVEEERMRNKWPWMKAAQLMEFRMQALVYRYIEAGLRVPHHLVVPIWNSLALSSSSNYNYHSSSLLSNKGVTHIDTLETE PTRCRRTDGKKWRCSNTVLLFEKYCERHMHRGRKRSRKLVESSSEVASSSTKYDNTYGLDRYNESQSHLHGTISGSSNAQVVTIASLPSARSCENVIRPS LVISEFTNKSVSHGRKNMEMSYDDFINEKEASMCVGVVPLQGDESKPSVQKFFPEVSDKCLEAAKFSSNRKNDIIARSREWKNMNVNGGLFHGIHFSPDT VLQERGCFRLQGVETDNEPGRCRRTDGKKWRCSKDVLSGQKYCDKHMHRGMKKKHPVDTTNSHENAGFSPLTVETAVRSVVPCKDGDDQKHSVSVMGITL PRVSDE…	429	48607.6	8.35
AT3G13960	AtGRF5	MMSLSGSSGRTIGRPPFTPTQWEELEHQALIYKYMVSGVPVPPELIFSIRRSLDTSLVSRLLPHQSLGWGCYQMGFGRKPDPEPGRCRR TDGKKWRCSREAYPDSKYCEKHMHRGRNRARKSLDQNQTTTTPLTSPSLSFTNNNNPSPTLSSSSSSNSSSTTYSASSSSMDAYSNSNRFGLGGSSSNTR GYFNSHSLDYPYPSTSPKQQQQTLHHASALSLHQNTNSTSQFNVLASATDHKDFRYFQGIGERVGGVGERTFFPEASRSFQDSPYHHHQQPLATVMNDPY HHCSTDHNKIDHHHTYSSSSSSQHLHHDHDHRQQQCFVLGADMFNKPTRSVLANSSRQDQNQEEDEKDSSESSKKSLHHFFGEDWAQNKNSSDSWLDLSS HSRLDT…	397	44695.6	8.18
AT3G52910	AtGRF4	MDLQLKQWRSQQQNESEEQGSAATKISNFFFDQIQSQTATSAAAAPLPLFVPEPTSSSSFSCFSPDSSNSSSSSRFLKMGNFFSWAQWQ ELELQALIYRYMLAGASVPQELLLPIKKSLLHQSPMHFLHHPLQHSFPHHQPSWYWGRGAMDPEPGRCKRTDGKKWRCSRDVVAGHKYCDRHIHRGRNRS RKPVETATTTITTTATTTASSFVLGEELGHGPNNNHFFSSGSSQPLHLSHQQSCSSEMKQESNNNKRPYEANSGFSNGRSDDGHILRHFFDDWPRSSDST SSPMSSSTCHLSISMPGNNTSSDVSLKLSTGNEEEEENMRNNNNEREQMNWWSNGGNHHNNMGGPLAEALRSASSTSSVLHQMGISTQVFH*	380	42533.7	6.87
AT4G24150	AtGRF8	MRMLLGIPYVDKSVLSNSVLERGKQDKSKLLLVDKCHYELDVEERKEDFVGGFGFGVVEN SHKDVMVLPHHHYYPSYSSPSSSSLCYCSAGVSDPMFSVSSNQAYTSSHSGMFTPAGSGS AAVTVADPFFSLSSSGEMRRSMNEDAGAAFSEAQWHELERQRNIYKYMMASVPVPPELLT PFPKNHQSNTNPDVDTYRSGMFSIYADYKNLPLSMWMTVTVAVATGGSLQLGIASSASNN TADLEPWRCKRTDGKKWRCSRNVIPDQKYCERHTHKSRPRSRKHVESSHQSSHHNDIRTA KNDTSQLVRTYPQFYGQPISQIPVLSTLPSASSPYDHHRGLRWFTKEDDAIGTLNPETQE AVQLKVGSSRELKRGFDYDLNFRQKEPIVDQSF…	493	54608.7	6.44
AT4G37740	AtGRF2	MDIGVHVLGSVTSNENESLGLKELIGTKQDRSGFIGEDCLQRSLKLARTTTRAEEEENLS SSVAAAYCKTMSFHQGIPLMRSASPLSSDSRRQEQMLSFSDKPDALDFSKYVGLDNSSNN KNSLSPFLHQIPPPSYFRSSGGYGSGGMMMNMSMQGNFTGVKGPFTLTQWAELEQQALIY KYITANVPVPSSLLISIKKSFYPYGSLPPSSFGWGTFHLGFAGGNMDPEPGRCRRTDGKK WRCSRDAVPDQKYCERHINRGRHRSRKPVEVQSGQNQTAAAASKAVTTPQQPVVAGNTNR SNARASSNRSLAIGSQYINPSTESLPNNRGVSIYPSTVNLQPKESPVIHQKHRNNNNPFE FGHISSDSLLNPNTAKTYGSSFLDFSSNQEKHS…	535	58584.9	8.85
AT5G53660	AtGRF7	MDFLKVSDKTTIPYRSDSLFSLNQQQYKESSFGFRDMEIHPHPTPYAGNGLLGCYYYYPF TNAQLKELERQAMIYKYMIASIPVPFDLLVSSPSSASPCNNKNIAGDLEPGRCRRTDGKK WRCAKEVVSNHKYCEKHLHRGRPRSRKHVEPPYSRPNNNGGSVKNRDLKKLPQKLSSSSI KDKTLEPMEVSSSISNYRDSRGSEKFTVLATTEQENKYLNFIDVWSDGVRSSEKQSTTST PVSSSNGNLSLYSLDLSMGGNNLMGQDEMGLIQMGLGVIGSGSEDHHGYGPYGVTSSLEE MSSWLAPMSTTPGGPLAEILRPSTNLAISGDIESYSLMETPTPSSSPSRVMKKMTSSVSD ESSQV	365	40410.3	8.13
Oryza sativa
LOC_Os06g02560		MLSSSPSAAAPGIGGYQPQRGAAVFTAAQWAELEQQALIYKYLVAGVPVPGDLLLPIRPH SSAAATYSFANPAAAPFYHHHHHPSLSYYAYYGKKLDPEPWRCRRTDGKKWRCSKEAHPD SKYCERHMHRGRNRSRKPVESKTAAPAPQSQPQLSNVTTATHDTDAPLPSLTVGAKTHGL SLGGAGSSQFHVDAPSYGSKYSLGAKADVGELSFFSGASGNTRGFTIDSPTDSSWHSLPS SVPPYPMSKPRDSGLLPGAYSYSHLEPSQELGQVTIASLSQEQERRSFGGGAGGMLGNVK HENQPLRPFFDEWPGRRDSWSEMDEERSNQTSFSTTQLSISIPMPRCGSPIGPRLP	356	38574.92	8.92
LOC_Os03g51970		MQGAMARVRGPFTPSQWIELEHQALIYKYLAANSPVPHSLLIPIRRSLTSPYSPAYFGSS TLGWGSFQLGYSGSADPEPGRCRRTDGKKWRCSRDAVADQKYCERHMNRGRHRSRKHVEG QPGHAAKAMPAAVAAAAASATQPSAPAAHSGGAVAGLAINHQHQQMKNYAANTANPCSLQ YSRDLANKHNESEQVQDSDSLSMLTSISTRNTGSLFPFSKQHNPFEVSNSRPDFGLVSPD SLMSSPHSSLENVNLLTSQSLNEQQSSVSLQHFVDWPRTPAQGALAWPDAEDMQAQRSQL SISAPMASSDLSSASTSPIHEKLMLSPLKLSREYSPIGLGFAANRDEVNQGEANWMPMFR DSLMGGPLGEVLTKNNNMEARNCLSESLNLLND…	456	49361.8	6.97
LOC_Os04g48510		MLAEGRQVYLPPPPPSKLPRLSGTDPTDGVVTMAAPSPLVLGLGLGLGGSGSDSSGSDAE ASAATVREARPPSALTFMQRQELEQQVLIYRYFAAGAPVPVHLVLPIWKSIAAASSFGPQ SFPSLTGLGSLCFDYRSSMEPEPGRCRRTDGKKWRCSRDVVPGHKYCERHVHRGRGRSRK PMEASAAVAPTYLPVRPALHTVATLATSAPSLSHLGFSSASKVLLAHTTTGTTRAT	236	24970.5	9.85
LOC_Os12g29980		MAMATPTTNGSFLLGSGLDCGSSDVARMQGVLARVRGPFTPTQWMELEHQALIYKHIVAN APVPAGLLLPIRRSLHPPVFPHFSSGGILGSSSLGWGSFQLGYSGSADSEPGRCRRTDGK KWRCSRDAVVDQKYCERHINRGRHRSRKHVEGQSSHAAKATVPAIAQPPIGASNGKLSGS HGVSNELTKTLATNRMMLDKANLIERSQDYTNQQHNILQNNTKGDNWSEEMSSQADYAVI PAGSLMNTPQSANLNPIPQQQRCKQSLFGKGIQHDDIQLSISIPVDNSDLPTNYNKAQMD HVVGGSSNGGNNTRASWIPGSWEASIGGPLGEFFTNTSSASDDKGKSRHPPSLNLLADGH TTSPQLQSPTGVLQMTSFSSVPSSTVSSPAGSL…	411	43859	9.01
LOC_Os04g51190		MAMPFASLSPAADHRPSFIFPFCRSSPLSAVGEEAQQHMMGARWAAAVARPPPFTAAQYE ELEQQALIYKYLVAGVPVPADLLLPIRRGLDSLASRFYHHPVLGYGSYFGKKLDPEPGRC RRTDGKKWRCSKEAAPDSKYCERHMHRGRNRSRKPVEAQLVAPHSQPPATAPAAAVTSTA FQNHSLYPAIANGGGANGGGGGGGGGGSAPGSFALGSNTQLHMDNAASYSTVAAGAGNKD FRYSAYGVRPLADEHSPLITGAMDTSIDNSWCLLPSQTSTFSVSSYPMLGNLSELDQNTI CSLPKVEREPLSFFGSDYVTVDSGKQENQTLRPFFDEWPKARDSWPDLADDNSLATFSAT QLSISIPMATSDFSTTSSRSHNGIYSR	387	41618.5	7.17
LOC_Os02g47280		MPPCLRRWPTTARPRQPRPPPSSPSAAPPRSPRKQREPAATTHFLGSSGACDNTVRRCVW VGGCRGGGGVAMGEDAPMTARWPPAAAARLPPFTAAQYEELEQQALIYKYLVAGVPVPPD LVLPIRRGLDSLAARFYNHPALGYGPYFGKKLDPEPGRCRRTDGKKWRCSKEAAPDSKYC ERHMHRGRNRSRKPVETQLVAQSQPPSSVVGSAAAPLAAASNGSSFQNHSLYPAIAGSNG GGGGRNMPSSFGSALGSQLHMDNAAPYAAVGGGTGKDLRYTAYGTRSLADEQSQLITEAI NTSIENPWRLLPSQNSPFPLSSYSQLGALSDLGQNTPSSLSKVQRQPLSFFGNDYAAVDS VKQENQTLRPFFDEWPKGRDSWSDLADENANLS…	422	45236.5	9.45
LOC_Os07g28430		MAAEGEAKKDSASNPPGGGGGGGGGEEEEDSSLAVGEAAVGVGEAGGGGGGGEKADREEE EGKEDVEEGGVCKDLVLVEDAVPVEDPEEAAATAALQEEMKALVESVPVGAGAAFTAMQL QELEQQSRVYQYMAARVPVPTHLVFPIWKSVTGASSEGAQKYPTLMGLATLCLDFGKNPE PEPGRCRRTDGKKWRCWRNAIANEKYCERHMHRGRKRPVQLVVEDDEPDSTSGSKPASGK ATEGGKKTDDKSSSSKKLAVAAPAAVEST	269	28001	4.78
LOC_Os02g45570		MDEEKEADSPQPPSKLPRLSGADPNAGVVTMAAPPPPVGLGLGLGLGGDSRGERDVEASA AAAHKATALTFMQQQELEHQVLIYRYFAAGAPVPVHLVLPIWKSVASSSFGPHRFPSLAV MGLGNLCFDYRSSMEPDPGRCRRTDGKKWRCSRDVVPGHKYCERHVHRGRGRSRKPVEAS AAATPANNGGGGGIVFSPTSVLLAHGTARAT	211	22310.3	9.35
LOC_Os04g51190		MAMPFASLSPAADHRPSFIFPFCRSSPLSAVGEEAQQHMMGARWAAAVARPPPFTAAQYE ELEQQALIYKYLVAGVPVPADLLLPIRRGLDSLASRFYHHPVLGYGSYFGKKLDPEPGRC RRTDGKKWRCSKEAAPDSKYCERHMHRGRNRSRKPVEAQLVAPHSQPPATAPAAAVTSTA FQNHSLYPAIANGGGANGGGGGGGGGGSAPGSFALGSNTQLHMDNAASYSTVAAGAGNKD FRYSAYGVRPLADEHSPLITGAMDTSIDNSWCLLPSQTSTFSVSSYPMLGNLSELDQNTI CSLPKVEREPLSFFGSDYVTVDSGKQENQTLRPFFDEWPKARDSWPDLADDNSLATFSAT QLSISIPMATSDFSTTSSRSHNGIYSR	387	41618.5	7.17
LOC_Os02g47280		MAMPYASLSPAVADHRSSPAAATASLLPFCRSTPLSAGGGGVAMGEDAPMTARWPPAAAA RLPPFTAAQYEELEQQALIYKYLVAGVPVPPDLVLPIRRGLDSLAARFYNHPALGYGPYF GKKLDPEPGRCRRTDGKKWRCSKEAAPDSKYCERHMHRGRNRSRKPVETQLVAQSQPPSS VVGSAAAPLAAASNGSSFQNHSLYPAIAGSNGGGGGRNMPSSFGSALGSQLHMDNAAPYA AVGGGTGKDLRYTAYGTRSLADEQSQLITEAINTSIENPWRLLPSQNSPFPLSSYSQLGA LSDLGQNTPSSLSKVQRQPLSFFGNDYAAVDSVKQENQTLRPFFDEWPKGRDSWSDLADE NANLSSFSGTQLSISIPMASSDFSAASSRSTNGD	394	41835.6	8.57
LOC_Os02g53690		MMMMSGRPSGGAGGGRYPFTASQWQELEHQALIYKYMASGTPIPSDLILPLRRSFLLDSA LATSPSLAFPPQPSLGWGCFGMGFGRKAEDPEPGRCRRTDGKKWRCSKEAYPDSKYCEKH MHRGKNRSRKPVEMSLATPPPPSSSATSAASNTSAGVAPTTTTTSSPAPSYSRPAPHDAA PYQALYGGPYAAATARTPAAAAYHAQVSPFHLQLDTTHPHPPPSYYSMDHKEYAYGHATK EVHGEHAFFSDGTEREHHHAAAGHGQWQFKQLGMEPKQSTTPLFPGAGYGHTAASPYAID LSKEDDDEKERRQQQQQQQQQHCFLLGADLRLEKPAGHDHAAAAQKPLRHFFDEWPHEKN SKGSWMGLEGETQLSMSIPMAANDLPITTTSRY…	397	43565.4	7.1
LOC_Os04g51190		MAMPFASLSPAADHRPSFIFPFCRSSPLSAVGEEAQQHMMGARWAAAVARPPPFTAAQYE ELEQQALIYKYLVAGVPVPADLLLPIRRGLDSLASRFYHHPVLGYGSYFGKKLDPEPGRC RRTDGKKWRCSKEAAPDSKYCERHMHRGRNRSRKPVEAQLVAPHSQPPATAPAAAVTSTA FQNHSLYPAIANGGGANGGGGGGGGGGSAPGSFALGSNTQLHMDNAASYSTVAAGAGNKD FRYSAYGVRPLADEHSPLITGAMDTSIDNSWCLLPSQTSTFSVSSYPMLGNLSELDQNTI CSLPKVEREPLSFFGSDYVTVDSGKQENQTLRPFFDEWPKARDSWPDLADDNSLATFSAT QLSISIPMATSDFSTTSSRSHNDE	384	41286	6.41
LOC_Os06g02560		MLSSSPSAAAPGIGGYQPQRGAAVFTAAQWAELEQQALIYKYLVAGVPVPGDLLLPIRPH SSAAATYSFANPAAAPFYHHHHHPSLSYYAYYGKKLDPEPWRCRRTDGKKWRCSKEAHPD SKYCERHMHRGRNRSRKPVESKTAAPAPQSQPQLSNVTTATHDTDAPLPSLTVGAKTHGL SLGGAGSSQFHVDAPSYGSKYSLGAKADVGELSFFSGASGNTRGFTIDSPTDSSWHSLPS SVPPYPMSKPRDSGLLPGAYSYSHLEPSQELGQVTIASLSQEQERRSFGGGAGGMLGNVK HENQPLRPFFDEWPGRRDSWSEMDEERSNQTSFSTTQLSISIPMPRCGSPIGD	353	38226.4	8.56
LOC_Os06g10310		MMAGGGSGRCLFTATQWQELEHQALIYKYMAAGAPVPPDLLLHLRHRAAAAAAADVDTVP SLAFPPHHLGWGCYGAAAAQYGRRVEDPEPGRCRRTDGKKWRCSREAYGESKYCEKHMHR GKNRSRKPVEMPPPAAAAVYRPSALSISPPPHDADAPSYGAGAGAPLQLHLDSFHASTSP PPSYHRYAHTSSAPLFPSSAAGYGGGWSLSKEHCLTLGGAAADLSLDKPADHHHDATSAT TEKPLRRFFDEWPRSDDGRTPWDGTQLSISIPTAAAASPDLAIAGAASRYHSNGDHLRTS E	301	32227.9	7.76
LOC_Os11g35030		MLSSCGGHGHGNPRSLQEEHHGRCGEQQGGGGGGGQEQEQDGFLVREARASPPSPSSSSF LGSTSSSCSGGGGGGQMLSFSSPNGTAGLGLSSGGSMQGVLARVRGPFTPTQWMELEHQA LIYKHIAANVSVPSSLLLPIRRSLHPWGWGSFPPGCADVEPRRCRRTDGKKWRCSRDAVG DQKYCERHINRGRHRSRKHVEGRKATLTIAEPSTVIAAGVSSRGHTVARQKQVKGSAATV SDPFSRQSNRKFLEKQNVVDQLSPMDSFDFSSTQSSPNYDNVALSPLKLHHDHDESYIGH GAGSSSEKGSMMYESRLTVSKETLDDGPLGEVFKRKNCQSASTEILTEKWTENPNLHCPS GILQMATKFNSISSGNTVNSGGTAVENLITDNG…	409	43896.8	8.94
LOC_Os02g45570		MDEEKEADSPQPPSKLPRLSGADPNAGVVTMAAPPPPVGLGLGLGLGGDSRGERDVEASA AAAHKATALTFMQQQELEHQVLIYRYFAAGAPVPVHLVLPIWKSVASSSFGPHRFPSLMG LGNLCFDYRSSMEPDPGRCRRTDGKKWRCSRDVVPGHKYCERHVHRGRGRSRKPVEASAA ATPANNGGGGGIVFSPTSVLLAHGTARAT	209	22140.1	9.35
LOC_Os06g02560		MLSSSPSAAAPGIGGYQPQRGAAVFTAAQWAELEQQALIYKYLVAGVPVPGDLLLPIRPH SSAAATYSFANPAAAPFYHHHHHPSLSYYAYYGKKLDPEPWRCRRTDGKKWRCSKEAHPD SKYCERHMHRGRNRSRKPVESKTAAPAPQSQPQLSNVTTATHDTDAPLPSLTVGAKTHGL SLGGAGSSQFHVDAPSYGSKYSLGAKADVGELSFFSGASGNTRGFTIDSPTDSSWHSLPS SVPPYPMSKPRDSGLLPGAYSYSHLEPSQELGQVTIASLSQEQERRSFGGGAGGMLGNVK HENQPLRPFFDEWPGRRDSWSEMDEERSNQTSFSTTQLSISIPMPRCD	348	37815	8.56
LOC_Os03g47140		MFADFSAAAMELGEVLGLQGLTVPSTKEGDLSLIKRAAAGSFTQAAAASYPSPFLDEQKM LRFAKAAHTLPSGLDFGRENEQRFLLSRTKRPFTPSQWMELEHQALIYKYLNAKAPIPSS LLISISKSFRSSANRMSWRPLYQGFPNADSDPEPGRCRRTDGKKWRCSKEAMADHKYCER HINRNRHRSRKPVENQSRKTVKETPCAGSLPSSVGQGSFKKAKVNEMKPRSISYWTDSLN RTMANKEKGNKAAEENNGPLLNLTNQQPTLSLFSQLKQQNKPEKFNTAGDSESISSNTML KPWESSNQQNNKSIPFTKMHDRGCLQSVLQNFSLPKDEKMEFQKSKDSNVMTVPSTFYSS PEDPRVSCHAPNMAQMQEDSISSSWEMPQGGPL…	426	47852	9.3
LOC_Os12g29980		MAMATPTTNGSFLLGSGGYPGAQILSFSSSGHSGNGLDCGSSDVARMQGVLARVRGPFTP TQWMELEHQALIYKHIVANAPVPAGLLLPIRRSLHPPVFPHFSSGGILGSSSLGWGSFQL GYSGSADSEPGRCRRTDGKKWRCSRDAVVDQKYCERHINRGRHRSRKHVEGQSSHAAKAT VPAIAQPPIGASNGKLSGSHGVSNELTKTLATNRMMLDKANLIERSQDYTNQQHNILQNN TKGDNWSEEMSSQADYAVIPAGSLMNTPQSANLNPIPQQQRCKQSLFGKGIQHDDIQLSI SIPVDNSDLPTNYNKAQMDHVVGGSSNGGNNTRASWIPGSWEASIGGPLGEFFTNTSSAS DDKGKSRHPPSLNLLADGHTTSPQLQSPTGVLQ…	430	45663.9	9
Zea mays
GRMZM2G099862_P01		MEGGRDVFLGAAARAPPPPPSCPFHGSATATRSGGAQMLSFSSNGVAGLGLCSGASKMQG VLSRVRRPFTPTQWMELEHQALIYKHFAVNAPVPSSLLLPIKRSLNPWSSLGSSSLGWAP FRSGSADAEPGRCRRTDGKKWRCSRDAVGDQKYCERHIKRGCHRSRKHVEGRKATPTTAD PTMAVSGGSLLHSHAVAWQQQGKSSAANVTDPFSLGSNRNLLDKQNLGDQFSVSTSMDSF DFSSSHSSPNQAKVAFSPVAMQHEHDQLYLVHGAGSSAENVNKSQDGQLLVSRETIDDGP LGEVFKGKSCQSASADILTDHWTSTRDLRPPTGVLQMSSSNTVPAENHTSNSSYLMARMA NSQTVPTLH	369	39567.2	9.31
GRMZM2G004619_P01		MAAEGEAKNPSGGGEGGNPQHQQAVQAAPAEPPTAQGEAVQEAGAQATGQEPEGEKANRD GEGSAGEKDDGACRDLVLVEDPEVLAVEDPEEAAATAALQEEMKALVASVPDGAGAAFTA MQLQELEQQSRVYQYMAARVPVPTHLVFPVWKSVTGASSEGAQKYPTLLGLATLCLDFGK NPEPEPGRCRRTDGKKWRCWRNTIPNEKYCERHMHRGRKRPVQVVEEAEPDSASGSKSAP SKATEGAKKVDDKSPGSKKLAVAAAAAAAVQST	273	28637.8	5.09
GRMZM2G045977_P01		MAAEDKETDSPQPPAKLPRLSCADTSAGVAASSPLVLGLGLGLGGGGERDADASPATATP KRPSALTFMQQQELEHQVLIYRYFAAGAPVPAHLVLPIWKSVAASSFGPQRFPSLMGLGS LCFDYRSSMEPEPGRCRRTDGKKWRCSRDVVPGHKYCERHVHRGRGRSRKPVEAAAPAPS AAAATSLGGGPVHHTGGAPPPHGLGLSPTSVLLAHSAARAT	221	23008.2	9.54
GRMZM2G178261_P01		MDLGGSVVMDAGASELGLLGGGSSRLLKHGRGPNAAGGDDDVWGGGRAKQPRTGTAPVVA GDVAAATKAAAAPFLLGSCSPGHGGEQMLSFSSAAAAAAASCASSTAAADGGGAMPLYYG TPASCSGLSSVSLSTSMQGAMARVRAPFTPSQWIELEHQALIYKYLAANSPIPHSLLIPI RRSLAASPYPPSYFGTSTLGWGSFQLGYSGNADLEPGRCRRTDGKKWRCSRDAVADQKYC ERHMNRGRHRSRKHVEGQPGHAAKAMSAVAAAAAAAAQPAALAGAGAPAAGLTVNQHQLP AKSYATGATDPCSLQYNRELVNKQNESENMQDSDNLSMLTSMNTGNTGSVFPFSKQNTNP FEVTSSRLEFGLVSSDSLMSSPHSSLENVNLLG…	593	61872.9	6.6
GRMZM2G034876_P01		MAMPYASLSPAGAADHRSSTATASLVPFCRSTPLSAGGGLGEEDAQASARWPAARPVVPF TPAQYQELEQQALIYKYLVAGVPVPPDLVVPIRRGLDSLATRFYGQPTLGYGPYLGRKLD PEPGRCRRTDGKKWRCSKEAAPDSKYCERHMHRGRNRSRKPVETQLAPQSQPPAAAAVSA APPLAAAAAATTNGSGFQNHSLYPAIAGSTGGGGGVGGSGNISSPFSSSMGGSSQLHMDS AASYSYAALGGGTAKDLRYNAYGIRSLADEHNQLIAEAIDSSIESQWRLPSSSFPLSSYP HLGALGDLGGQNSTVSSLPKMEKQQPPSSFLGNDTGAGMAMGSASAKQEGQTLRHFFDEW PKARDSWPGLSDETASLASFPPATQLSMSIPMA…	419	43928.9	8.58
GRMZM2G041223_P01		MAMPFASLSPAADHRPSSLLPYCRAAPLSAVGEDAAAQAQQQQQHAMSGRWAARPPALFT AAQYEELEHQALIYKYLVAGVPVPPDLLLPLRRGFVYHQPALGYGPYFGKKVDPEPGRCR RTDGKKWRCSKEAAPDSKYCERHMHRGRNRSRKPVEAQLVPPPHAQQQQQQQAPAPTAGF QSHPMYPSILAGNGGGGGGVGGGAGGGGTFGLGPTSQLHMDSAAAYATAAGGGSKDLRYS AYGVKSLSDEHSQLLSGGGGMDASMDNSWRLLPSQTAATFQATSYPLFGALSGLDESTIA SLPKTQREPLSFFGSDFVTPKQENQTLRPFFDEWPKSRDSWPELNEDNSLGSSATQLSIS IPMAPSDFNTSSRSPNGIPSR	381	40728.5	8.58
GRMZM2G124566_P01		MAEDKETDSPQPPAKLPRLSRADTSAGKHARAGSREVTMAASSPLVLGLGLGLGGRGGGG ERDADVSPATVTPKRPSALTFMQQQELEHQVLIYRYFAAGAPVPVHLVLPIWKSVAASSF GPQRFPSLMGLGSLCFDYRSSMEPEPGRCRRTDGKKWRCSRDVVPGHKYCERHVHRGRGR SRKPVEAAAAPAAAAGGSSPVLRVAAPQHVLGLSSPTSVLLAHGAARAT	229	24184.6	10.19
GRMZM2G105335_P01		MMMMSSGRAGGGATAGRYPFTASQWQELEHQALIYKCLASGKPIPSYLMPPLRRILDSAL ATSPSLAYPPQPSLGWGCFGMGFTRKADEDPEPGRCRRTDGKKWRCSKEAYPDSKYCEKH MHRGKNRSRKPVEMSLATPAPAPAPAAATTATATSSPAPSYHRPAHDATPSPYHALYGGG GGGGGSPYSASARPGATGGGGAYHHAQHVSPFHLHLETTHPHPPPPYNYSADQRDYAYGH AAAKEVGEHAFFSDGAGERVDRQAAAGQWQFRQLGVETKPGPTPLFPVAGYGHGAASPYG VEMGKDDDEQEERRRQHCFVLGADLRLERPSSGHGHGHDHDDAAAAQKPLRPFFDEWPHQ KGDKAGSWMGLDGETQLSMSIPMAATDLPVTSR…	459	49312.7	8.69
GRMZM2G098594_P01		MLSSASSAAGAAMGMGGGGYAHQPPPQRTVFTAAQWAELEQQALIYKYLMAGVPVPPDLL LPVRPGPAAAFSFAGPAAASPFYHQHHPSLSYYAYYGKKLDPEPWRCRRTDGKKWRCSKE AHPDSKYCERHMHRGRNRSRKPVESKTASSSSPAHPSPPQLSTVTTTAPLEPLAAAGGKV HGLSLGGGAAGSSHLGVDASNAHYRYGSNRYPLGAKPDGGELSFFSGASSGNNSRGGFTI DSPSDNNSWHSALASSVPPFTLSTKSGDSGLLPGAYASYSQSHSHMEPPRELGQVTIASL AQEQERQQPFSGGMLGNVKQENQNQPLRPFFDEWPGTRADSWPPEMDGAPRAGRTSFSSS TTQLSISIPMPRCD	374	39837.2	9.07
GRMZM2G096709_P01		MTAEGEAKNPSAGGGGDNPQHQQAAPAPAPAQGEVAQEAAVQGTGQEQERDKADREVQGG AGEKDDGACRDLVLVEDPEVLAVEDPEEAAATAALQEEMKALVASIPDGAGAAFTAMQLQ ELEQQSRVYQYMAARVPVPTHLVFPVWKSVTGASSEGAQKYPTLMGLATLCLDFGKNPEP EPGRCRRTDGKKWRCWRNTIPNEKYCERHMHRGRKRPVQVFLEDDEPDSASGSKPAAPGK ATEGAKKADDKSPSSKKLAVAAPAAVQST	269	28540.8	5.14
GRMZM2G129147_P01		MGMAMPFASPSPAADHRPSSLLPFCRAAPLSAAGEDAAQQHAMSGRWAARPALFTAAQYE ELEHQALIYKYLVAGVPVPPDLLLPLRRGFVFHQPPALGYGPYFGKKVDPEPGRCRRTDG KKWRCSKEAAPDSKYCERHMHRGRNRSRKPVEAQLAPPPHAQPQQQQQAPAPAAGFQNHS LYPSILTGNGGGGVGAGAGGGTFGLGPTSQLHMDSAAAYATAAGGGSKYLRYSAYGVKSL SDEHSTLLSGGMDPSMMDNSWRLLPSQTNTFQATSYPVFGTLSGLDESTIASLPKTQREP LSFFGSDFVTAAKQENQTLRPFFDEWPKSRDSWPELGEDSSLGFSATQLSISIPMATSDF SNTSSRSPGGIPSR	374	40075.9	8.8
GRMZM5G850129_P01		MMLSGHGGGRRLFTASQWQELEHQALIFKYMASGAPVPHDLVLPLRLATGVDTAPSLAFP PQPSPSLAYWGCYGAGAPFGRKAAEDTEPGRCRRTDGKKWRCSREAHGDSKYCEKHIHRG KSRSRKPVEVTSSPAAGPAAAYRPSAISTISPPRAADAPPPSLAYPQQHLLHGASSAAGA AARVPAGALQLHLDASLHAAAAAASPSPPPSYHRYAHYTPPASSLFPGGGYGYDYDYGQS KELRRRHFHALGADLSLDKPLPEPDTGSDEKQPLRRFFDEWPRESGDMAADDATQLSISI PAASPSDLAATSASAAAARFHNGEAASQRLHFHWFLAYDRIADWCCRFIIV	351	37738.3	8.67
GRMZM2G018414_P01		MSAEFCAAAAGAVAMELGVGDVMGLQQGIAAATGPSSGDSDLGLLKRAGLAQAATSYPSP FLDQQKMLRFSKAAAAHTSPSGLDFGGGPSEQAFLLSRTKRPFTPSQWMELEHQALIYKY LNAKAPIPSSLLVSISKSFRSSNRVSWRPLYQGYANADSDPEPGRCRRTDGKKWRCSKEA MPDHKYCERHINRNRHRSRKPVENQPRKATKEVTTAAAGSLPCAGPQGSLKKAKVNDSKP GTGSYWTDSLNRTMLSREKANKPTDDESLLLSSTKNSQPTLSLLTQLKQQNKPDKLGPTP ENEPNSDTMLKAWGGSHHKSISSTQRHDAESLQSVLQNFSLAQNDRLESEKNRYSDSVLV SSAFYSADGPQTTCLTPNMTQVQQDCISSSWEM…	430	46808.4	9.11
Picea abies
MA_18836p0010		MGGETMNYHTGIQMHGARPPFTPSQWQELEHQALIFKYMMAGIPVPPDLLIPIRKSLEAINAGLFNHPHHIHPNIPWSTSFQLGFAKNCDPEPGRCRRTDGKKWRCSKDAFPDSKYCERHMHRGRNRSRKPVETPASHSSSLSLSTASARNNSIPSITNNTQSHVSFATPYSTSRLAGAGIGAPPSTANSNSTSTNQFNTDAGSYSIPSKDYRYMKGDIDEHVFFSSEVSGTSRGLGIDSPSMLSSSVDSGWRSLMPSKMSPFSSQSSFPTDATTKHQHSFLTSRFGGV*	289	31724.4	9.43
MA_88101p0010		MDFSAACLDGMLGGGLNSSSNNGNGNGHRLCRSASEMDLEQTSRDQDWRSSSSASIKMARTDSFPTLMRSSSVISDASAVRMETNNNSSAASDLLESAEAAMLMRSDSVVSPYRSCLPFYHHHQQQQQQAGGYQYANNSNKPSGLPLSMGRAETMNSAGMHAILAGTRSPFTPSQWQELEQQALIFKYMMAGVPVPPDLLIPFRRNINIFSSLPVAGSTLRSNLGWSSSFHLGFAASNADPEPGRCRRTDGKKWRCSRDAVPDQKYCERHMNRGRHRSRKPVEGQTPHHHHSATAQSSSTSGAANNSSSASSLAAAAAPANNSSSASSLAAAAARSAVTATNTTTTTTSATASSTSSQTNLLRSSISTHQQQQIGTKLSVFPATMSAGGGVASPAASVS…	729	77647.1	8.25
MA_33661p0010		MDFSHSSVSVSGSLSELGDHRHSRMPGLSSPTGIGIGMLSHVSVGDPYNKQCRPASEMDLDERSRGPIKIARTDSFSCRQQQHHNSNGNNNSAAAIGSLLRSNSIMSDGRLTNCSPTNSSASDGGGLITNEGCVNVSEQRLMRCDSVVSAYGGGGGARTLSFHQSYNCNKPAGLPLGMSRENGASHMGGMHGIIAGTRPPFTQSQWQELEHQALIFKYMMAGVPVPPDLIIPIRKSVAALSVALSAGSYHPMAWNSFQLGFPSNTDPEPGRCRRTDGKKWRCSRDVVPDQKYCERHMHRGRHRSRKPVEGQTAAPNSQSQLGGPTPTITTTTTTNTNTSNGPSPSSISLAAVRNTNIHTSNLRPPVTVNSHHQQQQSPLGMSSNLFQIASGSASSMGSD…	591	63661.1	8.69
MA_137877p0010		MDFGHGDGSFGAGERSMANLLNELGGEHRQRNNSNNNNGGGGGGGGGVLSMSPANNNNNSHPLKPCRSVSEMDLSKSRDGDDHHSREVQGPMKLPRTDSFPFDLKTHHHHHQFQLQNQNQQQLGRTNSMVSDGRLGYSPTNSSVSDPVSVFYSGDSAAARTAHASLLQPFHPFKTAGLPALSMGRETANHIGMGMGMGMHAGGGVMQGSRICFTQSQWQELEHQALIFKHMLAGVPVPDELLIPIRKSVCELAGLSAGPGSHHPNPSPWGPFHLRFANNTDPEPGRCRRTDGKKWRCSRDVAPDQKYCERHMHRGRPRSRKPVEGGQTAINTSGNNTTAQSLVGGPNSSSAATNNAASSMIGLAAGRSSTSIMSINGVSGSSGSQFKPPLHLSPASAMP…	738	79267.9	8.77
MA_743755p0010		MRENVQESGSLSELGDHRHSRMSGLSSPTGIGIGMLSHVSVGDAYNKQCRPASEMDLDERSRGPINIARTDSFSCRQQQHHNNNGNNNSVVVIRSLLRSNSIMSDGRLTNYSPTNSSASDGGGLITNEGCVNVSEQRLMRSDSVVSAYGGGGGARTLSFHQSYNCNKPVGVYTVTIDVDKNKVTVKGYVTSVDVLLIFVLHYTSSECRVAYKKLTMRWHLDKWSASGNAKVTEESKKKF*	239	26141.2	9.1
Amborella trichopoda
evm_27.model.AmTr_v1.0_scaffold00065.51		MDFVGVDGLGFLGTSETGFSCSGFEFESKQKDNGFGSGCLKQGRSGSDEEWRSFKMARREDYSASKAMVAQQQRPTLLRSNSLYPDAQFAYSLSRTESGQLCYSSLSRTENGQLGYSSLSKTDNGGAFFSSDGISTTTPALPFYQSTPYTKNTGLISGSSNGNMHGVMTGVRGPFTPSQWIELEHQALIFKHLTTGAPIPANLLISLRKTLNPSGFPSYSAGSLRPNSLGWGSFHLGFSGNSDPEPGRCRRTDGKKWRCSRDAVADQKYCERHMNRGRHRSRKPVEGHTNGHASSSLPKTITTNSTTTSTTMAKSLTSSLNVTVSNGGGSSLAVVNQMKSLPVSESSLPASQFDRFMINKAKFDEHQGLSMVSSIGLRPKAPSFPLPKQNLPSDFGLIS…	625	67209.1	8.92
evm_27.model.AmTr_v1.0_scaffold00048.196		MNSSGCRPPFTPSQWQELEHQALIFKHLMAGIPVPPDLLVPIRRSLEAMSARFFQQQTMGWGSFYGNKSDPEPGRCRRTDGKKWRCSRDAYPDSKYCERHMHRGRNRSRKPVEPQTVSHSSQTSGALNQTGNSSFPNLPLHPITNPNSGSSGLCPGSNTSQLQVEHNTYGIGSKDYRYLQGMKEVDEHSFFSEASGSARALGMEASLDNNWRLTPSRVSSFPISKARNGSILQNNYPQLQNLEDLGNTTFPSALSKQQQHCFLGSEFRSTETMKVGQEQEGQPLRHFFDDWPKTRDSWADLEDERGNRTSFSTTQLSISIPMASSDFSATSSQSPNND*	338	37888.8	8.2
evm_27.model.AmTr_v1.0_scaffold00018.161		MEMDGGLRGEKRAQRRGEEKESWVPQKLSRSDSFPFRIPPPFSRCEGDGPTFYNYGDGRSSDIYDVPAGAVPVSVAGAGAGAGAASVRTMQPFPSALKSPGMASLRFPFTPSQWQELEQQALIFKYMMASVPVPQDLVNPIRKSLPLSHPNLGWGPFSLRFANATDPEPGRCRRTDGKKWRCSRDVAPDQKYCERHMHRGRPRSRKPVELQIQNNQTQPNDATTSIAAAASSSTLTPHPSPCSSSPATLCSLNPSALSVKPYQSSGFVANKASCSNSEFKVPSPNLISAVQDKDSSRFLDWMKGEAAGEQWQLMQQKGGRLHPRLNSSANTHVFNYNDELNLVSEPEDIRVSSAHFSLGSMQNSNQSGFFFGSDLTTLEPERQPRHFIDAWSQTRDSSW…	560	60823.8	8.34
evm_27.model.AmTr_v1.0_scaffold00040.185		MDQQWRLHQSEHQQEQSNQPSAKLLKLSDEASEAPPSALPLFVRDSTSVLSLSDAFKSPRLGVMGQVSRSPFNMAQWHELEQQALIFKYMMAGAPVPLDLVLPIRSSVLGLPSFYHPYHHYQPSILQFGRSIDAEPGRCRRTDGKKWRCSREVVNGHKYCERHMHRGRNRSRKPVETVANATASTTATSTIPNNVTASNSNGNISNNPPSKPFTLSPSNSNPLHQPRYASGQNSGSWLPENSFSGREPAGKADGQILRHFFDDWPRSSGHQNPTNPNTDSSSSTHLTISIRASANPSSDFSLKLSTGDSLLPSNNENGNRPTENWMVWESPLAEALRSSTSTPTPSDQIKGGSLWNSTNSLSTTTNSNSCSNRNGASMPNSTATTPTSTRVESSPTSVL…	414	45199.7	9.17
evm_27.model.AmTr_v1.0_scaffold00069.209		MATQEHHSHPSRLTHFELDAPASKVPRTNCGGEEETVRLGHGLGLGLGLGLGTGRYCFTFLQLQELEQQALIFKYMNAGLPVPLQLVFPIWKSIVGSPKAIYCPPIFGGGLCFEYRNRMNPEPEPGRCRRTDGKKWRCSRDVVPDHKYCDRHIHRGRSRKPVEHQTINNTLTLSTQEGTQFQAQSQPTEPMKGSGHRLSFSFGPVAPTGTQAVSENSNGGASKVDSCGI*	229	25254.6	8.95
evm_27.model.AmTr_v1.0_scaffold00006.202		MTLEGSRKRRGESYVSRIGQGTMKAPRMELFSCFTPMALYQNPQFYYPLATNATGPGLGGERSNGNFNGVSGGSRDPLTSLQLLELENQAFIYRCLAAGLPVPSTLLQSLSDLNLLGGSLSTVGGGSLFTFGGGQVRSGYAGNREAEPGRCRRTDGKKWRCPKEVVPGQKYCENHVNRGRRSRKPVGTQARQAASSRASSTTSRRFQVRRNSPSQAFFSRPSVQPNIGRGMFRFPQRDLLSVPSVNFGFNPNSPAMELPSPTFNLGYNTMPGILFNDQRAASFQSRNLTPNLNMMPNLLDLAPSAPMQAPTLSNSMDDYFSLSSFFTGLSLYPPSVSSGSNTDQTEITVSNGYTDQTSSSNDQANWFLTDSIGGGGPLGEMLNSSFGWRSYTPGESSTM…	433	46812.1	9.33
Selaginella moellendorffii
442384		MDLLHQNSSSPGLGICSSLGVLSPDNRMPSSYNSSGTSSGPLSPNLSSMKQCRSSSDVEVDARDDGGPLKLARKDSFSYSRPSAAEQHQQHQHSQQQQQQHVGKLNMNSGGGGGAPAAAAAANNNNGPAGSHSFSGDNGGSRIACSPTNSCLSDGVLVASDAAAAANLMGGDTRMLRSDAMASPGSSYNLAAANSNMRPFSYQSYQYPGASGSPLMLAAAAAARGDHLGMQSAMSMRGPFTANQWAELEHQALIFKYMMAGASVPPELLNPIRRSVALNNLASSHPSLRMGWGNFHLGIPNNPDPEPGRCRRTDGKKWRCSREVVPDQKYCDRHMHRGRNRSKKNAENQAAAAAAAAAANSQSAAAAAAGGNTTTQSATNVGGVVQSSGLNQIHSSLRP…	817	86038.6	8.64
417311		MDLMGSSTNTTTSSSEKSSSSSKCRRLGDILPATPTTSNKTARTSSDSAKQSSRSGGSSPGHHGQLQHQHQHQHQRQRSCGSPTDSSTAATAATEDHLLHTSGSISSPPNSFANSSSSSQHSGMILMPPPTMAGAGSSAVSASSYGTMGGAMAMPGMGGGGGGAMNLARSPMLFQQQPAMKQSMGFQQQLAMGSASSLLGLHEAFMASRYPFTSLQWAELEHQALVFKYILARAPVPPELIAPIRSTSFSSILGGGGSWPCTIPSSANAGSGHGVHTNHLDAEPGRCRRTDGKKWRCARPIVPDQKYCERHINRGRHKKKSSAATAAAVAAAAAAATTGGGGMGRVSSTTSTSTSTSSTSGIIASSHGGEHHPGELSTAFEISNASSSMFHHHRSSSLA…	812	82709.1	9.13
412762		MDLMGSSTNTTTSSSEKSSSSSKCRRLGDILPATPTTSNKTARTSSDSAKQSSRSGGSSPGHHGQQQHQHQHQRQRSCGSPTDSSTAATAATEDHLLHTSGSISSPPNSFANSSSSSQHSGMILMPPPTMAGAGPSAVSASSYGTMGGAMAMPGMGGGGGAMNLARSPMLFQQQPAMKQSMGFQQQLAMGSASSLLGLHEAFMASRYPFTSLQWAELEHQALVFKYILARAPVPPELIAPIRSTSFSSILGGGGSWPCTIPSSANAGSGHGVHTNHLDAEPGRCRRTDGKKWRCARPIVPDQKYCERHINRGRHKKKSSAATAAAVAAAAAATTGGGGMGRVSSTTSTSTSTSSTSGIIASSHGGEHHPGELSTAFEISNASSSMFHHHRSSSLADART…	754	77767.1	9.47
420739		MDLRLNQLYNNSKRSPPPPSSSSPLPLDSYEHHAEAAAASAAAAAAARFYSSDRPPPTSHRMLDQHTGSTFIPMAADYGHFCDTALKQAGAAAGDFHHGHFPFTASQWLELEHQALIFKYMLARAPVPAELIIPIRRAFSLSPNTFQVGLCPSNLMDSEPGRCRRTDGKKWRCAKPVVAVDQKYCERHIHRGRNRSKKSKATLTPTDAQPPQNPSPLPAPVHQHSKVPDFVERPTDKHNEDQRGSCGPRPEQDTDHGHSRKTPEALLRHFFDDWPRASEGREQNPSPHFEEEEPPVVQNTRTSSCFPQPNWHWNMPTKMSILPTL*	325	36455.8	8.45
Physcomitrella patens
Pp3c17_1780V3.2		MHTMSSPNSPGSLSPNNHLSSSKHCRSASEMDLEDRRGGGPLKMARTDSFHRQSDLKMHMNGSPSGTMVLSSSMVSDGRLGCSPTNSCASDGSLLGNDHGNVVSDARLLRQDSLVSASTYSGGQGCGRPLSYHHLQSSAYHYKPSGGGLSMGRENMNHMGQSVHNPVSGARAPFTTSQWAELEHQALIFKYMMAGVNVPQELLNPIRKSVATMNSLSSHHTTNLVWGAFHLGVPNNTDPEPGRCRRTDGKKWRCARDVVPDQKYCERHMHRGRHRSRRPAEGQTSSASQSGSATSSGPQPAIAVGASRTSTPTPGSSLTHSNLRPSILSGNSQSTPNLGGGGMGYNSPGGSGGLSGGSSPAASSGQFQLPGLSSAAGTSGLTSKDYRYMNGMTVKSEMG…	596	62507.7	9.22
Pp3c12_3720V3.3		MHTMSSPNSPGSLSPNNHRSSLKHCRSASDMDLEDRRGGGPLKVSRTDSFHRQSDLKMHMNGSPSGTMVLSSSMVSDGRLGCSPTNSCASDGSLLGNDQGNVVSDARLLRQDSLVAASGYSGGQGGGRPLSYHHLQSSSYHYKPSGGGLSMGRESMNHMGQSVHNPVNSARAPFTTSQWAELEHQALIFKYMMAGVNVPQELLNPIRKSVATMNGLASHHTANLGWGAFHLGVPNNTDPEPGRCRRTDGKKWRCARDVVPDQKYCERHMHRGRHRSRRPAEGQTSSASQSGSVASSAPQPAIAVGASRTSTPTPGTSLTHSNLRPAILTGNSQSTSNLGGGGMGYNSPGGSGGLSGGSSPAASPAQFQLPVLSSATGSSGLTSKDYRYMNGMAVKSEMG…	596	62340.6	9.47
P. alba × P. glandulosa 84K
Pop_A01G003804.T1	PagGRF1	MLNTTISRNRFPFTATQWQELEHQALIYKYMVSGVPVPPELLYSVKRSLGSSLASRLFPHQPIGWGCFQAGFGRKADPEPGRCRRTDGKKWRCSKEAYPDSKYCERHMHRGRSRSRKPVELTSSTTTTATTIPLTSINRNLSNPTISPSSSSYSFSHPSSAESEVYAHQNPSHGTFLNPFLYPHSSTSGPPDSGFSPLNSTPHNLLLESGSSPQVDKEHRYYHGMREDVDERAFFPDGLGSARGVQDSYNQLTMSSYKGYTLSQFQTFADTSKEEQQQPGQHCFVLGTDIIKSSATRSIKLEKETETLKPLHHFFDEWEPKDADSWLDLASSSRPHTSDD	340	38263.3	7.26
Pop_A01G004214.T1	PagGRF2	MSNSSVTVAAVGPRAQPGFTVAQWHELEHQALIFKYLKAGLSVPPYLLLPIRKSFQLLSPGFLHPSNLSY CSYFGKKIDSEPGRCRRTDGKKWRCSKDAHPDSKYCERHMNRSRNRSRKPVESQTTSQSMSTVASEIVTG SSSSGSRAYPTIPLPTIGNSGQLGFGSNMSRWQMESMPYGVNSKDYRSLHGLKLEADEKTFLPEALGNTR SFGMNSTVDSTWHLTSQVPANPVPESRNDALLQNYPQLRTLQDFEPLTVDDAPSKQQEQQYLFGREFSSS GSMRQESQSLQPLFDEWPKCRDMDSYFTDQRSNKSSSGVQLSMAIPMAPNSAPTSYHSPNDA	342	38168.6	8.86
Pop_A01G059964.T1	PagGRF3	MKSQAPPSKIARLSNSRTGLLNGWNMEGNRRNGRSRSPSIGLGVELGRGGSSQRPITGCKKPYGFTILQL HELELQSLIYKYIQAGFPVPYHLVLPIWKSVTASLGGLSSSLYQLYPNFMGCKCNPIYLEYKNGTEHESG RCRRTDGKKWRCSKEVLPDQKYCDRHIHRGRQRSRKLVEAASHSNTSTNLSISLPGIGSASA	202	22450.7	10.03
Pop_A01G059928.T1	PagGRF4	MQDNLESCSGSSKRSVTAMSCDHEPVAHELSSSPCRGGGGGGRGPLFYSTSNHVTCLGDINDVVASVSAS GTGTPDAIAESKSLQSPYFTSDSSLFTFNSSGEMTPSVNERVLFTAAQWQELERQTTIYKYMMASVPVPP ELLIPITKNQSNVLPPQSNSSLELGIPSLNSSDPEPWRCKRTDGKKWRCSRDVAPDQKYCERHSHKSRPR SRKPVELHTHDSPRTLTNNNTNTNNNNYSTNPHLFNQKPYFPSHLFMLSSAMAPSASSYDDQPRSLEWLL KGEILPVASNYSQEWQHLKRDSIKGNGKVYNFYREEQALCSNTYRGGHSLQAQSLNDHCSVLSSPKSTTL EMALSPSLTQEQETRHFIDTWSTNSGRDDIGGIGKKSYVSSSEK…	500	54222.9	6.6
Pop_A02G066375.T1	PagGRF5	MDFGVQVGLDGLVGSDTSNSGFASLASSDPEAKRKYGSGFLKQERSAAADDDWRNSKLSKTESMMIDQRN TLLLKSSNNSLFTDGQQQQQMLSFSCPKSASSVERSYPNAILPYFHLTSSAYNRNTGYNSGIFNAASMHG VLNETRWPFTQLQWMELEHQALIYKYITANVPIPSNLLIPVRKALDSAGFSSFSGGLFKPSALQCGTFHM GFSSNTDPEPGRCRRTDGKKWRCSRDVVADQKYCERHMNRGRHRSRKPVEGQSGHSAAATTTLKPMANGT SSFATASVVGLRSAVSDSHAIVHNQQQPASSSHLSATNTHSRVFLTTENVGERMQDASGLSMLPSSIDLK SKETPFFVPKQQNSYGESLQNEFALVTSDCLLNHSQKSSSLMNC…	605	65811.2	7.63
Pop_A03G050501.T1	PagGRF6	MESQAPPSKHARLSNSRTRLASGWNVERNRRDGESGSPALGLGLELGRGGSSPRPAISCKKPYGFTVLQL QELQLQSLICTYIQAGFPVPYHLVLPIWRSVATSLGGLSSRLCQLYPSLMGCNPLYLAYKKGMEPEPGRC RRTDGKKWRCSKEALPYQKYCDRHIHRGRQRSRKLEESASHGNSSTNLSISLPAGNSGASAW	202	22284.4	9.95
Pop_A03G050308.T1	PagGRF7	MSNSSVTVAAVGSRSPPGFTVSQWHELEHQVLIFKCLNAGLPVPHHLLLPIRKSFQLLSPGFLHPSNLSY CSYFGKKIDSEPGRCRRTDGKKWRCSKDAHPDSKYCERHMNRSRNRSRKPVESQTTSQSLSTVASEIATG SSSSGSRGYPTNPGTLGLGSNMSRWQMESMPYGVNSKDYRSLHGPKPEADEKTFLPEALGNARSFGMNST VDSTWHLTSQVPANPVPESRNGALLQNYPQVQTLQDFEPLTVDAASSKQQQQQQHYLFGREFSSSGSLRR ESQSLQPLFDEWPKCRDMDSYLTDQRSNNNSSAVQLSMAIPMAPNAAARSYHSPNGETGLSGTYFSAT	348	38484.8	9.08
Pop_A03G049937.T1	PagGRF8	MLNTTSARNSLLFTATQWHELEHQALIYKYMVSGVPVPPELLYSIKRSLESSLASRLFPHQPTGWGCFQA GGGRKADPEPGRCRRTDGKKWRCSKEAFPDSKYCERHMHRGRNRSRKPVELASATTTAAIPLTSINRNLY NNTVSPSSSSYSFSNLSSSMESEIYAHQDSSRSTFLYPHSSSSGPTAGSGFSPQNSTTHNLFLDCGSSPH ADKEYRYSHGIRDYVDERAFFPDALGSARGVQDSYNQLTMSSYKGYSQSQFQSFANSSKEEQQQPGHHCF VLGTDIIKSSATRSVKLEKEPETQKPLHHFFGEWEPRDADSGLDLASSSRPHDNGN	336	37481.2	8.44
Pop_A06G089585.T1	PagGRF9	MDFHLKQWRNQHEESGQQPSAKMPKLLMDPHQPQQHPHSSGSAAAFPLFLPEPSCKTSNLSAFPDSNTAA NTRLPKIMGNYFSLEQWQELELQALIYRFMLAGAAIPPELLQPIKKTLLHSHSPHFLHHPLQLYYQPSLL QTGYWGRAAMDPEPGRCRRTDGKKWRCSRDVVAGHKYCERHLHRGRNRSRKLVENPTPTISTNITCIGIG GAGGTASAAAFNCSTTPTISEVVNGTHFSHTLESPSIHLNHSSKTESKGLIGPPPPNEVGNRSDGHILWH FFDDWPRSVDESDNINAGSSMNSFT	305	33992.2	8.51
Pop_A07G022746.T1	PagGRF10	MHGPFTGVRGPFTPSQWMELEHQALIYKYITARVPVPSNLIIPLKKSLNPYGLPFSSAGSFPPSSLGWGT FHLAYPGNNTDQEPGRCRRTDGKKWRCSRDAVADQKYCERHINRGRHRSRKPVEGQTGHAATGTASSKVV PMSNSMSTSITTSGATSNSIVITQQQLKNLQPAAASNSSADARVNGAQDARRVSMMSSTINRKSDESTFC IPRQDILFEQCSQTEFGLVSYDSLLNPSQKSSYFNSKPYESFLNFSDEESHDQHPLRQFIDDCPKDQSNR PVISWPEELKSDCTQLSMSISMVSSDFSSSSSSLLREKLAFSPLRLSRESDPIQMGLRVSGDHNESSQKQ ANWIPISWGTSIGGPLGEVLTTSTSHADSCKSSSALNLLREGWD…	460	50080.5	8.03
Pop_A12G081581.T1	PagGRF11	MMTTDDGLNVSNKVAKEINTITSSCNVDFGVKLHQPIDHHQSFPSGTPMMVPHVNHHRPMFDNGPTSSCD INKSLMSYISDRIYRVAAGGATSGGVVGVRNFQSFDISETSISTAASAFRSPGGNMAASLGFPFTNTQWK ELERQAMIYNYITASVPVPPQFLIPTPRMGNGLNVRFSNGADLEPGRCRRTDGKKWRCSRDVAPDQKYCE RHMHRGRPRSRKHVELNASSNNNKKNRHNPAICPEAPVTVAISKPAINNSNSGSASHDQFFGSMPMPQPY IQAPVFVNKTSEKTSTFDVNGAYGSTFKEPRSLDWMLKGEAGPIAKNDQQWPHLVHKEIELATEGSFNSA SVLKQHYQGESLNLNSFGNFNAREDQQSNQYSLFLDEAPRSFID…	538	58459.9	8.14
Pop_A13G009987.T1	PagGRF12	MNSGGAGGVGVEGGGGGAAGMAAGGMGTGVMTMRSPFTVSQWQELEHQALIYKYMVAGLPVPPDLVLPIQ RSFESISHRFFHHPTMSYCTFYGKKVDPEPGRCRRTDGKKWRCSKDAYPDSKYCERHMHRGRNRSRKPVE SQTMTQSSSTVTSLTVTGSSSGTGSFQNLPLHTYSNPQGTASGTNQSYYHMNSIPYGIPTKDYRYLQGLK PEGGEHSFLSEASGSNKGLQIDSQLDNAWSLMQSRVSSFTTEKSTENSMLQNNHPQHSFFSSDFTTRESV KQDGQSLRPFLDEWPKNRDAWPGLENDSSNQTSFSTTQLSISIPMASSDFSTSCRSPQGGFFLGGV	346	37919	8.52
Pop_A14G000116.T1	PagGRF13	MEKRVSEESAPSMKLSLGIGAGDHGDDDQDDRHVFPQLTETQLHELKQQALIFQYIVAGLRVPPDLVVPI WHSVASSSLGSFSGADIYRQFPSFVGLSPQGFDYRQMMDPEPGRCRRTDGKKWRCSKDVVAGQKYCERHM HRGRQRSRKLVEASQTAAASEKPSPHNSSKNSDNPTTHSSNLAKVSSQIKAPPLDNTPTILTTCTTSCNS DIEITGMNLTTTANADRKNPFTTMTTSIVTGYKNTATMIASAVHADITATGNDYKSSINLKRHYIDDRNS NCSNSVTYKGIIDRNCSNKKIKNAGSNISQGLNFSPKSVLQVQGCGASHIYMNDVELELGRCRRTDGKKW RCRRDVVANQKYCEMHMHRGSKQHLEASKPAAIPATIPFVPGNV…	450	49635.8	8.93
Pop_A14G044552.T1	PagGRF14	MDFGVLGLEGLVGPETSSEAPSNVSPPETKPKILGSVLSKRERSASSAQDDYWRTSKMPKNDDFSVTKTM SLHQPTSLLRSNYTLSDDSRQQEHMMSFSSPRPETTPFLSKDGGLVERSTQNYTALSFPYHQNTASSYIR SAGYDTGGLNAGMHGPFTGVRGPFTPSQWMELEHQALIYKYITARVPVPSNLIIPLKKSVYPYGLPGSST GSFPHNSLGWSAFHLGYPGNNTDLEPGRCRRTDGKKWRCSRDAVADQKYCERHINRGRHRSRKPVEGQTG HAATGTASSKVVPMSNSMSKLVITNGGASKSIAMTTQQQFKILQPTAANTSADVDVNRAQDSQSISMVSS TINRKSDESSFSVPEQDILMEQCSQTEFGFVSSDSLLNPSQKSS…	607	66048.2	6.25
Pop_A14G044741.T1	PagGRF15	MDFGVQVGLDGLVGSDTSNSGFASLASSDPEAKQKLYGSGFLKQERPGNIDGDWRSSKLSKTESMLLEQS NTSLLKSNSNFLFADGQQQQQQMLSFSYPRSAPSAERSSQNGTLPYFHLTSSAHNRNTGYSSGIYNAASM HGVLTETRWPFTQSQWMELEHQALIYKYIAANVPIPSNLLIPIRKALDSAGFPSFSAGFFRPNTMPWGAF HMGFSSNTDPEPGRCRRTDGKKWRCSRDAVADQKYCERHMNRGRHRSRKPVEGQSGHSAAAATTVKPANG TSSSTSSSVVGLRSTVSDSLTIAHNQQQATSPSNLSASNTLSRMFLTKENVGERTQDATALSMLRSTMDL KSKETPFVISKQQNSYGESLRNEFGLVTSDSLLNHSQKSSSLMS…	609	66090.1	8.77
Pop_A15G076620.T1	PagGRF16	MRINYGFDVSDKAAEERNMTSDVDFGVKLHQPIDHHQSFPFSRTAMMVHHANHHRPFDNGPTSSHDGNRS SINYSREHIFSVGACGAAVGVRTLQPFDTSESTITTASAFKSPGGKMAASLGFPFTNAQWNELERQAMIY KYMVSSTHVPPHLLVPTPLMGNGLDVRFTNRADLEAGRCRRTDGKKWRCSRDVAPDKKYCERHMHRGRPR SRKHVELNTSNNSNKKSRHDPAICAESPVTVAISNPTINNNSSGSASHDHFVGTMPQPFIQTPVFVNKSS EKIATFDANGAFGSTYKEPRSFDWMLKGGTGPIVTNDQQWPHLVHAEIGLATEGSFNNASVLKQHYREES LNLNSYGNLSAREDQHSSQYTLFLDGAPRSFIDAWSHDANSGNT…	529	57762	7.09
Pop_A18G083178.T1	PagGRF17	MIMSGGNRFPFTASQWQELEHQALIYKYMVSGIPIPPDLLFTIKRSVCLDSSKLFPHHHPHFAWSCFQMG LGRKTDPEPGRCRRTDGKKWRCSKEAYPDSKYCERHMHRGKNRSRKPVEVATQRKSTSPPTVSSITRNHS SNSLLTTSSHSRLSLLMSPETQHQNHLQYPAGYHAHPNHQFLSSSTPTGIGLLPQENSTHLLLDSGGSSM TNTDFRRSVYGLKEEVDEHAFFSEPSGSMRSFSGSSMDDAWPLTPLTMNSSSSSSSTNSSKQRSLSSLHN EYSYLQLQSLCDHDIPKQQKQHQHHYLLGNDISNLGPMKMEKEEPQKTVHRFFDEWPPKNKESWLDLDNK SSNSASVSTTRLSISIPSSHDFLPIFNSRTNNDG	384	43489.5	8.91
Pop_A19G052370.T1	PagGRF18	MSTIGAGGAGGGGAAWVTSGGMGTGVMTMRSPFTVSQWQELEHQALIYKYMVAGLRVPPDLVLPIQRSFE SISHRFFHHPAMGYCTFYGKKVDPEPGRCRRTDGKKWRCSKDAYPDSKYCERHMHRGRNRSRKPVESQTM TQSSSAVTSLTVTGSSSGTGSFQNLPLRTYGNPQGTGSGPNQSHYHMNCIPRGIPTKDCRYLQGLKPEGG EHSFLSEPSECNRGLQKDSQLDNAWSLMQSRASSFPMEKSTDDSMLKNDYPRHSFFSSDFTTGEPVKHEG QSLRPFFDEWPENQDTWSGLKDDRSNSSSFSTTKLSISIPSASSGISTSSRSPQDN	336	37112.2	8.9
Pop_G01G004872.T1	PagGRF19	MLNTTISRNRFPFTATQWQELEHQALIYKYMVSGVPVPPELLYSVKRSLGSSLASRLFPHQPIGWGCFQA GFGRKADPEPGRCRRTDGKKWRCSKEAYPDSKYCERHMHRGRSRSRKPVELTSSTTTTATTIPLTSINRN LSNPAISPSSSSYSFSHPSSAESEVYAHQNPSHGTFLNPFLYPHSSTSGPPDSGFSPLNSTPHNLLLESG SSPQVDKEHRYYHGMREDVDERAFFPDGLGSARGVQDSYNQLTMSSYKGYSLSQFQNFADTSKEEQQQPG QHCFVLGTDIIKSSATRSLKLEKETETLKPLHHFFDEWEPKDADSWLDLASSSRPHTADD	340	38216.3	7.26
Pop_G01G089185.T1	PagGRF20	MSNSSVTVAAVGPRAQPGFTVAQWHELEHQALIFKYLKAGLSVPPYLLLPIRKSFQLLSPGFLHPSNLSY CSYFGKKIDSEPGRCRRTDGKKWRCSKDAHPDSKYCERHMNRSRNRSRKPVESQTTSQSMSTVASEIVNG SSSSGSRAYPTMPLPSIGNSGPLGFGSNMSRWQMESMPYGVNSKDYRSLHGLKLEADEKTFLPEALGNTR SFGMNSTVDSTWHLTSQVPASPVPESRNDALLQNYPQLRTLQDFEPLTVDDAPSKQQEQQYLFGREFSSS GSMRQENQSLQPLFDEWPKCRDMDSYFTDQRSNKSSSGVQLSMAIPMAPNSAPTSYHSPNDA	342	38154.6	8.86
Pop_G01G002929.T1	PagGRF21	MSSCSRTSSGVSVDDVGLGLRMQDNLESCSGSSKRSVTAMSCDHEPVAHELSSSSCRGGGGGSGPLFYST SNHITCLGDINDVVASVSASGTGTPDAIAESKSLQYPYFTSDSSLFTFNSSGEMTPSVNERVLFTAAQWQ ELERQTTIYKYMMASVPVPPELLIPITKNQSNVLPPQSNMLTGSLELGIPSLNSSDPEPWRCKRTDGKKW RCSRDVAPDQKYCERHSHKSRPRSRKPVELHTHDSPRTLTNNNTNTNNNNYSTNPHLFNQKPYFPSHLFM LSSTMAPYASSYDDQPRSLEWLLKGEILPVASNYSQEWQHLKRDSIKGNGKVYNFYREEQALCSNTYRGG HSLQAQRLNDHCSVLSSPKSTTLERALSPSLTQEQETRHFIDTW…	523	56829.8	6.6
Pop_G02G005644.T1	PagGRF22	MDFGVQVGLDGLVGSDTSNSGFASLASSDPEAKRKYGSGFLKQERSAAADDDWRNSKLSKTESMMLDQRN TLLLKSSNNSLFTDGQQQQQMLSFSCPKSASSAERSYPNAILPYFHLTSSVYNRNTGYNSGIFNAASMHG VLTETRWPFTQLQWMELEHQALIYKYITANVPIPSNLLIPVMKALDSAGFSSFSGGLFKPSALQCGTFHM GFSSNTDPEPGRCRRTDGKKWRCSRDVVADQKYCERHMNRGRHRSRKPVEGQSGHSAAATTTLKPMANGT SSFATASVVGLRSAVCDSHAIVHNQQQPASSSHLSATNTHSRVFLPTENVGERMQDASGLSMLPSSIDLK SKETPLFISKQQNSYGESLQNEFALVTSDSLLNHSQKSSSSMNC…	605	65802.1	7.25
Pop_G03G078182.T1	PagGRF23	MSNSSVTVAAVGSRSPPGFTVSQWHELEHQVLIFKCLNAGLPVPPHLLLPIRKSFQLLSPGFLHPSNLSY CSYFGKKIDSEPGRCRRTDGKKWRCSKDAHPDSKYCERHMNRSRNRSRKPVESQTTSQSLSTVASEIATG SSSSGSRGYPTNPGTLGLGSNMSRWQMESMPYGVNSKDYRSLHGPKPEADEKTFLPEALGNTRSFGMNST VDSTWHLTSQVPANPVPESRNGALLQNYPQVQTLQDFEPLTVDAASSKQQQQQHYLFGREFSSSGSLRRE NQSLQPLFDEWPKCRDMDSYLTDQRSNNNSSAVQLSMAIPMAPNPAARSYHSPNGETGLSGTYFSTT	347	38429.8	9.08
Pop_G03G010505.T1	PagGRF24	MLNTTSARNSLIFTATQWHELEHQALIYKYMVSGVPVPPELLYSVKRSLESSLASRLFPHQPNGWGCFQA GGGRKADPEPGRCRRTDGKKWRCSKEAFPDSKYCERHMHRGRNRSRKPVELASTTTPAVAAAIPLTSINR NLFNNTVSPSSSSYSFSNLSSSMESEIYSHQDSSRSTFLYPHSSSSGPTAGSGFSPQDSTTHNLFLDCGS SPHADKEYRYSHGIREYVDERAFFPDALGSARGVQDSYNQLTMSSYKGYSQSQFQSFANTSKEEQQQPGH HCFVLGTDIIKSSATRSVKLEKEPETQKPLHHFFGEWEPRDADSGLDLASSSRPHDNGYSCFVDD	345	38492.4	7.25
Pop_G06G051443.T1	PagGRF25	MAKNEDTGSPGWRTSLFLQTTEDVVKAVAAAATTVPSPRPSVVFSSKDDHGDSQFQKLQRHFSRMLKGFS PPPPEVKSGTYNPEVLTSQKRQWAKFQLQYLDHRPLKAPSRLIESMVVVGLHPNCDLQALQRQYGPRKSE GSGILQGALGCQNQSRIEPILEPQVLFVYPPEKQLPLKYKDLVSFCFPGGLEVVHAVERTPSMSELNEIL LGQEHLKQSDLSFVFRLQVADDSTLYGCCVLVEEIVQKPSGLLSMVSDKQSSRSSLSRYMLTTYRCYCIL SRLPFFELHFGLLSSIFTEERLERLTKNIGFLDLESSEGYCKEENLGDNLDGVSTNYRAAEDIPDGTTEI SQSSLRDSTPGGFADEKSHVEPQILEEHIHSLKKGVNDDAVPIY…	1234	138081	6.37
Pop_G07G062669.T1	PagGRF26	MDFGVLGLEGLVGPESSSHAPSHVSVPETKPKILGSVLTKQERSSSSASAQDDYWRASKMPKLDDFSSTK TMPLHQPAPLLRPNSMLSNDSRQQEHMLSFSSTKPEANPFLVKDAGLVERNTQNHSALSFPYYQHAPLSA SRSAGYGTGNLNASMHGPFTGVRGPFTPSQWMELEHQALIYKYITARVPVPSNLIIPLKKSLNPYGLPFS SAGSFSPSSLGWGTFHLGYPGNNTDQEPGRCRRTDGKKWRCSRDAVADQKYCERHINRGRHRSRKPVEGQ TGHAATETASSKVVPMSNSMSTSITTSGATSNSIVITPQQLKNLQPAAASNSSADARVNGAQDARRVSMM SSTINRKSDESTFCIPRQDILFEQCSQTEFGLVSYDSLLNPSQK…	614	66845.1	7.27
Pop_G13G071395.T1	PagGRF27	MNSGGAGGVGVEGGGGGAAGMAAGGMGTGVMTMRSPFTVSQWQELEHQALIYKYMVAGLPVPPDLVLPIQ RSFESISHRFFHHPTMSYCTFYGKKVDPEPGRCRRTDGKKWRCSKDAYPDSKYCERHMHRGRNRSRKPVE SQTMTQSSSTVTSLTVTGSSSGTGSFQNLPLHTYSNPQGTASGTNQSYYHMNSIPYGIPTKDYRYLQGLK PEGGEHSFLSEASGSNKGLQIDSQLDNAWSLMQSRASSFTTEKSTENSMLQNNHPQHSFFSSDFTTRESV KQDGQSLRPFLDEWPKNRDAWPGLENDSSNQTSFSTTQLSISIPMASSDFSTSCRSPQDN	340	37385.3	8.21
Pop_G14G044617.T1	PagGRF28	MERRVSEESAPSMKLSLGIGAGDHGDDDQDDRHVFPQLTETQLHELKQQALIFQYIVAGLRVPPDLVVPI WHSVASSSLGSFSGADIYRQFPSFVGLSPQGFDYRQMMDPEPGRCRRTDGKKWRCSKDVVAGQKYCERHM HRGRQRSRKLVEASQTAAASEKPSPHNSSKNSDNPTTHSSNLAKVSSQIKAPPLDNTPTILTTCTTSCNS DIEITGMSLTTTANADRKNPFTTMTTSIVTGYKNTATMITSAVHADITATGNDYKSSINLKRHYIDDRNS NCSNSVTYKGIIDRNCSNKKIKNAGSNISQGLNFSPKSVLQVQGCGASHIYMNDVELELGRCRRTDGKKW RCRRDVVANQKYCEMHMHRGSKQHLEASKPAAIPAAIPFVPGNV…	457	50394.5	9.1
Pop_G14G030529.T1	PagGRF29	MDFGVQVGLDGLVGSDTSNGGFASLASSDPEAKHKLYGSGFLKQERPGNIDGDWRSSKLSKTESMLLEQS NTSLLKSSSNFLFADGQQQQQQQMLSFSYPRSATSAERSSQNGTLPYFHLTSSAHNRSTGYSSGIYNAAS MHGVLTETRWPFTQSQWMELEHQALIYKYIAANVPIPSNLLIPIRKALDSAGFPSFSAGFFRPNTMPWGA FHMGFSNNTDPEPGRCRRTDGKKWRCSRDAVADQKYCERHMNRGRHRSRKPVEGQSGHSAAAATTVKPAN GTSSSTSSSVVGLRSTVSDSLTIAHNQQQATSPSNLSASNTLSRMFLTKENVGERTQDATALSMLRSTMD LKSKETPFFISKQQNSYGESLRNEFGLVTSDSLLNHSQKSSSLM…	610	66164.2	8.76
Pop_G14G030506.T1	PagGRF30	MDFGVLGLEGLVGPETSSEAPSHVSPPETKPKILGSVLSKRERSASSAQDDYWRTSKMPKNDDFSVTKTM SLHQPTSLLRSNYTLSDDSRQQEHMMSFSSPRPETTPFLSKDGGLVERSTQNHTALSFPYHQNTASSYIR SAGYDTGGLNAGMHGPFTGVRGPFTPSQWMELEHQALIYKYITARVPVPSNLIIPLKKSVYPYGLPGSST GSFPHNSLGWSAFHLGYPGNNTDPEPGRCRRTDGKKWRCSRDAVADQKYCERHINRGRHRSRKPVEGQTG HAATETASSKVVPMSNSMSKLVITNGGASNSIAMTTQQQFKILQPAAANTSADVDVNRAQDPQSISMVSS TINRKSDESSFSVPKQDILMEQCSQTEFGFVSSDSLLNPSQKSS…	607	66031.1	6.13
Pop_G15G015218.T1	PagGRF31	MRINYGFDVSDKAAEERNMTSDVDFGVKLHQPIDHHQSFPFSRTTMMVHHANHHRPFDNGPTSSHDGNRS SINYSREHIFSVGACGAAVGVRTLQPFDTSESTITTASAFKSPGGKMAASLGFPFTNAQWNELERQAMIY KYMVSSTHVPPHLLIPTPLMGNGLDVRFTNRADLEAGRCRRTDGKKWRCSRDVAPDKKYCERHMHRGRPR SRKHVELNTSNNSNKKSRHDPAICAESPVTVAISNPTINNNNSGSASRDHFVGTMPQPYIQTPVFVNKSS EKIATFDANGAFGSTYKEPRSFDWMLKGGTGPIVTNDQQWPHLVHAEIGLATEVSFNNASVLKQHYREES LNLNSYGNLNAREDQHSCQYSLFLDGAPRSFIDAWSNDANSGNT…	529	57883.2	6.85
Pop_G18G085899.T1	PagGRF32	MEMKFTYYMSGTREQVARAPVAWAHKVIMGGERHATIEEGGLYSTEFDGVYEISGEKLDGNAFKMVKMTF MLFNHRHEFSLLLPACIKISSREASVVRDKSCQAASEASERFRHNISRVSERESSNVIRTIKMIMSGGNR FPFTASQWQELEHQALIYKYMVSGIPIPPDLLFTIKRSVCLDSSKLFPHQHPHFAWSCFQMGLGRKTDPE PGRCRRTDGKKWRCSKEAYPDSKYCERHMHRGKNRSRKPVEVATQRKSTSPPTVSSITRNHSNNSLLTTS SHSHLSLLMSPETQHQNHLHYPAGYHAHPNHQFLSSSTPTGIGLLPQENSTHLLLDSGGSSMTNTDFRRS VYGLKEEVDEHAFFSEPSGSMRSLSGSSMDDAWPLTPLTMNSSS…	515	58365.5	8.84
Pop_G19G009329.T1	PagGRF33	MSTVGAGGAGGGGAAGVTSWGMGTGVMTMRSPFTVSQWQELEHQALIYKYMVAGLRVPPDLVLPIQRSFE SISHRFFHHPAMGYCTFYGKKVDPEPGRCRRTDGKKWRCSKDAYPDSKYCDRHMHRGRNRSRKPVESQTM TQSSSTVTSLTVTGSSSGTGSFQNLPLRTYGNPQGTGSGPNQSHYHMNCIPRGIPTKDCRYLQGLKPEGG EHSFLSEPSGCNRGLQKDPQLDNAWSLMQSRASSFTTEKSTDDSTLKNDYPQHSFFSSDFTTGEPVKHEG QSLRPFFDEWPENQDTWSGLKDDRSNSTSFSTTKLSMSIPIASSGFSTSSRSPQGGFFLLR	341	37621.8	9.12
Pop_UnG069989.T1	PagGRF34	MMTTDDGLNVSNKVAKEINTTTSSSNVDFGVKLHQPIDHHHQSFPCSTPMMVPHGNHHRPMFDNGPTSSC DINKSLMSYISDRIYRVAAGGATSGGAVGVRSFDISETSISTAASAFRSPGGNMAASLGFPFTNTQWKEL ERQAMIYNYITASVPVPPQFLIPTPRMGNGLNVRFSNGADLEPGRCRRTDGKKWRCSRDVAPDQKYCERH MHRGRPRSRKHVELNASSNNNKKNRHNPAICPEAPVTVAVSKPTINNSNSGSASHDQFFGRMPMPQPYIQ TPVFVNKTSEKTSTFDVNGAYGSTFKEPRSLDWMLKGEAGPIAKNDQQWPHLVHKEIELATEGSFNSASV LKQHYQGESLNLNSFGNFNAREDQQSNQYSLFLDEAPRSFIDAW…	536	58431.9	8.11

## Sheet: Supplemental Table S3
Supplemental Table S3. GO enrichment analysis of all DEGs under salt stress.
Class	GO_Name	GO_ID	GO_Level	P-value	EnrichmentScore	HitsGenesCountsInSelectedSet	HitsGenesCountsInBackground	AllGenesCountsInSelectedSet	AllGenesCountsInBackground	corrected P-value(BH method)
Molecular function	oxidoreductase activity	GO:0016491	3	2.73e-14	1.43061	371	1900	2410	17657	1.76e-11
Molecular function	coenzyme binding	GO:0050662	4	7.24e-09	1.82141	89	358	2410	17657	2.33e-06
Molecular function	nucleic acid binding transcription factor activity	GO:0001071	2	2.01e-08	1.58961	133	613	2410	17657	4.32e-06
Molecular function	transcription factor activity, sequence-specific DNA binding	GO:0003700	3	2.01e-08	1.58961	133	613	2410	17657	4.32e-06
Molecular function	sequence-specific DNA binding	GO:0043565	6	1.02e-07	1.80816	77	312	2410	17657	1.31e-05
Molecular function	cofactor binding	GO:0048037	3	3.09e-07	1.6079	106	483	2410	17657	3.32e-05
Molecular function	catalytic activity	GO:0003824	2	6.24e-07	1.08752	1376	9270	2410	17657	5.74e-05
Molecular function	oxidoreductase activity, acting on the CH-OH group of donors, NAD or NADP as acceptor	GO:0016616	5	5.58e-05	1.83164	42	168	2410	17657	0.00449384
Molecular function	iron ion binding	GO:0005506	7	0.000205	1.4338	91	465	2410	17657	0.0146959
Molecular function	oxidoreductase activity, acting on single donors with incorporation of molecular oxygen	GO:0016701	4	0.000209	2.49103	17	50	2410	17657	0.0134534
Molecular function	transporter activity	GO:0005215	2	0.000536	1.25578	181	1056	2410	17657	0.0313853
Molecular function	oxidoreductase activity, acting on CH-OH group of donors	GO:0016614	4	0.000617	1.64084	43	192	2410	17657	0.0331089
Molecular function	carbon-carbon lyase activity	GO:0016830	4	0.000671	2.07916	21	74	2410	17657	0.0332595
Molecular function	oxidoreductase activity, acting on diphenols and related substances as donors, oxygen as acceptor	GO:0016682	5	0.000693	3.05273	10	24	2410	17657	0.0318909
Molecular function	calcium ion binding	GO:0005509	6	0.000723	1.77613	32	132	2410	17657	0.0310208
Molecular function	calmodulin binding	GO:0005516	4	0.000802	2.5742	13	37	2410	17657	0.03227
Molecular function	heme binding	GO:0020037	5	0.000821	1.34622	104	566	2410	17657	0.0311155
Molecular function	chlorophyllide a oxygenase [overall] activity	GO:0010277	6	0.000824	4.39593	6	10	2410	17657	0.0294713
Molecular function	cation binding	GO:0043169	4	0.000859	1.16268	345	2174	2410	17657	0.0291021
Molecular function	metal ion binding	GO:0046872	5	0.00135338	1.15611	341	2161	2410	17657	0.0435789
Molecular function	oxidoreductase activity, acting on single donors with incorporation of molecular oxygen, incorporation of one atom of oxygen (internal monooxygenases or internal mixed function oxidases)	GO:0016703	5	0.00160303	3.9963	6	11	2410	17657	0.0448847
Molecular function	tetrapyrrole binding	GO:0046906	4	0.00211612	1.30921	104	582	2410	17657	0.0567824
Molecular function	oxidoreductase activity, acting on paired donors, with incorporation or reduction of molecular oxygen	GO:0016705	4	0.00211765	1.35088	85	461	2410	17657	0.0545506
Molecular function	amylase activity	GO:0016160	6	0.00221174	3.08487	8	19	2410	17657	0.0547832
Molecular function	chitin binding	GO:0008061	4	0.00221174	3.08487	8	19	2410	17657	0.0547832
Molecular function	fructose-bisphosphate aldolase activity	GO:0004332	6	0.00368282	4.07031	5	9	2410	17657	0.0847048
Molecular function	sigma factor activity	GO:0016987	5	0.00368282	4.07031	5	9	2410	17657	0.0847048
Molecular function	transcription factor activity, core RNA polymerase binding	GO:0000990	3	0.00368282	4.07031	5	9	2410	17657	0.0847048
Molecular function	core DNA-dependent RNA polymerase binding promoter specificity activity	GO:0000996	4	0.00368282	4.07031	5	9	2410	17657	0.0847048
Molecular function	oxidoreductase activity, acting on diphenols and related substances as donors	GO:0016679	4	0.00418354	2.37036	11	34	2410	17657	0.0816424
Molecular function	nucleobase-containing compound transmembrane transporter activity	GO:0015932	5	0.00466441	3.38149	6	13	2410	17657	0.0883494
Molecular function	sucrose synthase activity	GO:0016157	8	0.00466441	3.38149	6	13	2410	17657	0.0883494
Molecular function	2 iron, 2 sulfur cluster binding	GO:0051537	5	0.00485653	3.01682	7	17	2410	17657	0.0868779
Molecular function	glucosyltransferase activity	GO:0046527	6	0.00581517	1.76848	21	87	2410	17657	0.101215
Molecular function	FAD binding	GO:0071949	7	0.0064154	2.6642	8	22	2410	17657	0.108724
Molecular function	inorganic anion exchanger activity	GO:0005452	8	0.00654191	3.66328	5	10	2410	17657	0.108025
Molecular function	catechol oxidase activity	GO:0004097	6	0.0070224	2.84922	7	18	2410	17657	0.113061
Molecular function	beta-amylase activity	GO:0016161	7	0.00722922	3.13995	6	14	2410	17657	0.113552
Molecular function	peroxidase activity	GO:0004601	5	0.00918681	1.53462	31	148	2410	17657	0.131473
Molecular function	transition metal ion binding	GO:0046914	6	0.0097377	1.1487	238	1518	2410	17657	0.136328
Molecular function	inorganic anion transmembrane transporter activity	GO:0015103	7	0.00994285	1.93532	14	53	2410	17657	0.136238
Molecular function	aldehyde-lyase activity	GO:0016832	5	0.0106576	3.33025	5	11	2410	17657	0.14299
Molecular function	signal transducer activity	GO:0004871	2	0.0106648	1.56998	27	126	2410	17657	0.140166
Molecular function	signaling receptor activity	GO:0038023	4	0.0121602	1.68427	20	87	2410	17657	0.156623
Molecular function	oxidoreductase activity, acting on peroxide as acceptor	GO:0016684	4	0.0122319	1.50413	31	151	2410	17657	0.154458
Molecular function	phosphoric ester hydrolase activity	GO:0042578	5	0.0125662	1.41693	41	212	2410	17657	0.155627
Molecular function	3-beta-hydroxy-delta5-steroid dehydrogenase activity	GO:0003854	7	0.0126567	1.99815	12	44	2410	17657	0.153791
Molecular function	steroid dehydrogenase activity	GO:0016229	4	0.0126567	1.99815	12	44	2410	17657	0.153791
Molecular function	steroid dehydrogenase activity, acting on the CH-OH group of donors, NAD or NADP as acceptor	GO:0033764	6	0.0126567	1.99815	12	44	2410	17657	0.153791
Molecular function	phosphatase activity	GO:0016791	6	0.0131914	1.44921	36	182	2410	17657	0.151701
Molecular function	molecular transducer activity	GO:0060089	2	0.0137725	1.66513	20	88	2410	17657	0.155606
Molecular function	receptor activity	GO:0004872	3	0.0137725	1.66513	20	88	2410	17657	0.155606
Molecular function	xyloglucan:xyloglucosyl transferase activity	GO:0016762	7	0.0156179	2.0148	11	40	2410	17657	0.162225
Molecular function	protein serine/threonine phosphatase activity	GO:0004722	8	0.0189561	1.54243	24	114	2410	17657	0.174396
Molecular function	antioxidant activity	GO:0016209	2	0.0261741	1.41235	32	166	2410	17657	0.23741
Molecular function	hydrolase activity, hydrolyzing O-glycosyl compounds	GO:0004553	5	0.0270019	1.23135	80	476	2410	17657	0.241517
Molecular function	hydrolase activity, acting on glycosyl bonds	GO:0016798	4	0.0275623	1.22352	84	503	2410	17657	0.243153
Molecular function	carboxy-lyase activity	GO:0016831	5	0.0291062	1.79426	12	49	2410	17657	0.253303
Molecular function	phosphoprotein phosphatase activity	GO:0004721	7	0.0297473	1.43457	28	143	2410	17657	0.25543
Molecular function	transmembrane receptor activity	GO:0099600	4	0.0302224	1.66513	15	66	2410	17657	0.256095
Molecular function	transmembrane signaling receptor activity	GO:0004888	5	0.0302224	1.66513	15	66	2410	17657	0.256095
Molecular function	lyase activity	GO:0016829	3	0.0388341	1.3201	40	222	2410	17657	0.290804
Molecular function	flavin adenine dinucleotide binding	GO:0050660	6	0.039465	1.38237	30	159	2410	17657	0.292132
Molecular function	anion transmembrane transporter activity	GO:0008509	6	0.0406908	1.49522	20	98	2410	17657	0.297783
Molecular function	peptidase inhibitor activity	GO:0030414	5	0.0432472	1.59273	15	69	2410	17657	0.312935
Molecular function	peptidase regulator activity	GO:0061134	4	0.0432472	1.59273	15	69	2410	17657	0.312935
Molecular function	endopeptidase regulator activity	GO:0061135	5	0.0432472	1.59273	15	69	2410	17657	0.312935
Molecular function	endopeptidase inhibitor activity	GO:0004866	6	0.0432472	1.59273	15	69	2410	17657	0.312935
Molecular function	enzyme inhibitor activity	GO:0004857	4	0.0437421	1.33557	35	192	2410	17657	0.302903
Molecular function	iron-sulfur cluster binding	GO:0051536	4	0.0444608	1.53767	17	81	2410	17657	0.304604
Molecular function	metal cluster binding	GO:0051540	3	0.0444608	1.53767	17	81	2410	17657	0.304604
Molecular function	oxidoreductase activity, acting on single donors with incorporation of molecular oxygen, incorporation of two atoms of oxygen	GO:0016702	5	0.0486661	1.83164	9	36	2410	17657	0.326469
Cellular component	thylakoid membrane	GO:0042651	6	8.54e-07	3.56596	17	38	620	4942	0.000159
Cellular component	membrane	GO:0016020	2	3.11e-05	1.14674	367	2551	620	4942	0.00289192
Cellular component	photosystem II oxygen evolving complex	GO:0009654	5	4e-05	3.34266	13	31	620	4942	0.00247904
Cellular component	photosystem II	GO:0009523	6	0.000501	2.27742	18	63	620	4942	0.0232826
Cellular component	thylakoid	GO:0009579	4	0.00068	1.85989	28	120	620	4942	0.0252865
Cellular component	thylakoid part	GO:0044436	4	0.00068	1.85989	28	120	620	4942	0.0252865
Cellular component	photosynthetic membrane	GO:0034357	5	0.000878	1.85531	27	116	620	4942	0.0233302
Cellular component	photosystem	GO:0009521	5	0.0011341	1.8504	26	112	620	4942	0.0263678
Cellular component	oxidoreductase complex	GO:1990204	4	0.00212808	2.35506	13	44	620	4942	0.0439804
Cellular component	extracellular region	GO:0005576	2	0.00582292	1.86334	18	77	620	4942	0.108306
Cellular component	apoplast	GO:0048046	3	0.00831207	2.19202	11	40	620	4942	0.140549
Cellular component	chloroplast	GO:0009507	7	0.0240146	2.32487	7	24	620	4942	0.319051
Cellular component	plastid	GO:0009536	6	0.0240146	2.32487	7	24	620	4942	0.319051
Cellular component	extrinsic component of membrane	GO:0019898	3	0.025213	2.04968	9	35	620	4942	0.293101
Cellular component	photosystem I	GO:0009522	6	0.0469127	1.93236	8	33	620	4942	0.51328
Biological process	oxidation-reduction process	GO:0055114	4	5.68e-10	1.34404	338	1725	1899	13026	5.78e-07
Biological process	single-organism metabolic process	GO:0044710	3	7.28e-10	1.2463	526	2895	1899	13026	3.7e-07
Biological process	photosynthesis, light harvesting	GO:0009765	5	8.27e-07	3.81078	15	27	1899	13026	0.00028
Biological process	carbohydrate catabolic process	GO:0016052	5	2.4e-05	2.28647	26	78	1899	13026	0.0060953
Biological process	photosynthesis	GO:0015979	4	2.45e-05	1.85162	44	163	1899	13026	0.00497657
Biological process	generation of precursor metabolites and energy	GO:0006091	4	0.000122	1.80754	39	148	1899	13026	0.0206303
Biological process	single-organism carbohydrate metabolic process	GO:0044723	5	0.000154	1.67985	48	196	1899	13026	0.0223112
Biological process	single-organism carbohydrate catabolic process	GO:0044724	6	0.000532	2.14356	20	64	1899	13026	0.0675671
Biological process	pyruvate metabolic process	GO:0006090	9	0.000532	2.14356	20	64	1899	13026	0.0675671
Biological process	cellular carbohydrate metabolic process	GO:0044262	5	0.000548	1.71485	37	148	1899	13026	0.0557548
Biological process	regulation of transcription, DNA-templated	GO:0006355	10	0.000792	1.21474	218	1231	1899	13026	0.0731917
Biological process	regulation of RNA biosynthetic process	GO:2001141	8	0.000792	1.21474	218	1231	1899	13026	0.0731917
Biological process	regulation of nucleic acid-templated transcription	GO:1903506	9	0.000792	1.21474	218	1231	1899	13026	0.0731917
Biological process	regulation of RNA metabolic process	GO:0051252	7	0.000827	1.21376	218	1232	1899	13026	0.0601029
Biological process	disaccharide metabolic process	GO:0005984	7	0.000949	2.33843	15	44	1899	13026	0.0643348
Biological process	regulation of gene expression	GO:0010468	6	0.0010103	1.20453	226	1287	1899	13026	0.0642171
Biological process	regulation of macromolecule biosynthetic process	GO:0010556	6	0.00106047	1.20756	219	1244	1899	13026	0.0634412
Biological process	regulation of cellular macromolecule biosynthetic process	GO:2000112	7	0.00106047	1.20756	219	1244	1899	13026	0.0634412
Biological process	oligosaccharide metabolic process	GO:0009311	6	0.00110401	2.2398	16	49	1899	13026	0.0590936
Biological process	regulation of cellular biosynthetic process	GO:0031326	6	0.00110689	1.20659	219	1245	1899	13026	0.0562855
Biological process	regulation of biosynthetic process	GO:0009889	5	0.00110689	1.20659	219	1245	1899	13026	0.0562855
Biological process	monocarboxylic acid metabolic process	GO:0032787	8	0.00123736	1.59168	42	181	1899	13026	0.0571996
Biological process	regulation of nucleobase-containing compound metabolic process	GO:0019219	6	0.00132881	1.20302	218	1243	1899	13026	0.0587567
Biological process	defense response	GO:0006952	4	0.00134387	1.9347	22	78	1899	13026	0.0569464
Biological process	ATP generation from ADP	GO:0006757	12	0.00135281	2.0927	18	59	1899	13026	0.0550323
Biological process	purine nucleoside diphosphate metabolic process	GO:0009135	9	0.00135281	2.0927	18	59	1899	13026	0.0550323
Biological process	ADP metabolic process	GO:0046031	11	0.00135281	2.0927	18	59	1899	13026	0.0550323
Biological process	purine ribonucleoside diphosphate metabolic process	GO:0009179	10	0.00135281	2.0927	18	59	1899	13026	0.0550323
Biological process	ribonucleoside diphosphate metabolic process	GO:0009185	9	0.00135281	2.0927	18	59	1899	13026	0.0550323
Biological process	photosynthesis, light reaction	GO:0019684	5	0.00135281	2.0927	18	59	1899	13026	0.0550323
Biological process	glycolytic process	GO:0006096	13	0.00135281	2.0927	18	59	1899	13026	0.0550323
Biological process	nucleoside diphosphate phosphorylation	GO:0006165	10	0.00215005	1.97468	19	66	1899	13026	0.0662607
Biological process	nucleotide phosphorylation	GO:0046939	9	0.00215005	1.97468	19	66	1899	13026	0.0662607
Biological process	regulation of cellular metabolic process	GO:0031323	5	0.00247974	1.18731	220	1271	1899	13026	0.0720542
Biological process	carbohydrate metabolic process	GO:0005975	4	0.00274302	1.26173	126	685	1899	13026	0.0774902
Biological process	regulation of macromolecule metabolic process	GO:0060255	5	0.00276885	1.18157	226	1312	1899	13026	0.0761059
Biological process	regulation of nitrogen compound metabolic process	GO:0051171	5	0.00282665	1.18471	219	1268	1899	13026	0.0756499
Biological process	regulation of primary metabolic process	GO:0080090	5	0.00305371	1.18284	219	1270	1899	13026	0.0796313
Biological process	oxoacid metabolic process	GO:0043436	6	0.00338055	1.30329	95	500	1899	13026	0.0859504
Biological process	regulation of metabolic process	GO:0019222	4	0.00342431	1.17605	227	1324	1899	13026	0.0849397
Biological process	organic acid metabolic process	GO:0006082	5	0.00358993	1.30068	95	501	1899	13026	0.0869276
Biological process	response to biotic stimulus	GO:0009607	3	0.00367179	2.13404	14	45	1899	13026	0.0868422
Biological process	single-organism catabolic process	GO:0044712	4	0.00368038	1.67011	28	115	1899	13026	0.085067
Biological process	nucleoside diphosphate metabolic process	GO:0009132	8	0.00443833	1.86184	19	70	1899	13026	0.100306
Biological process	sucrose metabolic process	GO:0005985	8	0.00472226	3.00099	7	16	1899	13026	0.104403
Biological process	carboxylic acid metabolic process	GO:0019752	7	0.00615706	1.28437	91	486	1899	13026	0.120418
Biological process	single-organism process	GO:0044699	2	0.00781646	1.07159	703	4500	1899	13026	0.149988
Biological process	small molecule metabolic process	GO:0044281	4	0.00817599	1.20458	144	820	1899	13026	0.153981
Biological process	pyridine-containing compound metabolic process	GO:0072524	5	0.00976268	1.6434	23	96	1899	13026	0.180521
Biological process	lipid biosynthetic process	GO:0008610	5	0.00977798	1.37728	51	254	1899	13026	0.177575
Biological process	polysaccharide catabolic process	GO:0000272	6	0.0099945	2.93974	6	14	1899	13026	0.178323
Biological process	metabolic process	GO:0008152	2	0.0100733	1.02828	1473	9826	1899	13026	0.17663
Biological process	pyrimidine-containing compound biosynthetic process	GO:0072528	6	0.0100931	2.21271	10	31	1899	13026	0.173977
Biological process	organic cyclic compound biosynthetic process	GO:1901362	5	0.0121733	1.12702	278	1692	1899	13026	0.193441
Biological process	pyridine nucleotide metabolic process	GO:0019362	9	0.0137466	1.6369	21	88	1899	13026	0.215082
Biological process	nicotinamide nucleotide metabolic process	GO:0046496	10	0.0137466	1.6369	21	88	1899	13026	0.215082
Biological process	pyrimidine nucleotide biosynthetic process	GO:0006221	10	0.013984	2.52715	7	19	1899	13026	0.212265
Biological process	lipid metabolic process	GO:0006629	4	0.0155744	1.23522	94	522	1899	13026	0.232928
Biological process	cellular amino acid biosynthetic process	GO:0008652	9	0.0155909	1.61851	21	89	1899	13026	0.229797
Biological process	steroid biosynthetic process	GO:0006694	6	0.0173056	1.85775	13	48	1899	13026	0.251426
Biological process	oxidoreduction coenzyme metabolic process	GO:0006733	6	0.0176245	1.60053	21	90	1899	13026	0.252452
Biological process	polysaccharide metabolic process	GO:0005976	5	0.0188292	1.57195	22	96	1899	13026	0.265962
Biological process	single-organism biosynthetic process	GO:0044711	4	0.0195387	1.20716	107	608	1899	13026	0.272204
Biological process	transcription, DNA-templated	GO:0006351	10	0.0201714	1.12932	230	1397	1899	13026	0.27722
Biological process	nucleic acid-templated transcription	GO:0097659	9	0.0201714	1.12932	230	1397	1899	13026	0.27722
Biological process	RNA biosynthetic process	GO:0032774	8	0.0219899	1.1269	230	1400	1899	13026	0.225896
Biological process	aromatic compound biosynthetic process	GO:0019438	5	0.0226869	1.11625	262	1610	1899	13026	0.230725
Biological process	steroid metabolic process	GO:0008202	5	0.0241173	1.78344	13	50	1899	13026	0.242844
Biological process	organic hydroxy compound metabolic process	GO:1901615	4	0.0242244	1.95983	10	35	1899	13026	0.241531
Biological process	glutamine family amino acid metabolic process	GO:0009064	10	0.0287414	1.99144	9	31	1899	13026	0.260982
Biological process	small molecule biosynthetic process	GO:0044283	5	0.029347	1.31472	46	240	1899	13026	0.264123
Biological process	ribose phosphate metabolic process	GO:0019693	6	0.0317441	1.38025	33	164	1899	13026	0.280728
Biological process	tricarboxylic acid metabolic process	GO:0072350	8	0.0319446	2.18254	7	22	1899	13026	0.280066
Biological process	polyol metabolic process	GO:0019751	6	0.0319446	2.18254	7	22	1899	13026	0.280066
Biological process	alcohol metabolic process	GO:0006066	5	0.0319446	2.18254	7	22	1899	13026	0.280066
Biological process	nucleoside monophosphate metabolic process	GO:0009123	8	0.0332841	1.43826	26	124	1899	13026	0.284454
Biological process	nucleobase-containing compound biosynthetic process	GO:0034654	6	0.0343812	1.10988	244	1508	1899	13026	0.291381
Biological process	purine ribonucleotide metabolic process	GO:0009150	10	0.0358529	1.39042	30	148	1899	13026	0.301342
Biological process	ribonucleotide metabolic process	GO:0009259	9	0.0358529	1.39042	30	148	1899	13026	0.301342
Biological process	aromatic amino acid family biosynthetic process	GO:0009073	10	0.0403167	2.08764	7	23	1899	13026	0.33335
Biological process	pyrimidine-containing compound metabolic process	GO:0072527	5	0.0415848	1.80511	10	38	1899	13026	0.341062
Biological process	trehalose metabolic process	GO:0005991	8	0.0418046	1.95983	8	28	1899	13026	0.340122
Biological process	nucleobase-containing small molecule metabolic process	GO:0055086	6	0.0425086	1.27933	47	252	1899	13026	0.343106
Biological process	glycosyl compound metabolic process	GO:1901657	5	0.043358	1.65134	13	54	1899	13026	0.347205
Biological process	phosphorelay signal transduction system	GO:0000160	7	0.0434236	1.49803	19	87	1899	13026	0.345014
Biological process	nucleotide metabolic process	GO:0009117	8	0.0434983	1.30655	40	210	1899	13026	0.342929
Biological process	alpha-amino acid biosynthetic process	GO:1901607	10	0.0443571	1.58294	15	65	1899	13026	0.347009
Biological process	pyrimidine nucleotide metabolic process	GO:0006220	9	0.0499954	2.00066	7	24	1899	13026	0.388132

## Sheet: Supplemental Table S4
Supplemental Table S4. GO enrichment analysis of DEGs under salt stress in leaf.
Class	GO_Name	GO_ID	GO_Level	P-value	EnrichmentScore	HitsGenesCountsInSelectedSet	HitsGenesCountsInBackground	AllGenesCountsInSelectedSet	AllGenesCountsInBackground	corrected P-value(BH method)
Molecular function	sequence-specific DNA binding	GO:0043565	6	4.46912e-08	1.88643	73	312	2190	17657	2.77085e-05
Molecular function	nucleic acid binding transcription factor activity	GO:0001071	2	5.47493e-08	1.60462	122	613	2190	17657	1.69723e-05
Molecular function	transcription factor activity, sequence-specific DNA binding	GO:0003700	3	5.47493e-08	1.60462	122	613	2190	17657	1.69723e-05
Molecular function	oxidoreductase activity	GO:0016491	3	7.23927e-08	1.31547	310	1900	2190	17657	1.12209e-05
Molecular function	coenzyme binding	GO:0050662	4	3.6927e-07	1.75665	78	358	2190	17657	4.57895e-05
Biological process	single-organism metabolic process	GO:0044710	3	7.03542e-06	1.18725	452	2895	1713	13026	0.00706356
Molecular function	cofactor binding	GO:0048037	3	1.51031e-05	1.53573	92	483	2190	17657	0.00156066
Biological process	oxidation-reduction process	GO:0055114	4	1.6572e-05	1.24753	283	1725	1713	13026	0.00831916
Molecular function	catalytic activity	GO:0003824	2	4.32083e-05	1.07501	1236	9270	2190	17657	0.00382702
Biological process	photosynthesis, light harvesting	GO:0009765	5	6.61327e-05	3.37965	12	27	1713	13026	0.0221324
Biological process	carbohydrate catabolic process	GO:0016052	5	0.000115212	2.24227	23	78	1713	13026	0.0289181
Molecular function	oxidoreductase activity, acting on the CH-OH group of donors, NAD or NADP as acceptor	GO:0016616	5	0.000153059	1.82367	38	168	2190	17657	0.0118621
Biological process	regulation of transcription, DNA-templated	GO:0006355	10	0.000166051	1.26016	204	1231	1713	13026	0.033343
Biological process	regulation of RNA biosynthetic process	GO:2001141	8	0.000166051	1.26016	204	1231	1713	13026	0.033343
Biological process	regulation of nucleic acid-templated transcription	GO:1903506	9	0.000166051	1.26016	204	1231	1713	13026	0.033343
Biological process	regulation of RNA metabolic process	GO:0051252	7	0.000174006	1.25914	204	1232	1713	13026	0.0218378
Biological process	regulation of macromolecule biosynthetic process	GO:0010556	6	0.000220693	1.2531	205	1244	1713	13026	0.0246195
Biological process	regulation of cellular macromolecule biosynthetic process	GO:2000112	7	0.000220693	1.2531	205	1244	1713	13026	0.0246195
Biological process	regulation of cellular biosynthetic process	GO:0031326	6	0.000231003	1.2521	205	1245	1713	13026	0.0210843
Biological process	regulation of biosynthetic process	GO:0009889	5	0.000231003	1.2521	205	1245	1713	13026	0.0210843
Biological process	regulation of gene expression	GO:0010468	6	0.000238797	1.24669	211	1287	1713	13026	0.0184425
Biological process	regulation of nucleobase-containing compound metabolic process	GO:0019219	6	0.000287992	1.24799	204	1243	1713	13026	0.0206532
Biological process	single-organism carbohydrate metabolic process	GO:0044723	5	0.000432204	1.66827	43	196	1713	13026	0.0289289
Molecular function	chlorophyllide a oxygenase [overall] activity	GO:0010277	6	0.000486155	4.83753	6	10	2190	17657	0.0334907
Biological process	regulation of nitrogen compound metabolic process	GO:0051171	5	0.000631454	1.22939	205	1268	1713	13026	0.0396237
Biological process	regulation of primary metabolic process	GO:0080090	5	0.000686424	1.22745	205	1270	1713	13026	0.0405394
Biological process	regulation of macromolecule metabolic process	GO:0060255	5	0.000696385	1.22293	211	1312	1713	13026	0.0388428
Biological process	regulation of cellular metabolic process	GO:0031323	5	0.000715511	1.22648	205	1271	1713	13026	0.0378091
Molecular function	oxidoreductase activity, acting on single donors with incorporation of molecular oxygen	GO:0016701	4	0.000773653	2.41877	15	50	2190	17657	0.0479665
Cellular component	membrane	GO:0016020	2	0.000774555	1.12266	328	2551	566	4942	0.140194
Molecular function	transporter activity	GO:0005215	2	0.000849714	1.25977	165	1056	2190	17657	0.047893
Molecular function	oxidoreductase activity, acting on single donors with incorporation of molecular oxygen, incorporation of one atom of oxygen (internal monooxygenases or internal mixed function oxidases)	GO:0016703	5	0.000957246	4.39776	6	11	2190	17657	0.0494577
Biological process	disaccharide metabolic process	GO:0005984	7	0.00107035	2.41952	14	44	1713	13026	0.0537314
Biological process	oligosaccharide metabolic process	GO:0009311	6	0.00112436	2.32782	15	49	1713	13026	0.0537551
Biological process	regulation of metabolic process	GO:0019222	4	0.00112537	1.21185	211	1324	1713	13026	0.0513577
Biological process	pyruvate metabolic process	GO:0006090	9	0.00114134	2.13868	18	64	1713	13026	0.0498222
Molecular function	amylase activity	GO:0016160	6	0.00117569	3.39476	8	19	2190	17657	0.0485951
Molecular function	oxidoreductase activity, acting on CH-OH group of donors	GO:0016614	4	0.00121137	1.63771	39	192	2190	17657	0.0469405
Molecular function	carbon-carbon lyase activity	GO:0016830	4	0.00137602	2.07012	19	74	2190	17657	0.0501843
Biological process	cellular carbohydrate metabolic process	GO:0044262	5	0.00143254	1.69553	33	148	1713	13026	0.059928
Biological process	generation of precursor metabolites and energy	GO:0006091	4	0.00143254	1.69553	33	148	1713	13026	0.059928
Molecular function	oxidoreductase activity, acting on diphenols and related substances as donors, oxygen as acceptor	GO:0016682	5	0.00155359	3.02346	9	24	2190	17657	0.0535125
Biological process	carbohydrate metabolic process	GO:0005975	4	0.00208306	1.28772	116	685	1713	13026	0.0804383
Molecular function	fructose-bisphosphate aldolase activity	GO:0004332	6	0.00238852	4.4792	5	9	2190	17657	0.0779412
Biological process	organic cyclic compound biosynthetic process	GO:1901362	5	0.00250476	1.16849	260	1692	1713	13026	0.0931401
Molecular function	nucleobase-containing compound transmembrane transporter activity	GO:0015932	5	0.00285077	3.72118	6	13	2190	17657	0.0883738
Biological process	single-organism carbohydrate catabolic process	GO:0044724	6	0.00302491	2.01987	17	64	1713	13026	0.108465
Biological process	ATP generation from ADP	GO:0006757	12	0.00316069	2.06216	16	59	1713	13026	0.109425
Biological process	purine nucleoside diphosphate metabolic process	GO:0009135	9	0.00316069	2.06216	16	59	1713	13026	0.109425
Biological process	ADP metabolic process	GO:0046031	11	0.00316069	2.06216	16	59	1713	13026	0.109425
Biological process	purine ribonucleoside diphosphate metabolic process	GO:0009179	10	0.00316069	2.06216	16	59	1713	13026	0.109425
Biological process	ribonucleoside diphosphate metabolic process	GO:0009185	9	0.00316069	2.06216	16	59	1713	13026	0.109425
Biological process	glycolytic process	GO:0006096	13	0.00316069	2.06216	16	59	1713	13026	0.109425
Molecular function	iron ion binding	GO:0005506	7	0.00321848	1.35243	78	465	2190	17657	0.0907026
Molecular function	calmodulin binding	GO:0005516	4	0.00409522	2.39698	11	37	2190	17657	0.110393
Molecular function	catechol oxidase activity	GO:0004097	6	0.00409648	3.13544	7	18	2190	17657	0.105826
Molecular function	inorganic anion transmembrane transporter activity	GO:0015103	7	0.00426864	2.12973	14	53	2190	17657	0.105862
Biological process	nucleoside diphosphate phosphorylation	GO:0006165	10	0.00427321	1.95866	17	66	1713	13026	0.107258
Biological process	nucleotide phosphorylation	GO:0046939	9	0.00427321	1.95866	17	66	1713	13026	0.107258
Molecular function	inorganic anion exchanger activity	GO:0005452	8	0.00429089	4.03128	5	10	2190	17657	0.102321
Biological process	transcription, DNA-templated	GO:0006351	10	0.00442474	1.17574	216	1397	1713	13026	0.105772
Biological process	nucleic acid-templated transcription	GO:0097659	9	0.00442474	1.17574	216	1397	1713	13026	0.105772
Molecular function	beta-amylase activity	GO:0016161	7	0.00446933	3.45538	6	14	2190	17657	0.102629
Biological process	RNA biosynthetic process	GO:0032774	8	0.00488724	1.17322	216	1400	1713	13026	0.111518
Biological process	defense response	GO:0006952	4	0.00507705	1.85231	19	78	1713	13026	0.113275
Biological process	aromatic compound biosynthetic process	GO:0019438	5	0.00548818	1.15716	245	1610	1713	13026	0.119786
Molecular function	chitin binding	GO:0008061	4	0.00580027	2.97042	7	19	2190	17657	0.128435
Molecular function	signal transducer activity	GO:0004871	2	0.00591128	1.6637	26	126	2190	17657	0.126379
Biological process	polysaccharide catabolic process	GO:0000272	6	0.0059966	3.25894	6	14	1713	13026	0.128098
Molecular function	aldehyde-lyase activity	GO:0016832	5	0.00706892	3.6648	5	11	2190	17657	0.13281
Biological process	nucleoside diphosphate metabolic process	GO:0009132	8	0.00803716	1.84674	17	70	1713	13026	0.16468
Molecular function	oxidoreductase activity, acting on paired donors, with incorporation or reduction of molecular oxygen	GO:0016705	4	0.00811742	1.3117	75	461	2190	17657	0.148024
Cellular component	thylakoid membrane	GO:0042651	6	0.00861862	2.29775	10	38	566	4942	0.779985
Biological process	lipid biosynthetic process	GO:0008610	5	0.00909034	1.40708	47	254	1713	13026	0.172202
Molecular function	signaling receptor activity	GO:0038023	4	0.00933508	1.76079	19	87	2190	17657	0.165364
Molecular function	glucosyltransferase activity	GO:0046527	6	0.00933508	1.76079	19	87	2190	17657	0.165364
Molecular function	cation binding	GO:0043169	4	0.0100451	1.12742	304	2174	2190	17657	0.168324
Biological process	cellular amino acid biosynthetic process	GO:0008652	9	0.0105047	1.70881	20	89	1713	13026	0.195309
Molecular function	molecular transducer activity	GO:0060089	2	0.0105577	1.74078	19	88	2190	17657	0.172256
Molecular function	receptor activity	GO:0004872	3	0.0105577	1.74078	19	88	2190	17657	0.172256
Molecular function	calcium ion binding	GO:0005509	6	0.0109062	1.58808	26	132	2190	17657	0.169046
Biological process	monocarboxylic acid metabolic process	GO:0032787	8	0.0116383	1.47043	35	181	1713	13026	0.212452
Biological process	pyridine-containing compound metabolic process	GO:0072524	5	0.0120928	1.66342	21	96	1713	13026	0.216806
Biological process	polysaccharide metabolic process	GO:0005976	5	0.0120928	1.66342	21	96	1713	13026	0.216806
Biological process	nucleobase-containing compound biosynthetic process	GO:0034654	6	0.0120952	1.14466	227	1508	1713	13026	0.209373
Cellular component	apoplast	GO:0048046	3	0.0125321	2.18286	10	40	566	4942	0.756102
Biological process	sucrose metabolic process	GO:0005985	8	0.0126752	2.85158	6	16	1713	13026	0.215694
Biological process	single-organism biosynthetic process	GO:0044711	4	0.0129526	1.23818	99	608	1713	13026	0.21674
Molecular function	2 iron, 2 sulfur cluster binding	GO:0051537	5	0.0132702	2.84561	6	17	2190	17657	0.195894
Biological process	single-organism catabolic process	GO:0044712	4	0.0137047	1.58696	24	115	1713	13026	0.225567
Molecular function	FAD binding	GO:0071949	7	0.014064	2.56536	7	22	2190	17657	0.202783
Biological process	lipid metabolic process	GO:0006629	4	0.0148136	1.2528	86	522	1713	13026	0.239885
Molecular function	metal ion binding	GO:0046872	5	0.0150518	1.11928	300	2161	2190	17657	0.212094
Biological process	pyrimidine-containing compound biosynthetic process	GO:0072528	6	0.0154582	2.20767	9	31	1713	13026	0.246349
Molecular function	phosphatase activity	GO:0016791	6	0.0157152	1.46189	33	182	2190	17657	0.187374
Molecular function	sucrose synthase activity	GO:0016157	8	0.0159208	3.10098	5	13	2190	17657	0.186243
Molecular function	3-beta-hydroxy-delta5-steroid dehydrogenase activity	GO:0003854	7	0.0162984	2.01564	11	44	2190	17657	0.18713
Molecular function	steroid dehydrogenase activity	GO:0016229	4	0.0162984	2.01564	11	44	2190	17657	0.18713
Molecular function	steroid dehydrogenase activity, acting on the CH-OH group of donors, NAD or NADP as acceptor	GO:0033764	6	0.0162984	2.01564	11	44	2190	17657	0.18713
Biological process	phosphorelay signal transduction system	GO:0000160	7	0.0167272	1.66069	19	87	1713	13026	0.262408
Biological process	heterocycle biosynthetic process	GO:0018130	5	0.0173703	1.12985	241	1622	1713	13026	0.198179
Biological process	photosynthesis, light reaction	GO:0019684	5	0.0187044	1.80439	14	59	1713	13026	0.189689
Biological process	pyridine nucleotide metabolic process	GO:0019362	9	0.0187841	1.64182	19	88	1713	13026	0.188592
Biological process	nicotinamide nucleotide metabolic process	GO:0046496	10	0.0187841	1.64182	19	88	1713	13026	0.188592
Biological process	oxoacid metabolic process	GO:0043436	6	0.0189044	1.24709	82	500	1713	13026	0.186079
Biological process	tricarboxylic acid metabolic process	GO:0072350	8	0.0190305	2.41952	7	22	1713	13026	0.185501
Biological process	steroid biosynthetic process	GO:0006694	6	0.0190817	1.90105	12	48	1713	13026	0.184212
Molecular function	phosphoric ester hydrolase activity	GO:0042578	5	0.0195857	1.40714	37	212	2190	17657	0.213038
Biological process	organic acid metabolic process	GO:0006082	5	0.01978	1.2446	82	501	1713	13026	0.189134
Molecular function	oxidoreductase activity, acting on diphenols and related substances as donors	GO:0016679	4	0.0198639	2.13421	9	34	2190	17657	0.212339
Cellular component	photosystem II oxygen evolving complex	GO:0009654	5	0.0203376	2.25328	8	31	566	4942	0.613518
Biological process	photosynthesis	GO:0015979	4	0.0209744	1.4462	31	163	1713	13026	0.198663
Molecular function	hydrolase activity, acting on glycosyl bonds	GO:0016798	4	0.0213648	1.25026	78	503	2190	17657	0.224511
Molecular function	xyloglucan:xyloglucosyl transferase activity	GO:0016762	7	0.021492	2.01564	10	40	2190	17657	0.222084
Molecular function	hydrolase activity, hydrolyzing O-glycosyl compounds	GO:0004553	5	0.0232025	1.25342	74	476	2190	17657	0.235828
Biological process	oxidoreduction coenzyme metabolic process	GO:0006733	6	0.0234795	1.60533	19	90	1713	13026	0.220312
Biological process	trehalose metabolic process	GO:0005991	8	0.0241221	2.17263	8	28	1713	13026	0.224246
Biological process	aromatic amino acid family biosynthetic process	GO:0009073	10	0.0243297	2.31432	7	23	1713	13026	0.224101
Biological process	steroid metabolic process	GO:0008202	5	0.0259851	1.82501	12	50	1713	13026	0.237173
Cellular component	extracellular region	GO:0005576	2	0.0261719	1.70093	15	77	566	4942	0.676731
Biological process	response to external stimulus	GO:0009605	3	0.0280276	2.01288	9	34	1713	13026	0.253511
Biological process	response to biotic stimulus	GO:0009607	3	0.0284201	1.85881	11	45	1713	13026	0.254766
Biological process	cellular aldehyde metabolic process	GO:0006081	4	0.0295848	2.09771	8	29	1713	13026	0.26286
Molecular function	transmembrane receptor activity	GO:0099600	4	0.0297309	1.71024	14	66	2190	17657	0.27929
Molecular function	transmembrane signaling receptor activity	GO:0004888	5	0.0297309	1.71024	14	66	2190	17657	0.27929
Biological process	pyrimidine nucleotide biosynthetic process	GO:0006221	10	0.0303982	2.40133	6	19	1713	13026	0.267718
Molecular function	secondary active transmembrane transporter activity	GO:0015291	5	0.0304184	1.4257	29	164	2190	17657	0.277344
Molecular function	anion transmembrane transporter activity	GO:0008509	6	0.0310395	1.56315	19	98	2190	17657	0.278906
Biological process	small molecule biosynthetic process	GO:0044283	5	0.0311851	1.33074	42	240	1713	13026	0.272259
Molecular function	NADP binding	GO:0050661	6	0.0335824	1.96116	9	37	2190	17657	0.297444
Biological process	carboxylic acid metabolic process	GO:0019752	7	0.0340384	1.22043	78	486	1713	13026	0.294609
Molecular function	heme binding	GO:0020037	5	0.0343838	1.21081	85	566	2190	17657	0.300253
Molecular function	carbohydrate derivative transporter activity	GO:1901505	3	0.0377689	2.30359	6	21	2190	17657	0.325232
Molecular function	protein serine/threonine phosphatase activity	GO:0004722	8	0.040219	1.48521	21	114	2190	17657	0.33697
Biological process	alpha-amino acid biosynthetic process	GO:1901607	10	0.0406806	1.63783	14	65	1713	13026	0.349088
Biological process	metabolic process	GO:0008152	2	0.0433475	1.0223	1321	9826	1713	13026	0.368821
Molecular function	transition metal ion binding	GO:0046914	6	0.0433861	1.11537	210	1518	2190	17657	0.277313
Molecular function	phosphoprotein phosphatase activity	GO:0004721	7	0.047272	1.40954	25	143	2190	17657	0.299068
Molecular function	transmembrane transporter activity	GO:0022857	3	0.0488996	1.1606	113	785	2190	17657	0.30624

## Sheet: Supplemental Table S5
Supplemental Table S5. GO enrichment analysis of DEGs under salt stress in root.
Class	GO_Name	GO_ID	GO_Level	P-value	EnrichmentScore	HitsGenesCountsInSelectedSet	HitsGenesCountsInBackground	AllGenesCountsInSelectedSet	AllGenesCountsInBackground	corrected P-value(BH method)
Molecular function	oxidoreductase activity	GO:0016491	3	5.91e-14	1.60614	229	1900	1325	17657	2.99e-11
Molecular function	coenzyme binding	GO:0050662	4	2.3e-12	2.49398	67	358	1325	17657	5.81e-10
Biological process	generation of precursor metabolites and energy	GO:0006091	4	1.23e-10	3.1345	38	148	1067	13026	9.21e-08
Biological process	carbohydrate catabolic process	GO:0016052	5	2.27e-10	4.06935	26	78	1067	13026	5.68e-08
Molecular function	cofactor binding	GO:0048037	3	4.81e-10	2.09685	76	483	1325	17657	8.11e-08
Biological process	single-organism metabolic process	GO:0044710	3	6.82e-10	1.34521	319	2895	1067	13026	1.02e-07
Biological process	oxidation-reduction process	GO:0055114	4	2.44e-09	1.46497	207	1725	1067	13026	3.05e-07
Cellular component	thylakoid membrane	GO:0042651	6	2.39e-08	5.37408	15	38	363	4942	2.96e-06
Biological process	single-organism carbohydrate catabolic process	GO:0044724	6	9.3e-08	3.81502	20	64	1067	13026	9.97e-06
Biological process	pyruvate metabolic process	GO:0006090	9	9.3e-08	3.81502	20	64	1067	13026	9.97e-06
Molecular function	catalytic activity	GO:0003824	2	2.29e-07	1.12703	784	9270	1325	17657	2.9e-05
Biological process	ATP generation from ADP	GO:0006757	12	6.09e-07	3.72449	18	59	1067	13026	5.07e-05
Biological process	purine nucleoside diphosphate metabolic process	GO:0009135	9	6.09e-07	3.72449	18	59	1067	13026	5.07e-05
Biological process	ADP metabolic process	GO:0046031	11	6.09e-07	3.72449	18	59	1067	13026	5.07e-05
Biological process	glycolytic process	GO:0006096	13	6.09e-07	3.72449	18	59	1067	13026	5.07e-05
Biological process	purine ribonucleoside diphosphate metabolic process	GO:0009179	10	6.09e-07	3.72449	18	59	1067	13026	5.07e-05
Biological process	ribonucleoside diphosphate metabolic process	GO:0009185	9	6.09e-07	3.72449	18	59	1067	13026	5.07e-05
Biological process	single-organism carbohydrate metabolic process	GO:0044723	5	1.23e-06	2.30458	37	196	1067	13026	5.79e-05
Biological process	nucleoside diphosphate phosphorylation	GO:0006165	10	3.71e-06	3.32947	18	66	1067	13026	0.000164
Biological process	nucleotide phosphorylation	GO:0046939	9	3.71e-06	3.32947	18	66	1067	13026	0.000164
Cellular component	thylakoid	GO:0009579	4	4.41e-06	2.72287	24	120	363	4942	0.000274
Cellular component	thylakoid part	GO:0044436	4	4.41e-06	2.72287	24	120	363	4942	0.000274
Cellular component	photosystem II oxygen evolving complex	GO:0009654	5	6.4e-06	4.83089	11	31	363	4942	0.000198
Cellular component	photosynthetic membrane	GO:0034357	5	8.17e-06	2.69939	23	116	363	4942	0.000203
Cellular component	membrane	GO:0016020	2	8.83e-06	1.21147	227	2551	363	4942	0.000183
Biological process	nucleoside diphosphate metabolic process	GO:0009132	8	9.17e-06	3.13922	18	70	1067	13026	0.000362
Cellular component	photosystem	GO:0009521	5	1.51e-05	2.67424	22	112	363	4942	0.000267
Biological process	nicotinamide nucleotide metabolic process	GO:0046496	10	2.19e-05	2.77456	20	88	1067	13026	0.000821
Biological process	pyridine nucleotide metabolic process	GO:0019362	9	2.19e-05	2.77456	20	88	1067	13026	0.000821
Molecular function	heme binding	GO:0020037	5	2.32e-05	1.6481	70	566	1325	17657	0.00234326
Biological process	pyridine-containing compound metabolic process	GO:0072524	5	2.55e-05	2.67051	21	96	1067	13026	0.000869
Biological process	monocarboxylic acid metabolic process	GO:0032787	8	2.56e-05	2.15833	32	181	1067	13026	0.000836
Biological process	oxidoreduction coenzyme metabolic process	GO:0006733	6	3.1e-05	2.7129	20	90	1067	13026	0.000969
Cellular component	photosystem II	GO:0009523	6	3.43e-05	3.24151	15	63	363	4942	0.000531
Molecular function	amylase activity	GO:0016160	6	3.51e-05	5.61096	8	19	1325	17657	0.00296416
Biological process	single-organism catabolic process	GO:0044712	4	4.87e-05	2.44161	23	115	1067	13026	0.00146199
Molecular function	tetrapyrrole binding	GO:0046906	4	5.68e-05	1.60279	70	582	1325	17657	0.00410504
Molecular function	transporter activity	GO:0005215	2	6.82e-05	1.42599	113	1056	1325	17657	0.00431167
Biological process	carbohydrate metabolic process	GO:0005975	4	0.000104	1.49705	84	685	1067	13026	0.00300617
Molecular function	peroxidase activity	GO:0004601	5	0.000104	2.25102	25	148	1325	17657	0.00586044
Molecular function	oxidoreductase activity, acting on peroxide as acceptor	GO:0016684	4	0.000145	2.2063	25	151	1325	17657	0.00733342
Molecular function	nucleic acid binding transcription factor activity	GO:0001071	2	0.000162	1.54347	71	613	1325	17657	0.00632161
Molecular function	transcription factor activity, sequence-specific DNA binding	GO:0003700	3	0.000162	1.54347	71	613	1325	17657	0.00632161
Biological process	nucleoside monophosphate metabolic process	GO:0009123	8	0.000163	2.2644	23	124	1067	13026	0.00451717
Molecular function	fructose-bisphosphate aldolase activity	GO:0004332	6	0.00023	7.40335	5	9	1325	17657	0.00777032
Cellular component	oxidoreductase complex	GO:1990204	4	0.000243	3.40358	11	44	363	4942	0.00334367
Molecular function	antioxidant activity	GO:0016209	2	0.00027	2.08721	26	166	1325	17657	0.00853246
Molecular function	beta-amylase activity	GO:0016161	7	0.000313	5.71116	6	14	1325	17657	0.00932585
Biological process	purine nucleoside monophosphate metabolic process	GO:0009126	9	0.000339	2.20145	22	122	1067	13026	0.00876334
Biological process	ribonucleoside monophosphate metabolic process	GO:0009161	9	0.000339	2.20145	22	122	1067	13026	0.00876334
Biological process	purine ribonucleoside monophosphate metabolic process	GO:0009167	10	0.000339	2.20145	22	122	1067	13026	0.00876334
Biological process	cellular carbohydrate metabolic process	GO:0044262	5	0.000392	2.06217	25	148	1067	13026	0.00919831
Biological process	polysaccharide catabolic process	GO:0000272	6	0.000503	5.23203	6	14	1067	13026	0.0114405
Molecular function	iron ion binding	GO:0005506	7	0.000518	1.5762	55	465	1325	17657	0.0145567
Molecular function	aldehyde-lyase activity	GO:0016832	5	0.000743	6.05729	5	11	1325	17657	0.0197995
Biological process	ATP metabolic process	GO:0046034	11	0.000792	2.16072	20	113	1067	13026	0.0174789
Biological process	ribose phosphate metabolic process	GO:0019693	6	0.000822	1.93542	26	164	1067	13026	0.0176122
Biological process	ribonucleotide metabolic process	GO:0009259	9	0.000927	1.97969	24	148	1067	13026	0.0193156
Biological process	purine ribonucleotide metabolic process	GO:0009150	10	0.000927	1.97969	24	148	1067	13026	0.0193156
Molecular function	oxidoreductase activity, acting on single donors with incorporation of molecular oxygen	GO:0016701	4	0.000997	2.93173	11	50	1325	17657	0.0240328
Molecular function	cation binding	GO:0043169	4	0.00101661	1.22595	200	2174	1325	17657	0.023382
Molecular function	carbon-carbon lyase activity	GO:0016830	4	0.00107695	2.52114	14	74	1325	17657	0.0236929
Cellular component	chloroplast	GO:0009507	7	0.00125964	3.97084	7	24	363	4942	0.0156195
Cellular component	plastid	GO:0009536	6	0.00125964	3.97084	7	24	363	4942	0.0156195
Biological process	polyol metabolic process	GO:0019751	6	0.00138121	3.88438	7	22	1067	13026	0.0272608
Biological process	alcohol metabolic process	GO:0006066	5	0.00138121	3.88438	7	22	1067	13026	0.0272608
Biological process	organic hydroxy compound metabolic process	GO:1901615	4	0.00160991	3.13922	9	35	1067	13026	0.0301859
Molecular function	metal ion binding	GO:0046872	5	0.00172126	1.21482	197	2161	1325	17657	0.0362898
Molecular function	flavin adenine dinucleotide binding	GO:0050660	6	0.0017847	1.92767	23	159	1325	17657	0.0361223
Molecular function	sucrose synthase activity	GO:0016157	8	0.00182401	5.1254	5	13	1325	17657	0.035498
Biological process	purine nucleoside triphosphate metabolic process	GO:0009144	9	0.00188846	2.01786	20	121	1067	13026	0.034545
Biological process	ribonucleoside triphosphate metabolic process	GO:0009199	9	0.00188846	2.01786	20	121	1067	13026	0.034545
Biological process	purine ribonucleoside triphosphate metabolic process	GO:0009205	10	0.00188846	2.01786	20	121	1067	13026	0.034545
Biological process	nucleotide metabolic process	GO:0009117	8	0.00191694	1.74401	30	210	1067	13026	0.0326751
Molecular function	calcium ion binding	GO:0005509	6	0.00197587	2.0191	20	132	1325	17657	0.0370292
Biological process	purine nucleotide metabolic process	GO:0006163	9	0.00212284	1.8662	24	157	1067	13026	0.0353806
Biological process	disaccharide metabolic process	GO:0005984	7	0.00246695	2.77456	10	44	1067	13026	0.040222
Biological process	purine-containing compound metabolic process	GO:0072521	5	0.0025196	1.84273	24	159	1067	13026	0.0402065
Biological process	nucleoside phosphate metabolic process	GO:0006753	7	0.0025678	1.71141	30	214	1067	13026	0.0401219
Biological process	single-organism process	GO:0044699	2	0.00258421	1.115	411	4500	1067	13026	0.0395543
Biological process	response to oxidative stress	GO:0006979	4	0.00296701	1.84727	23	152	1067	13026	0.0445051
Biological process	nucleoside triphosphate metabolic process	GO:0009141	8	0.00308242	1.93779	20	126	1067	13026	0.0453298
Cellular component	extrinsic component of membrane	GO:0019898	3	0.0031728	3.11185	8	35	363	4942	0.0327856
Biological process	small molecule metabolic process	GO:0044281	4	0.00336519	1.32502	89	820	1067	13026	0.0485364
Molecular function	sequence-specific DNA binding	GO:0043565	6	0.00379375	1.58033	37	312	1325	17657	0.0685585
Biological process	coenzyme metabolic process	GO:0006732	5	0.00413407	1.79991	23	156	1067	13026	0.058501
Molecular function	FAD binding	GO:0071949	7	0.00462709	3.63437	6	22	1325	17657	0.075526
Biological process	polysaccharide metabolic process	GO:0005976	5	0.00473315	2.03468	16	96	1067	13026	0.0657382
Biological process	nucleobase-containing small molecule metabolic process	GO:0055086	6	0.00482483	1.59867	33	252	1067	13026	0.0657931
Molecular function	glucosyltransferase activity	GO:0046527	6	0.00514638	2.14442	14	87	1325	17657	0.0813771
Molecular function	oxidoreductase activity, acting on paired donors, with incorporation or reduction of molecular oxygen	GO:0016705	4	0.00543607	1.44534	50	461	1325	17657	0.0833531
Biological process	oligosaccharide metabolic process	GO:0009311	6	0.00562817	2.49144	10	49	1067	13026	0.0753772
Biological process	organic substance catabolic process	GO:1901575	4	0.00673658	1.52087	37	297	1067	13026	0.0801974
Molecular function	2 iron, 2 sulfur cluster binding	GO:0051537	5	0.0068136	3.91942	5	17	1325	17657	0.0931805
Molecular function	transition metal ion binding	GO:0046914	6	0.00717807	1.22024	139	1518	1325	17657	0.0931309
Biological process	sucrose metabolic process	GO:0005985	8	0.00742553	3.81502	5	16	1067	13026	0.087018
Molecular function	oxidoreductase activity, acting on the CH-OH group of donors, NAD or NADP as acceptor	GO:0016616	5	0.0074492	1.74508	22	168	1325	17657	0.0942324
Biological process	catabolic process	GO:0009056	3	0.00829919	1.48322	39	321	1067	13026	0.0957599
Biological process	carboxylic acid metabolic process	GO:0019752	7	0.00862721	1.38157	55	486	1067	13026	0.0980364
Cellular component	photosystem I	GO:0009522	6	0.00876109	2.88789	7	33	363	4942	0.0835673
Molecular function	transmembrane transporter activity	GO:0022857	3	0.0091242	1.30714	77	785	1325	17657	0.112606
Biological process	response to biotic stimulus	GO:0009607	3	0.00965721	2.44161	9	45	1067	13026	0.108103
Biological process	cofactor metabolic process	GO:0051186	4	0.00977291	1.61944	26	196	1067	13026	0.107789
Biological process	oxoacid metabolic process	GO:0043436	6	0.00991438	1.3673	56	500	1067	13026	0.107765
Biological process	organic acid metabolic process	GO:0006082	5	0.0103042	1.36457	56	501	1067	13026	0.110402
Biological process	defense response	GO:0006952	4	0.0103158	2.03468	13	78	1067	13026	0.10897
Molecular function	secondary active transmembrane transporter activity	GO:0015291	5	0.0112316	1.70638	21	164	1325	17657	0.132168
Molecular function	3-beta-hydroxy-delta5-steroid dehydrogenase activity	GO:0003854	7	0.0154217	2.42292	8	44	1325	17657	0.17735
Molecular function	steroid dehydrogenase activity	GO:0016229	4	0.0154217	2.42292	8	44	1325	17657	0.17735
Molecular function	steroid dehydrogenase activity, acting on the CH-OH group of donors, NAD or NADP as acceptor	GO:0033764	6	0.0154217	2.42292	8	44	1325	17657	0.17735
Molecular function	iron-sulfur cluster binding	GO:0051536	4	0.0172969	1.97423	12	81	1325	17657	0.168312
Molecular function	metal cluster binding	GO:0051540	3	0.0172969	1.97423	12	81	1325	17657	0.168312
Molecular function	oxidoreductase activity, acting on CH-OH group of donors	GO:0016614	4	0.0174678	1.59635	23	192	1325	17657	0.16368
Molecular function	enzyme inhibitor activity	GO:0004857	4	0.0174678	1.59635	23	192	1325	17657	0.16368
Biological process	organophosphate metabolic process	GO:0019637	5	0.0193919	1.41005	38	329	1067	13026	0.184101
Biological process	malate transport	GO:0015743	11	0.0200492	3.05201	5	20	1067	13026	0.187962
Molecular function	hydrolase activity, hydrolyzing O-glycosyl compounds	GO:0004553	5	0.0222048	1.3438	48	476	1325	17657	0.200637
Cellular component	extracellular region	GO:0005576	2	0.0238534	1.9449	11	77	363	4942	0.211273
Biological process	C4-dicarboxylate transport	GO:0015740	10	0.0245863	2.90668	5	21	1067	13026	0.227651
Biological process	dicarboxylic acid transport	GO:0006835	9	0.0245863	2.90668	5	21	1067	13026	0.227651
Cellular component	apoplast	GO:0048046	3	0.02459	2.38251	7	40	363	4942	0.203277
Molecular function	lyase activity	GO:0016829	3	0.0272504	1.50068	25	222	1325	17657	0.226044
Molecular function	xyloglucan:xyloglucosyl transferase activity	GO:0016762	7	0.0276838	2.33206	7	40	1325	17657	0.225935
Molecular function	signaling receptor activity	GO:0038023	4	0.028823	1.83807	12	87	1325	17657	0.227882
Molecular function	amino acid binding	GO:0016597	6	0.0296345	2.49863	6	32	1325	17657	0.230693
Molecular function	molecular transducer activity	GO:0060089	2	0.0311827	1.81719	12	88	1325	17657	0.235499
Molecular function	receptor activity	GO:0004872	3	0.0311827	1.81719	12	88	1325	17657	0.235499
Cellular component	external encapsulating structure	GO:0030312	3	0.0312296	1.65022	16	132	363	4942	0.242029
Cellular component	cell wall	GO:0005618	4	0.0312296	1.65022	16	132	363	4942	0.242029
Biological process	ether metabolic process	GO:0018904	5	0.0315984	2.12314	8	46	1067	13026	0.285528
Biological process	glycerol ether metabolic process	GO:0006662	6	0.0315984	2.12314	8	46	1067	13026	0.285528
Biological process	metabolic process	GO:0008152	2	0.0328484	1.03121	830	9826	1067	13026	0.279958
Molecular function	active transmembrane transporter activity	GO:0022804	4	0.0354458	1.39357	32	306	1325	17657	0.259936
Biological process	aromatic amino acid family biosynthetic process	GO:0009073	10	0.03551	2.65393	5	23	1067	13026	0.299242
Biological process	small molecule biosynthetic process	GO:0044283	5	0.0361232	1.42427	28	240	1067	13026	0.285183
Biological process	regulation of transcription, DNA-templated	GO:0006355	10	0.0364126	1.17023	118	1231	1067	13026	0.284474
Biological process	regulation of RNA biosynthetic process	GO:2001141	8	0.0364126	1.17023	118	1231	1067	13026	0.284474
Biological process	regulation of nucleic acid-templated transcription	GO:1903506	9	0.0364126	1.17023	118	1231	1067	13026	0.284474
Biological process	regulation of RNA metabolic process	GO:0051252	7	0.0371531	1.16928	118	1232	1067	13026	0.281463
Molecular function	NAD binding	GO:0051287	6	0.0385292	1.87691	10	71	1325	17657	0.278511
Molecular function	drug transporter activity	GO:0090484	3	0.0385292	1.87691	10	71	1325	17657	0.278511
Molecular function	drug transmembrane transporter activity	GO:0015238	4	0.0385292	1.87691	10	71	1325	17657	0.278511
Molecular function	oxidoreductase activity, acting on the aldehyde or oxo group of donors	GO:0016903	4	0.0394362	2.16935	7	43	1325	17657	0.273353
Biological process	steroid biosynthetic process	GO:0006694	6	0.0396051	2.03468	8	48	1067	13026	0.297038
Biological process	lipid biosynthetic process	GO:0008610	5	0.0425329	1.39383	29	254	1067	13026	0.315838
Molecular function	inorganic anion transmembrane transporter activity	GO:0015103	7	0.0427363	2.01148	8	53	1325	17657	0.292224
Molecular function	organic acid binding	GO:0043177	4	0.0439166	2.28446	6	35	1325	17657	0.296291
Molecular function	carboxylic acid binding	GO:0031406	5	0.0439166	2.28446	6	35	1325	17657	0.296291
Biological process	regulation of nucleobase-containing compound metabolic process	GO:0019219	6	0.0461077	1.15893	118	1243	1067	13026	0.339027
Molecular function	protein serine/threonine phosphatase activity	GO:0004722	8	0.0461386	1.63653	14	114	1325	17657	0.299309
Biological process	regulation of cellular macromolecule biosynthetic process	GO:2000112	7	0.0469984	1.158	118	1244	1067	13026	0.342221
Biological process	regulation of macromolecule biosynthetic process	GO:0010556	6	0.0469984	1.158	118	1244	1067	13026	0.342221
Molecular function	phosphoric ester hydrolase activity	GO:0042578	5	0.0474709	1.44575	23	212	1325	17657	0.304054
Biological process	regulation of cellular biosynthetic process	GO:0031326	6	0.0479023	1.15707	118	1245	1067	13026	0.34216
Biological process	regulation of biosynthetic process	GO:0009889	5	0.0479023	1.15707	118	1245	1067	13026	0.34216
Biological process	steroid metabolic process	GO:0008202	5	0.0488608	1.95329	8	50	1067	13026	0.342482

## Sheet: Supplemental Table S6
Supplemental Table S6. Genes differentially expressed in poplar 84K in response to salt stress.
Leaf	6 h	12 h	24 h	36 h	48 h	Root	6 h	12 h	24 h	36 h	48 h
Number	6787	12896	4186	7593	3991		980	2832	3290	2675	10172
	Pop_A01G003818	Pop_A01G003808	Pop_A01G003818	Pop_A01G003814	Pop_A01G003818		Pop_A01G003816	Pop_A01G003979	Pop_A01G004282	Pop_A01G004049	Pop_A01G003807
	Pop_A01G003910	Pop_A01G003814	Pop_A01G003819	Pop_A01G003818	Pop_A01G003819		Pop_A01G005971	Pop_A01G004134	Pop_A01G010177	Pop_A01G004260	Pop_A01G003816
	Pop_A01G003921	Pop_A01G003817	Pop_A01G003925	Pop_A01G003819	Pop_A01G003883		Pop_A01G032144	Pop_A01G010326	Pop_A01G010190	Pop_A01G004282	Pop_A01G003818
	Pop_A01G004028	Pop_A01G003859	Pop_A01G004051	Pop_A01G003905	Pop_A01G003925		Pop_A01G059931	Pop_A01G010355	Pop_A01G015593	Pop_A01G024388	Pop_A01G003819
	Pop_A01G004032	Pop_A01G003892	Pop_A01G004053	Pop_A01G003921	Pop_A01G004051		Pop_A01G074852	Pop_A01G024366	Pop_A01G017605	Pop_A01G054499	Pop_A01G003821
	Pop_A01G004053	Pop_A01G003921	Pop_A01G004196	Pop_A01G003954	Pop_A01G004053		Pop_A01G074938	Pop_A01G024883	Pop_A01G017623	Pop_A01G054552	Pop_A01G003825
	Pop_A01G004068	Pop_A01G003954	Pop_A01G010201	Pop_A01G004028	Pop_A01G004069		Pop_A01G075069	Pop_A01G032083	Pop_A01G054661	Pop_A01G054578	Pop_A01G003860
	Pop_A01G004085	Pop_A01G003963	Pop_A01G010218	Pop_A01G004053	Pop_A01G004085		Pop_A01G080046	Pop_A01G032310	Pop_A01G056918	Pop_A01G057030	Pop_A01G004049
	Pop_A01G004131	Pop_A01G004028	Pop_A01G010416	Pop_A01G004069	Pop_A01G004124		Pop_A02G004939	Pop_A01G054465	Pop_A01G058704	Pop_A01G058728	Pop_A01G004051
	Pop_A01G004198	Pop_A01G004032	Pop_A01G010419	Pop_A01G004085	Pop_A01G004196		Pop_A02G004962	Pop_A01G059623	Pop_A01G058717	Pop_A01G059639	Pop_A01G004065
	Pop_A01G004266	Pop_A01G004033	Pop_A01G015496	Pop_A01G004094	Pop_A01G004459		Pop_A02G012623	Pop_A02G004901	Pop_A01G058832	Pop_A01G059884	Pop_A01G004077
	Pop_A01G004299	Pop_A01G004039	Pop_A01G024388	Pop_A01G004131	Pop_A01G010201		Pop_A02G012673	Pop_A02G004976	Pop_A01G059905	Pop_A01G067264	Pop_A01G004093
	Pop_A01G004301	Pop_A01G004044	Pop_A01G054550	Pop_A01G004239	Pop_A01G010416		Pop_A04G030644	Pop_A02G005163	Pop_A01G059908	Pop_A01G067284	Pop_A01G004104
	Pop_A01G006026	Pop_A01G004053	Pop_A01G054555	Pop_A01G004261	Pop_A01G024388		Pop_A04G070678	Pop_A02G026896	Pop_A01G067264	Pop_A01G074938	Pop_A01G004126
	Pop_A01G010235	Pop_A01G004065	Pop_A01G054661	Pop_A01G004299	Pop_A01G024921		Pop_A05G011540	Pop_A02G033021	Pop_A01G074731	Pop_A01G074958	Pop_A01G004187
	Pop_A01G010405	Pop_A01G004069	Pop_A01G056931	Pop_A01G004301	Pop_A01G029569		Pop_A05G016888	Pop_A02G066143	Pop_A01G074800	Pop_A01G075057	Pop_A01G004189
	Pop_A01G024366	Pop_A01G004079	Pop_A01G059623	Pop_A01G004580	Pop_A01G029576		Pop_A05G055959	Pop_A03G014830	Pop_A01G074938	Pop_A01G079739	Pop_A01G004191
	Pop_A01G024388	Pop_A01G004084	Pop_A01G059639	Pop_A01G006025	Pop_A01G054566		Pop_A05G056215	Pop_A03G014939	Pop_A01G081729	Pop_A01G079822	Pop_A01G004193
	Pop_A01G029661	Pop_A01G004094	Pop_A01G059696	Pop_A01G006026	Pop_A01G054661		Pop_A05G071723	Pop_A03G049875	Pop_A01G081880	Pop_A02G005003	Pop_A01G004194
	Pop_A01G054465	Pop_A01G004126	Pop_A01G059779	Pop_A01G010146	Pop_A01G056893		Pop_A05G071844	Pop_A03G049883	Pop_A01G081895	Pop_A02G005406	Pop_A01G004196
	Pop_A01G054506	Pop_A01G004131	Pop_A01G074933	Pop_A01G010147	Pop_A01G056918		Pop_A05G073167	Pop_A03G050397	Pop_A02G004966	Pop_A02G012134	Pop_A01G004232
	Pop_A01G054633	Pop_A01G004134	Pop_A01G074938	Pop_A01G010227	Pop_A01G056957		Pop_A05G073501	Pop_A03G050470	Pop_A02G005009	Pop_A02G012185	Pop_A01G004260
	Pop_A01G056916	Pop_A01G004136	Pop_A01G074950	Pop_A01G010311	Pop_A01G056991		Pop_A06G079261	Pop_A04G019497	Pop_A02G005077	Pop_A02G012468	Pop_A01G004282
	Pop_A01G056970	Pop_A01G004179	Pop_A01G079744	Pop_A01G010338	Pop_A01G059623		Pop_A06G089344	Pop_A04G019573	Pop_A02G005094	Pop_A02G012526	Pop_A01G004293
	Pop_A01G059625	Pop_A01G004187	Pop_A01G079912	Pop_A01G010405	Pop_A01G059678		Pop_A06G089449	Pop_A04G019602	Pop_A02G005406	Pop_A02G012550	Pop_A01G004301
	Pop_A01G059639	Pop_A01G004225	Pop_A01G079914	Pop_A01G015499	Pop_A01G059696		Pop_A07G006439	Pop_A04G026457	Pop_A02G005474	Pop_A02G033039	Pop_A01G004326
	Pop_A01G059685	Pop_A01G004228	Pop_A01G080036	Pop_A01G015542	Pop_A01G059729		Pop_A07G006579	Pop_A04G029312	Pop_A02G012094	Pop_A02G088675	Pop_A01G004459
	Pop_A01G059694	Pop_A01G004239	Pop_A02G005037	Pop_A01G015559	Pop_A01G059784		Pop_A07G006597	Pop_A04G030558	Pop_A02G012323	Pop_A02G088691	Pop_A01G004501
	Pop_A01G059784	Pop_A01G004261	Pop_A02G005055	Pop_A01G015609	Pop_A01G059975		Pop_A07G022657	Pop_A04G030631	Pop_A02G012405	Pop_A03G020071	Pop_A01G004551
	Pop_A01G059801	Pop_A01G004299	Pop_A02G005404	Pop_A01G015618	Pop_A01G074744		Pop_A07G022811	Pop_A04G030680	Pop_A02G012411	Pop_A03G050424	Pop_A01G004572
	Pop_A01G059906	Pop_A01G004301	Pop_A02G005414	Pop_A01G015633	Pop_A01G074840		Pop_A07G070505	Pop_A04G036011	Pop_A02G065645	Pop_A04G018165	Pop_A01G005866
	Pop_A01G059925	Pop_A01G004326	Pop_A02G005570	Pop_A01G015636	Pop_A01G074933		Pop_A09G026662	Pop_A04G070726	Pop_A02G066061	Pop_A04G018409	Pop_A01G005867
	Pop_A01G059926	Pop_A01G004349	Pop_A02G012163	Pop_A01G015643	Pop_A01G074938		Pop_A09G076892	Pop_A05G001864	Pop_A02G066291	Pop_A04G026382	Pop_A01G005880
	Pop_A01G059928	Pop_A01G004360	Pop_A02G012164	Pop_A01G017623	Pop_A01G074950		Pop_A11G015690	Pop_A05G016834	Pop_A03G014623	Pop_A04G026451	Pop_A01G005971
	Pop_A01G059936	Pop_A01G004491	Pop_A02G012568	Pop_A01G024373	Pop_A01G079912		Pop_A11G021518	Pop_A05G056162	Pop_A03G014860	Pop_A04G030680	Pop_A01G005984
	Pop_A01G067257	Pop_A01G004560	Pop_A02G023830	Pop_A01G024388	Pop_A01G079914		Pop_A11G021519	Pop_A05G072097	Pop_A03G049981	Pop_A04G036030	Pop_A01G006032
	Pop_A01G074716	Pop_A01G004563	Pop_A02G023876	Pop_A01G024877	Pop_A01G080036		Pop_A11G032637	Pop_A05G073055	Pop_A03G050124	Pop_A05G002050	Pop_A01G010167
	Pop_A01G074800	Pop_A01G004580	Pop_A02G065478	Pop_A01G025045	Pop_A01G081721		Pop_A11G056464	Pop_A05G073069	Pop_A03G050440	Pop_A05G002071	Pop_A01G010197
	Pop_A01G074817	Pop_A01G004582	Pop_A02G065661	Pop_A01G025091	Pop_A02G004907		Pop_A12G019287	Pop_A05G073296	Pop_A04G018409	Pop_A05G056279	Pop_A01G010341
	Pop_A01G074877	Pop_A01G005875	Pop_A02G066085	Pop_A01G025093	Pop_A02G004937		Pop_A12G067096	Pop_A05G073378	Pop_A04G018447	Pop_A05G071681	Pop_A01G010414
	Pop_A01G074935	Pop_A01G005955	Pop_A02G066199	Pop_A01G027302	Pop_A02G004967		Pop_A12G073715	Pop_A06G053403	Pop_A04G019481	Pop_A05G072082	Pop_A01G010416
	Pop_A01G075081	Pop_A01G005970	Pop_A02G088559	Pop_A01G029499	Pop_A02G004977		Pop_A12G073881	Pop_A06G053794	Pop_A04G019573	Pop_A06G061423	Pop_A01G015459
	Pop_A01G079739	Pop_A01G005971	Pop_A02G088649	Pop_A01G029566	Pop_A02G004998		Pop_A14G000720	Pop_A06G061423	Pop_A04G026422	Pop_A06G061782	Pop_A01G015462
	Pop_A01G079882	Pop_A01G006025	Pop_A02G088735	Pop_A01G029569	Pop_A02G005009		Pop_A14G044956	Pop_A06G061765	Pop_A04G026451	Pop_A06G061789	Pop_A01G015485
	Pop_A01G080026	Pop_A01G006026	Pop_A03G014870	Pop_A01G029661	Pop_A02G005037		Pop_A14G045395	Pop_A06G061953	Pop_A04G029172	Pop_A06G062103	Pop_A01G015496
	Pop_A02G004953	Pop_A01G010145	Pop_A03G014913	Pop_A01G032078	Pop_A02G005055		Pop_A15G014650	Pop_A06G062033	Pop_A04G029175	Pop_A06G062371	Pop_A01G015587
	Pop_A02G004976	Pop_A01G010149	Pop_A03G019870	Pop_A01G032101	Pop_A02G005377		Pop_A15G017148	Pop_A06G062037	Pop_A04G036030	Pop_A06G079444	Pop_A01G015593
	Pop_A02G005374	Pop_A01G010187	Pop_A03G019871	Pop_A01G032139	Pop_A02G005404		Pop_A15G017163	Pop_A06G062043	Pop_A05G001730	Pop_A06G085833	Pop_A01G015620
	Pop_A02G005385	Pop_A01G010234	Pop_A03G019873	Pop_A01G054465	Pop_A02G005414		Pop_A16G028703	Pop_A06G062354	Pop_A05G001865	Pop_A06G089453	Pop_A01G015650
	Pop_A02G005498	Pop_A01G010237	Pop_A03G020068	Pop_A01G054535	Pop_A02G012323		Pop_A16G028733	Pop_A06G062425	Pop_A05G001872	Pop_A07G006442	Pop_A01G017573
	Pop_A02G005573	Pop_A01G010275	Pop_A03G020114	Pop_A01G054633	Pop_A02G012349		Pop_A16G090111	Pop_A06G064870	Pop_A05G002050	Pop_A07G006585	Pop_A01G017606
	Pop_A02G012242	Pop_A01G010276	Pop_A03G049316	Pop_A01G054699	Pop_A02G012397		Pop_A17G008358	Pop_A06G079363	Pop_A05G016888	Pop_A07G022778	Pop_A01G017618
	Pop_A02G012252	Pop_A01G010294	Pop_A03G049318	Pop_A01G054701	Pop_A02G012411		Pop_A17G034480	Pop_A06G079396	Pop_A05G055405	Pop_A07G022779	Pop_A01G017623
	Pop_A02G012293	Pop_A01G010311	Pop_A03G049361	Pop_A01G054732	Pop_A02G012418		Pop_A18G012767	Pop_A06G079424	Pop_A05G057056	Pop_A07G085376	Pop_A01G024364
	Pop_A02G012332	Pop_A01G010313	Pop_A03G049862	Pop_A01G054778	Pop_A02G012429		Pop_A18G012818	Pop_A07G085202	Pop_A05G071681	Pop_A08G006923	Pop_A01G024365
	Pop_A02G012418	Pop_A01G010338	Pop_A03G049948	Pop_A01G056866	Pop_A02G012508		Pop_A18G034210	Pop_A07G085376	Pop_A05G071745	Pop_A08G046016	Pop_A01G024388
	Pop_A02G012440	Pop_A01G010350	Pop_A03G049967	Pop_A01G056916	Pop_A02G012568		Pop_A19G052535	Pop_A08G002381	Pop_A05G073347	Pop_A08G046029	Pop_A01G024820
	Pop_A02G012468	Pop_A01G010355	Pop_A03G050080	Pop_A01G056970	Pop_A02G024005		Pop_A19G052915	Pop_A08G002452	Pop_A06G053638	Pop_A08G046182	Pop_A01G024823
	Pop_A02G012566	Pop_A01G010405	Pop_A03G050165	Pop_A01G056973	Pop_A02G026909		Pop_A19G054937	Pop_A08G006898	Pop_A06G061600	Pop_A08G046226	Pop_A01G024907
	Pop_A02G012635	Pop_A01G010419	Pop_A03G050355	Pop_A01G056975	Pop_A02G031340		Pop_A19G055041	Pop_A08G006923	Pop_A06G064860	Pop_A08G058031	Pop_A01G025044
	Pop_A02G012637	Pop_A01G011816	Pop_A03G055874	Pop_A01G057012	Pop_A02G031352		Pop_A19G055063	Pop_A08G045944	Pop_A06G085681	Pop_A08G063425	Pop_A01G025070
	Pop_A02G012654	Pop_A01G011838	Pop_A03G091438	Pop_A01G057038	Pop_A02G033052		Pop_A19G055148	Pop_A08G046024	Pop_A06G085833	Pop_A08G063870	Pop_A01G025071
	Pop_A02G023890	Pop_A01G015466	Pop_A04G018182	Pop_A01G058645	Pop_A02G065647		Pop_G01G002932	Pop_A08G046125	Pop_A06G089385	Pop_A08G064043	Pop_A01G027299
	Pop_A02G023960	Pop_A01G015499	Pop_A04G018187	Pop_A01G058811	Pop_A02G065661		Pop_G01G004630	Pop_A08G063912	Pop_A06G089435	Pop_A08G086481	Pop_A01G027302
	Pop_A02G024030	Pop_A01G015523	Pop_A04G018241	Pop_A01G058999	Pop_A02G065679		Pop_G01G020820	Pop_A09G015388	Pop_A07G006464	Pop_A08G086505	Pop_A01G029519
	Pop_A02G026878	Pop_A01G015542	Pop_A04G018296	Pop_A01G059027	Pop_A02G066085		Pop_G02G024085	Pop_A09G026641	Pop_A07G006483	Pop_A09G014497	Pop_A01G029593
	Pop_A02G026896	Pop_A01G015543	Pop_A04G018367	Pop_A01G059030	Pop_A02G066104		Pop_G02G024333	Pop_A09G033799	Pop_A07G006673	Pop_A09G029081	Pop_A01G029606
	Pop_A02G026909	Pop_A01G015559	Pop_A04G019474	Pop_A01G059612	Pop_A02G066335		Pop_G02G065044	Pop_A09G033819	Pop_A07G010877	Pop_A09G059519	Pop_A01G029647
	Pop_A02G031326	Pop_A01G015562	Pop_A04G019476	Pop_A01G059625	Pop_A02G086836		Pop_G02G065118	Pop_A09G059515	Pop_A07G022530	Pop_A09G059531	Pop_A01G032087
	Pop_A02G031340	Pop_A01G015609	Pop_A04G019527	Pop_A01G059639	Pop_A02G088579		Pop_G03G013460	Pop_A09G059536	Pop_A07G022723	Pop_A09G076911	Pop_A01G032139
	Pop_A02G031372	Pop_A01G015618	Pop_A04G019573	Pop_A01G059660	Pop_A02G088613		Pop_G03G013613	Pop_A09G076891	Pop_A07G022822	Pop_A09G076912	Pop_A01G032149
	Pop_A02G031388	Pop_A01G015632	Pop_A04G026314	Pop_A01G059694	Pop_A02G088639		Pop_G03G013649	Pop_A10G046785	Pop_A07G036477	Pop_A09G076985	Pop_A01G032207
	Pop_A02G033014	Pop_A01G015636	Pop_A04G026353	Pop_A01G059696	Pop_A02G088735		Pop_G05G008328	Pop_A10G048422	Pop_A07G070505	Pop_A10G001240	Pop_A01G032245
	Pop_A02G033021	Pop_A01G015643	Pop_A04G029243	Pop_A01G059752	Pop_A03G014913		Pop_G05G057501	Pop_A10G069353	Pop_A07G085194	Pop_A10G001321	Pop_A01G032309
	Pop_A02G033088	Pop_A01G017601	Pop_A04G029339	Pop_A01G059779	Pop_A03G019826		Pop_G05G068915	Pop_A11G020296	Pop_A07G085272	Pop_A10G047067	Pop_A01G032339
	Pop_A02G065571	Pop_A01G017607	Pop_A04G029373	Pop_A01G059784	Pop_A03G019870		Pop_G05G069917	Pop_A11G056437	Pop_A08G002365	Pop_A10G047279	Pop_A01G036609
	Pop_A02G065579	Pop_A01G017623	Pop_A04G029380	Pop_A01G059801	Pop_A03G019871		Pop_G05G073556	Pop_A11G056550	Pop_A08G009145	Pop_A10G047355	Pop_A01G054477
	Pop_A02G065689	Pop_A01G024373	Pop_A04G030617	Pop_A01G059827	Pop_A03G019873		Pop_G05G091013	Pop_A11G056732	Pop_A08G045905	Pop_A10G047423	Pop_A01G054534
	Pop_A02G066078	Pop_A01G024846	Pop_A04G030631	Pop_A01G059873	Pop_A03G020058		Pop_G06G051971	Pop_A11G056733	Pop_A08G045969	Pop_A10G048660	Pop_A01G054552
	Pop_A02G066082	Pop_A01G024856	Pop_A04G070584	Pop_A01G059928	Pop_A03G020063		Pop_G06G082833	Pop_A11G078963	Pop_A08G046029	Pop_A10G069188	Pop_A01G054555
	Pop_A02G066327	Pop_A01G024877	Pop_A05G001813	Pop_A01G059936	Pop_A03G035569		Pop_G07G061145	Pop_A11G078994	Pop_A08G046182	Pop_A11G015731	Pop_A01G054574
	Pop_A02G088597	Pop_A01G024884	Pop_A05G001883	Pop_A01G059965	Pop_A03G049883		Pop_G07G061884	Pop_A11G086357	Pop_A08G046191	Pop_A11G026157	Pop_A01G054588
	Pop_A02G088601	Pop_A01G024921	Pop_A05G001965	Pop_A01G059991	Pop_A03G049947		Pop_G09G051062	Pop_A12G019408	Pop_A08G057999	Pop_A11G032724	Pop_A01G054661
	Pop_A02G088637	Pop_A01G025021	Pop_A05G002026	Pop_A01G067199	Pop_A03G049948		Pop_G09G051064	Pop_A12G073916	Pop_A08G063362	Pop_A11G056672	Pop_A01G054777
	Pop_A02G088648	Pop_A01G025026	Pop_A05G055946	Pop_A01G067228	Pop_A03G050124		Pop_G09G077215	Pop_A12G081601	Pop_A08G063395	Pop_A11G079127	Pop_A01G054780
	Pop_A03G014591	Pop_A01G025045	Pop_A05G055956	Pop_A01G067257	Pop_A03G050545		Pop_G09G077369	Pop_A13G031189	Pop_A08G063430	Pop_A12G007938	Pop_A01G054787
	Pop_A03G014870	Pop_A01G025055	Pop_A05G056016	Pop_A01G074716	Pop_A03G050546		Pop_G10G001640	Pop_A13G031203	Pop_A08G063766	Pop_A12G007990	Pop_A01G054820
	Pop_A03G014938	Pop_A01G025091	Pop_A05G056022	Pop_A01G074792	Pop_A03G055874		Pop_G11G077703	Pop_A13G031239	Pop_A08G063804	Pop_A12G019282	Pop_A01G056862
	Pop_A03G014954	Pop_A01G025093	Pop_A05G056090	Pop_A01G074794	Pop_A04G018063		Pop_G12G050703	Pop_A13G032395	Pop_A08G086451	Pop_A12G073814	Pop_A01G056868
	Pop_A03G019764	Pop_A01G027302	Pop_A05G072969	Pop_A01G074817	Pop_A04G018182		Pop_G12G076219	Pop_A13G054099	Pop_A08G086496	Pop_A13G010041	Pop_A01G056918
	Pop_A03G020071	Pop_A01G027308	Pop_A05G073093	Pop_A01G074877	Pop_A04G018253		Pop_G13G022300	Pop_A13G054222	Pop_A09G014497	Pop_A13G010120	Pop_A01G056950
	Pop_A03G020080	Pop_A01G027327	Pop_A05G073239	Pop_A01G074933	Pop_A04G018296		Pop_G14G045199	Pop_A13G054304	Pop_A09G014511	Pop_A13G032480	Pop_A01G057037
	Pop_A03G035529	Pop_A01G029499	Pop_A06G053308	Pop_A01G074935	Pop_A04G026287		Pop_G14G088791	Pop_A13G082608	Pop_A09G015347	Pop_A13G054280	Pop_A01G058704
	Pop_A03G035574	Pop_A01G029517	Pop_A06G053579	Pop_A01G074938	Pop_A04G026331		Pop_G15G033945	Pop_A14G000314	Pop_A09G026551	Pop_A13G054438	Pop_A01G058717
	Pop_A03G035576	Pop_A01G029566	Pop_A06G053784	Pop_A01G075057	Pop_A04G026435		Pop_G15G048850	Pop_A14G000703	Pop_A09G026716	Pop_A13G074164	Pop_A01G058806
	Pop_A03G049302	Pop_A01G029606	Pop_A06G061847	Pop_A01G075058	Pop_A04G029243		Pop_G16G068602	Pop_A14G000758	Pop_A09G026750	Pop_A13G082581	Pop_A01G058912
	Pop_A03G049947	Pop_A01G029661	Pop_A06G062033	Pop_A01G075080	Pop_A04G030617		Pop_G17G025721	Pop_A14G029750	Pop_A09G026780	Pop_A14G044814	Pop_A01G059040
	Pop_A03G050440	Pop_A01G032069	Pop_A06G062048	Pop_A01G075081	Pop_A04G060174		Pop_G17G033284	Pop_A14G029768	Pop_A09G026782	Pop_A14G044999	Pop_A01G059081
	Pop_A03G050466	Pop_A01G032078	Pop_A06G062352	Pop_A01G079739	Pop_A04G060218		Pop_G18G078638	Pop_A14G045372	Pop_A09G026783	Pop_A14G045015	Pop_A01G059633
	Pop_A03G050555	Pop_A01G032085	Pop_A06G062987	Pop_A01G079822	Pop_A04G060285		Pop_G19G009463	Pop_A14G045375	Pop_A09G028881	Pop_A14G045603	Pop_A01G059639
	Pop_A04G002667	Pop_A01G032098	Pop_A06G063071	Pop_A01G079846	Pop_A04G070599		Pop_A03G020112	Pop_A14G045604	Pop_A09G029081	Pop_A15G017277	Pop_A01G059660
	Pop_A04G002694	Pop_A01G032125	Pop_A06G063136	Pop_A01G079912	Pop_A04G070716		Pop_A08G064191	Pop_A15G014815	Pop_A09G076790	Pop_A15G049033	Pop_A01G059696
	Pop_A04G010945	Pop_A01G032126	Pop_A06G064736	Pop_A01G079914	Pop_A05G001883		Pop_A09G015369	Pop_A15G017147	Pop_A09G076983	Pop_A15G049137	Pop_A01G059720
	Pop_A04G010948	Pop_A01G032139	Pop_A06G064889	Pop_A01G079964	Pop_A05G001928		Pop_A09G076874	Pop_A15G048933	Pop_A09G076985	Pop_A15G084349	Pop_A01G059749
	Pop_A04G010952	Pop_A01G032151	Pop_A06G079356	Pop_A01G079983	Pop_A05G001952		Pop_A10G047423	Pop_A15G048962	Pop_A10G046634	Pop_A16G025343	Pop_A01G059768
	Pop_A04G018111	Pop_A01G032236	Pop_A06G085807	Pop_A01G079996	Pop_A05G002072		Pop_A11G015689	Pop_A15G048973	Pop_A10G046749	Pop_A16G035385	Pop_A01G059817
	Pop_A04G018139	Pop_A01G032281	Pop_A06G089385	Pop_A01G080026	Pop_A05G002078		Pop_A11G056835	Pop_A15G048992	Pop_A10G046776	Pop_A16G090076	Pop_A01G059865
	Pop_A04G018230	Pop_A01G032299	Pop_A06G089417	Pop_A01G081828	Pop_A05G002147		Pop_A14G000068	Pop_A15G084377	Pop_A10G047015	Pop_A16G090098	Pop_A01G059905
	Pop_A04G018241	Pop_A01G032309	Pop_A06G089418	Pop_A02G004903	Pop_A05G016838		Pop_A14G045297	Pop_A16G028680	Pop_A10G047057	Pop_A16G090255	Pop_A01G059906
	Pop_A04G018337	Pop_A01G032310	Pop_A07G006349	Pop_A02G004953	Pop_A05G055897		Pop_G15G048845	Pop_A16G035410	Pop_A10G047067	Pop_A17G020598	Pop_A01G059908
	Pop_A04G018345	Pop_A01G054465	Pop_A07G006541	Pop_A02G004962	Pop_A05G055956		Pop_G18G086103	Pop_A16G055269	Pop_A10G047218	Pop_A17G030827	Pop_A01G059931
	Pop_A04G018367	Pop_A01G054546	Pop_A07G010880	Pop_A02G004967	Pop_A05G056016		Pop_A01G004301	Pop_A16G055307	Pop_A10G047320	Pop_A17G075149	Pop_A01G059965
	Pop_A04G018450	Pop_A01G054550	Pop_A07G010885	Pop_A02G004974	Pop_A05G056022		Pop_A02G004980	Pop_A16G090071	Pop_A10G047423	Pop_A17G075150	Pop_A01G059974
	Pop_A04G018513	Pop_A01G054555	Pop_A07G011964	Pop_A02G004975	Pop_A05G072009		Pop_A05G072057	Pop_A17G008616	Pop_A10G047434	Pop_A18G012981	Pop_A01G059975
	Pop_A04G019514	Pop_A01G054597	Pop_A07G022487	Pop_A02G005027	Pop_A05G073152		Pop_A06G053618	Pop_A17G021131	Pop_A10G047650	Pop_A18G013039	Pop_A01G060001
	Pop_A04G019573	Pop_A01G054603	Pop_A07G022532	Pop_A02G005037	Pop_A05G073385		Pop_A11G021742	Pop_A17G081355	Pop_A10G048521	Pop_A18G013115	Pop_A01G060007
	Pop_A04G019600	Pop_A01G054604	Pop_A07G022564	Pop_A02G005077	Pop_A06G053308		Pop_A14G045763	Pop_A18G012776	Pop_A10G048615	Pop_A18G018657	Pop_A01G067155
	Pop_A04G026015	Pop_A01G054614	Pop_A07G022589	Pop_A02G005374	Pop_A06G053418		Pop_A19G054952	Pop_A18G013133	Pop_A10G048661	Pop_A18G018863	Pop_A01G067241
	Pop_A04G026317	Pop_A01G054639	Pop_A07G022595	Pop_A02G005385	Pop_A06G053429		Pop_G01G016655	Pop_A18G013251	Pop_A10G069020	Pop_A19G028636	Pop_A01G067264
	Pop_A04G026471	Pop_A01G054641	Pop_A07G022782	Pop_A02G005498	Pop_A06G053753		Pop_G04G060342	Pop_A18G018657	Pop_A10G069049	Pop_A19G028637	Pop_A01G067284
	Pop_A04G028332	Pop_A01G054651	Pop_A07G070476	Pop_A02G005515	Pop_A06G061600		Pop_G14G044431	Pop_A19G015268	Pop_A10G069076	Pop_A19G055144	Pop_A01G074737
	Pop_A04G028413	Pop_A01G054652	Pop_A08G002349	Pop_A02G005573	Pop_A06G061665		Pop_A01G010214	Pop_A19G037371	Pop_A10G069104	Pop_G01G002885	Pop_A01G074757
	Pop_A04G029175	Pop_A01G054699	Pop_A08G002452	Pop_A02G005576	Pop_A06G061726		Pop_A05G056297	Pop_A19G052918	Pop_A10G069394	Pop_G01G013373	Pop_A01G074786
	Pop_A04G029252	Pop_A01G054701	Pop_A08G006950	Pop_A02G012093	Pop_A06G061789		Pop_A05G057128	Pop_A19G054928	Pop_A10G069570	Pop_G01G013376	Pop_A01G074800
	Pop_A04G029277	Pop_A01G054732	Pop_A08G045909	Pop_A02G012113	Pop_A06G061812		Pop_A06G063117	Pop_A19G055012	Pop_A10G069584	Pop_G01G024721	Pop_A01G074827
	Pop_A04G030558	Pop_A01G054735	Pop_A08G046121	Pop_A02G012242	Pop_A06G061847		Pop_A09G076993	Pop_G01G004429	Pop_A11G015717	Pop_G01G067720	Pop_A01G074842
	Pop_A04G030597	Pop_A01G054744	Pop_A08G063395	Pop_A02G012252	Pop_A06G061868		Pop_G05G091057	Pop_G01G004747	Pop_A11G021742	Pop_G01G075498	Pop_A01G074890
	Pop_A04G030626	Pop_A01G054753	Pop_A08G063430	Pop_A02G012266	Pop_A06G062048		Pop_G06G051601	Pop_G01G013329	Pop_A11G026225	Pop_G01G081187	Pop_A01G074891
	Pop_A04G030627	Pop_A01G054765	Pop_A08G063650	Pop_A02G012267	Pop_A06G062132		Pop_G09G077198	Pop_G01G013331	Pop_A11G032728	Pop_G02G016059	Pop_A01G074924
	Pop_A04G030854	Pop_A01G054778	Pop_A08G063661	Pop_A02G012293	Pop_A06G063071		Pop_UnG026800	Pop_G01G016530	Pop_A11G056604	Pop_G02G024198	Pop_A01G074938
	Pop_A04G070725	Pop_A01G054795	Pop_A08G063815	Pop_A02G012332	Pop_A06G063145		Pop_A05G017016	Pop_G01G016534	Pop_A11G091349	Pop_G02G024253	Pop_A01G074953
	Pop_A04G070771	Pop_A01G054802	Pop_A08G063964	Pop_A02G012338	Pop_A06G064735		Pop_A07G006321	Pop_G01G020658	Pop_A12G007990	Pop_G02G031027	Pop_A01G075019
	Pop_A05G001740	Pop_A01G054820	Pop_A08G063978	Pop_A02G012349	Pop_A06G064884		Pop_G14G045219	Pop_G01G020823	Pop_A12G019268	Pop_G02G065708	Pop_A01G075031
	Pop_A05G001801	Pop_A01G056847	Pop_A08G063986	Pop_A02G012360	Pop_A06G064889		Pop_A07G010880	Pop_G01G020919	Pop_A12G019304	Pop_G02G066010	Pop_A01G075069
	Pop_A05G001884	Pop_A01G056856	Pop_A08G064028	Pop_A02G012411	Pop_A06G079356		Pop_A09G076925	Pop_G01G024735	Pop_A12G019415	Pop_G03G055532	Pop_A01G075794
	Pop_A05G001971	Pop_A01G056881	Pop_A08G064124	Pop_A02G012418	Pop_A06G079457		Pop_A11G015683	Pop_G01G059108	Pop_A12G068122	Pop_G03G055609	Pop_A01G075814
	Pop_A05G002034	Pop_A01G056902	Pop_A08G064126	Pop_A02G012424	Pop_A06G085807		Pop_A19G052891	Pop_G01G067707	Pop_A12G068180	Pop_G03G076282	Pop_A01G079739
	Pop_A05G002100	Pop_A01G056903	Pop_A08G086434	Pop_A02G012440	Pop_A06G085832		Pop_G02G080434	Pop_G01G067871	Pop_A12G073715	Pop_G04G011188	Pop_A01G079819
	Pop_A05G002125	Pop_A01G056918	Pop_A09G014519	Pop_A02G012460	Pop_A06G085837		Pop_G05G017899	Pop_G01G075605	Pop_A12G073762	Pop_G04G023381	Pop_A01G079825
	Pop_A05G002130	Pop_A01G056950	Pop_A09G015376	Pop_A02G012468	Pop_A06G089370		Pop_G06G003630	Pop_G01G089309	Pop_A12G073814	Pop_G04G023493	Pop_A01G079849
	Pop_A05G016803	Pop_A01G056953	Pop_A09G026616	Pop_A02G012510	Pop_A06G089411		Pop_A03G019723	Pop_G01G090292	Pop_A12G073881	Pop_G04G079226	Pop_A01G079851
	Pop_A05G016807	Pop_A01G056965	Pop_A09G026641	Pop_A02G012537	Pop_A06G089520		Pop_A04G018139	Pop_G01G090478	Pop_A12G073961	Pop_G04G079236	Pop_A01G079912
	Pop_A05G055956	Pop_A01G056970	Pop_A09G026775	Pop_A02G012553	Pop_A07G006464		Pop_A07G010885	Pop_G02G005341	Pop_A12G081561	Pop_G05G008379	Pop_A01G079914
	Pop_A05G056108	Pop_A01G056972	Pop_A09G076834	Pop_A02G012623	Pop_A07G006576		Pop_A18G018752	Pop_G02G015992	Pop_A13G010041	Pop_G05G057509	Pop_A01G080011
	Pop_A05G056178	Pop_A01G056973	Pop_A09G076854	Pop_A02G012654	Pop_A07G011855		Pop_G01G090409	Pop_G02G065103	Pop_A13G010043	Pop_G05G072310	Pop_A01G080026
	Pop_A05G056180	Pop_A01G056975	Pop_A09G076892	Pop_A02G012681	Pop_A07G022564		Pop_G10G007252	Pop_G02G065351	Pop_A13G054394	Pop_G05G090941	Pop_A01G080041
	Pop_A05G056198	Pop_A01G056987	Pop_A09G076983	Pop_A02G023778	Pop_A07G022595		Pop_A01G074842	Pop_G02G065533	Pop_A13G082649	Pop_G06G051701	Pop_A01G080045
	Pop_A05G056267	Pop_A01G056991	Pop_A09G077415	Pop_A02G023849	Pop_A07G022654		Pop_A03G055740	Pop_G03G000869	Pop_A13G082718	Pop_G06G051829	Pop_A01G080046
	Pop_A05G056320	Pop_A01G057012	Pop_A09G083546	Pop_A02G023890	Pop_A08G006950		Pop_A10G069386	Pop_G03G010503	Pop_A13G082719	Pop_G06G076130	Pop_A01G080064
	Pop_A05G057114	Pop_A01G057037	Pop_A09G083658	Pop_A02G023960	Pop_A08G011984		Pop_A16G090187	Pop_G03G010516	Pop_A14G000385	Pop_G07G060979	Pop_A01G080079
	Pop_A05G057132	Pop_A01G058623	Pop_A10G001321	Pop_A02G024015	Pop_A08G046018		Pop_A17G021127	Pop_G03G013419	Pop_A14G000768	Pop_G07G061133	Pop_A01G081715
	Pop_A05G071603	Pop_A01G058645	Pop_A10G001688	Pop_A02G024032	Pop_A08G046021		Pop_G01G035859	Pop_G03G013675	Pop_A14G029779	Pop_G07G061254	Pop_A01G081729
	Pop_A05G071615	Pop_A01G058687	Pop_A10G046641	Pop_A02G026876	Pop_A08G063395		Pop_G10G007039	Pop_G03G013749	Pop_A14G029841	Pop_G07G061257	Pop_A01G081744
	Pop_A05G071624	Pop_A01G058705	Pop_A10G046785	Pop_A02G026878	Pop_A08G063430		Pop_G15G015203	Pop_G03G076312	Pop_A14G043994	Pop_G07G061342	Pop_A01G081808
	Pop_A05G071672	Pop_A01G058811	Pop_A10G047124	Pop_A02G026896	Pop_A08G063753		Pop_A01G004135	Pop_G03G077920	Pop_A14G044686	Pop_G08G022043	Pop_A01G081821
	Pop_A05G071777	Pop_A01G058844	Pop_A10G047296	Pop_A02G026909	Pop_A08G063766		Pop_A03G050103	Pop_G03G078229	Pop_A14G044956	Pop_G08G022083	Pop_A01G081828
	Pop_A05G071790	Pop_A01G058850	Pop_A10G047355	Pop_A02G026912	Pop_A08G063772		Pop_A09G026597	Pop_G03G078299	Pop_A14G045018	Pop_G08G022184	Pop_A01G081880
	Pop_A05G072964	Pop_A01G058999	Pop_A10G048427	Pop_A02G026939	Pop_A08G063978		Pop_G05G090961	Pop_G04G011081	Pop_A14G045280	Pop_G08G057755	Pop_A01G081895
	Pop_A05G073015	Pop_A01G059021	Pop_A10G048542	Pop_A02G031326	Pop_A08G064028		Pop_UnG031894	Pop_G04G018300	Pop_A14G045437	Pop_G08G082344	Pop_A02G004900
	Pop_A05G073116	Pop_A01G059026	Pop_A10G048548	Pop_A02G031340	Pop_A08G064124		Pop_A01G074942	Pop_G04G028104	Pop_A15G014659	Pop_G09G026096	Pop_A02G004937
	Pop_A05G073165	Pop_A01G059027	Pop_A10G069031	Pop_A02G031365	Pop_A08G086533		Pop_A03G019934	Pop_G04G028130	Pop_A15G014691	Pop_G09G027774	Pop_A02G004939
	Pop_A05G073228	Pop_A01G059030	Pop_A10G069039	Pop_A02G031381	Pop_A09G014495		Pop_A03G050124	Pop_G04G028221	Pop_A15G048922	Pop_G09G027884	Pop_A02G004962
	Pop_A05G073262	Pop_A01G059035	Pop_A10G069055	Pop_A02G031388	Pop_A09G014497		Pop_A06G062369	Pop_G04G066481	Pop_A15G049033	Pop_G09G030311	Pop_A02G004980
	Pop_A05G073263	Pop_A01G059071	Pop_A10G069187	Pop_A02G033014	Pop_A09G014514		Pop_A13G054394	Pop_G04G066622	Pop_A15G049137	Pop_G10G001585	Pop_A02G004998
	Pop_A05G073385	Pop_A01G059072	Pop_A10G069265	Pop_A02G033015	Pop_A09G014519		Pop_G07G061224	Pop_G04G066623	Pop_A15G064361	Pop_G10G001640	Pop_A02G005003
	Pop_A05G073430	Pop_A01G059081	Pop_A10G069494	Pop_A02G033021	Pop_A09G026641		Pop_G10G027172	Pop_G05G008282	Pop_A15G064460	Pop_G10G048057	Pop_A02G005009
	Pop_A05G073608	Pop_A01G059086	Pop_A10G069631	Pop_A02G033071	Pop_A09G026692		Pop_G16G068849	Pop_G05G008322	Pop_A15G076496	Pop_G10G048097	Pop_A02G005022
	Pop_A06G053311	Pop_A01G059612	Pop_A11G021742	Pop_A02G065215	Pop_A09G028834		Pop_G19G084067	Pop_G05G057431	Pop_A15G076503	Pop_G10G060676	Pop_A02G005052
	Pop_A06G053370	Pop_A01G059623	Pop_A11G056457	Pop_A02G065298	Pop_A09G077100		Pop_A01G080041	Pop_G05G057483	Pop_A15G076511	Pop_G11G070236	Pop_A02G005053
	Pop_A06G053382	Pop_A01G059633	Pop_A11G056464	Pop_A02G065478	Pop_A09G083658		Pop_A06G062322	Pop_G05G072232	Pop_A15G084349	Pop_G11G077685	Pop_A02G005057
	Pop_A06G053418	Pop_A01G059639	Pop_A11G056555	Pop_A02G065561	Pop_A10G001688		Pop_A15G017158	Pop_G05G074040	Pop_A16G025501	Pop_G12G035082	Pop_A02G005077
	Pop_A06G053445	Pop_A01G059675	Pop_A11G056567	Pop_A02G065579	Pop_A10G046641		Pop_G03G055489	Pop_G06G002994	Pop_A16G028798	Pop_G12G050892	Pop_A02G005094
	Pop_A06G053473	Pop_A01G059676	Pop_A11G056742	Pop_A02G065592	Pop_A10G046908		Pop_G07G062519	Pop_G06G003457	Pop_A16G030787	Pop_G12G084755	Pop_A02G005105
	Pop_A06G053610	Pop_A01G059686	Pop_A11G056826	Pop_A02G065647	Pop_A10G047067		Pop_A01G067236	Pop_G06G003501	Pop_A16G035358	Pop_G13G034799	Pop_A02G005121
	Pop_A06G053615	Pop_A01G059687	Pop_A11G060570	Pop_A02G065666	Pop_A10G047182		Pop_A05G002056	Pop_G06G003572	Pop_A16G089950	Pop_G13G070833	Pop_A02G005183
	Pop_A06G053620	Pop_A01G059720	Pop_A11G079044	Pop_A02G065689	Pop_A10G047296		Pop_A11G091327	Pop_G06G034858	Pop_A16G090069	Pop_G13G071484	Pop_A02G005379
	Pop_A06G053634	Pop_A01G059723	Pop_A11G079080	Pop_A02G066077	Pop_A10G047421		Pop_A17G034431	Pop_G06G075948	Pop_A16G090155	Pop_G14G030541	Pop_A02G005380
	Pop_A06G053638	Pop_A01G059779	Pop_A11G091284	Pop_A02G066078	Pop_A10G048622		Pop_G18G080227	Pop_G06G082046	Pop_A16G090187	Pop_G14G051188	Pop_A02G005402
	Pop_A06G053680	Pop_A01G059784	Pop_A11G091338	Pop_A02G066082	Pop_A10G048634		Pop_A10G047218	Pop_G06G089780	Pop_A16G091253	Pop_G15G015208	Pop_A02G005406
	Pop_A06G053747	Pop_A01G059794	Pop_A11G091389	Pop_A02G066085	Pop_A10G069055		Pop_G06G053816	Pop_G07G060979	Pop_A17G020410	Pop_G15G016724	Pop_A02G005458
	Pop_A06G061426	Pop_A01G059795	Pop_A11G091414	Pop_A02G066111	Pop_A10G069172		Pop_UnG037349	Pop_G07G061049	Pop_A17G020424	Pop_G15G017290	Pop_A02G005471
	Pop_A06G061647	Pop_A01G059796	Pop_A12G067089	Pop_A02G066141	Pop_A10G069265		Pop_A07G006673	Pop_G07G062444	Pop_A17G021171	Pop_G15G017400	Pop_A02G005474
	Pop_A06G061762	Pop_A01G059801	Pop_A12G068047	Pop_A02G066199	Pop_A10G069353		Pop_A10G048615	Pop_G08G008696	Pop_A17G034509	Pop_G15G034999	Pop_A02G005485
	Pop_A06G062173	Pop_A01G059827	Pop_A12G073808	Pop_A02G066227	Pop_A10G069585		Pop_A16G030787	Pop_G08G046356	Pop_A17G034531	Pop_G16G068563	Pop_A02G005489
	Pop_A06G062377	Pop_A01G059839	Pop_A12G073961	Pop_A02G066257	Pop_A10G069645		Pop_A18G018877	Pop_G08G058190	Pop_A17G052660	Pop_G17G067055	Pop_A02G005570
	Pop_A06G062958	Pop_A01G059853	Pop_A12G073964	Pop_A02G066327	Pop_A11G021742		Pop_A19G055146	Pop_G08G064147	Pop_A18G012973	Pop_G17G067056	Pop_A02G012124
	Pop_A06G062977	Pop_A01G059854	Pop_A13G009938	Pop_A02G066352	Pop_A11G032731		Pop_G04G060367	Pop_G08G082265	Pop_A18G013104	Pop_G17G085008	Pop_A02G012126
	Pop_A06G063145	Pop_A01G059866	Pop_A13G010038	Pop_A02G088539	Pop_A11G056458		Pop_UnG026817	Pop_G08G082340	Pop_A18G018581	Pop_G19G028457	Pop_A02G012134
	Pop_A06G064713	Pop_A01G059873	Pop_A13G011445	Pop_A02G088569	Pop_A11G056559		Pop_A03G050421	Pop_G09G014050	Pop_A18G018698	Pop_UnG070569	Pop_A02G012138
	Pop_A06G064730	Pop_A01G059901	Pop_A13G011512	Pop_A02G088591	Pop_A11G056677		Pop_A05G071672	Pop_G09G077192	Pop_A18G018729	Pop_UnG079579	Pop_A02G012200
	Pop_A06G064739	Pop_A01G059905	Pop_A13G031169	Pop_A02G088597	Pop_A11G056742		Pop_A07G022703	Pop_G09G077385	Pop_A18G018730	Pop_A01G025070	Pop_A02G012207
	Pop_A06G064750	Pop_A01G059928	Pop_A13G031175	Pop_A02G088601	Pop_A11G060568		Pop_A15G084252	Pop_G09G077401	Pop_A18G018951	Pop_A01G058912	Pop_A02G012213
	Pop_A06G064778	Pop_A01G059936	Pop_A13G054440	Pop_A02G088603	Pop_A11G091389		Pop_G10G007700	Pop_G09G077530	Pop_A18G083080	Pop_A01G074924	Pop_A02G012283
	Pop_A06G064848	Pop_A01G059946	Pop_A14G000324	Pop_A02G088634	Pop_A12G019409		Pop_G12G068372	Pop_G10G000159	Pop_A18G089840	Pop_A02G005009	Pop_A02G012289
	Pop_A06G079256	Pop_A01G059965	Pop_A14G000332	Pop_A02G088637	Pop_A12G068180		Pop_A01G024915	Pop_G10G007727	Pop_A19G028636	Pop_A02G086811	Pop_A02G012317
	Pop_A06G079373	Pop_A01G059981	Pop_A14G000436	Pop_A02G088648	Pop_A12G073814		Pop_A04G010823	Pop_G10G047841	Pop_A19G052325	Pop_A04G018475	Pop_A02G012323
	Pop_A06G079410	Pop_A01G059985	Pop_A14G000834	Pop_A03G014585	Pop_A12G073961		Pop_A09G033810	Pop_G10G048190	Pop_A19G053085	Pop_A04G030661	Pop_A02G012332
	Pop_A06G085723	Pop_A01G059991	Pop_A14G029841	Pop_A03G014591	Pop_A12G073964		Pop_A10G047296	Pop_G10G060710	Pop_A19G053137	Pop_A05G002046	Pop_A02G012356
	Pop_A06G085823	Pop_A01G060009	Pop_A14G029867	Pop_A03G014852	Pop_A12G081561		Pop_A16G089968	Pop_G11G070073	Pop_A19G054952	Pop_A06G061787	Pop_A02G012411
	Pop_A06G089432	Pop_A01G067227	Pop_A14G029873	Pop_A03G014858	Pop_A12G081565		Pop_A16G090137	Pop_G11G078909	Pop_A19G055131	Pop_A06G064889	Pop_A02G012415
	Pop_A07G006408	Pop_A01G067228	Pop_A14G044056	Pop_A03G014922	Pop_A13G009930		Pop_G05G008398	Pop_G12G035108	Pop_A19G080755	Pop_A06G085834	Pop_A02G012424
	Pop_A07G006437	Pop_A01G067257	Pop_A14G044654	Pop_A03G014929	Pop_A13G009961		Pop_A03G049967	Pop_G12G050723	Pop_A19G080762	Pop_A07G022783	Pop_A02G012429
	Pop_A07G006458	Pop_A01G067261	Pop_A14G044956	Pop_A03G014938	Pop_A13G010068		Pop_A05G073203	Pop_G12G068305	Pop_A19G080763	Pop_A08G063395	Pop_A02G012468
	Pop_A07G006563	Pop_A01G069903	Pop_A14G045030	Pop_A03G019764	Pop_A13G031160		Pop_A06G089385	Pop_G12G068338	Pop_G01G002729	Pop_A09G076771	Pop_A02G012506
	Pop_A07G006579	Pop_A01G074729	Pop_A14G045435	Pop_A03G019769	Pop_A13G054222		Pop_A09G076985	Pop_G12G084557	Pop_G01G002908	Pop_A10G046978	Pop_A02G012512
	Pop_A07G006603	Pop_A01G074737	Pop_A14G045496	Pop_A03G019807	Pop_A13G054434		Pop_A19G054941	Pop_G13G024415	Pop_G01G010752	Pop_A10G047232	Pop_A02G012550
	Pop_A07G011972	Pop_A01G074765	Pop_A14G090720	Pop_A03G019941	Pop_A13G082581		Pop_A01G054552	Pop_G13G024654	Pop_G01G011395	Pop_A10G047320	Pop_A02G012616
	Pop_A07G022518	Pop_A01G074774	Pop_A15G017147	Pop_A03G020015	Pop_A14G000067		Pop_A08G046182	Pop_G13G034719	Pop_G01G013373	Pop_A10G048615	Pop_A02G012623
	Pop_A07G022588	Pop_A01G074778	Pop_A15G017148	Pop_A03G020050	Pop_A14G000834		Pop_G10G047778	Pop_G13G070940	Pop_G01G021855	Pop_A10G069410	Pop_A02G012666
	Pop_A07G022593	Pop_A01G074792	Pop_A15G048898	Pop_A03G020056	Pop_A14G029836		Pop_A09G026593	Pop_G13G071006	Pop_G01G026133	Pop_A11G026181	Pop_A02G012673
	Pop_A07G022752	Pop_A01G074794	Pop_A15G048899	Pop_A03G020063	Pop_A14G029841		Pop_A06G062181	Pop_G13G071270	Pop_G01G035890	Pop_A11G026225	Pop_A02G012681
	Pop_A07G022832	Pop_A01G074817	Pop_A15G048942	Pop_A03G020080	Pop_A14G029867		Pop_A15G064243	Pop_G13G071466	Pop_G01G060426	Pop_A12G068110	Pop_A02G023778
	Pop_A07G033647	Pop_A01G074839	Pop_A15G049033	Pop_A03G020147	Pop_A14G029883		Pop_G03G055684	Pop_G13G072506	Pop_G01G060427	Pop_A13G054222	Pop_A02G023826
	Pop_A07G036477	Pop_A01G074858	Pop_A15G049034	Pop_A03G035569	Pop_A14G044024		Pop_G18G019070	Pop_G13G072694	Pop_G01G067569	Pop_A14G044869	Pop_A02G023890
	Pop_A07G036488	Pop_A01G074870	Pop_A15G064243	Pop_A03G035574	Pop_A14G044956		Pop_A04G018296	Pop_G14G000560	Pop_G01G090475	Pop_A17G008269	Pop_A02G023940
	Pop_A07G070553	Pop_A01G074873	Pop_A15G064423	Pop_A03G049302	Pop_A14G045030		Pop_A06G085833	Pop_G14G000607	Pop_G02G005229	Pop_A17G020601	Pop_A02G023945
	Pop_A07G085434	Pop_A01G074877	Pop_A15G076546	Pop_A03G049305	Pop_A14G045388		Pop_A06G089397	Pop_G14G044205	Pop_G02G005254	Pop_A18G012844	Pop_A02G023975
	Pop_A08G006950	Pop_A01G074879	Pop_A15G084358	Pop_A03G049322	Pop_A14G045406		Pop_A09G083677	Pop_G14G044223	Pop_G02G005778	Pop_A18G018992	Pop_A02G026892
	Pop_A08G009156	Pop_A01G074925	Pop_A16G025144	Pop_A03G049736	Pop_A14G045496		Pop_A10G069454	Pop_G14G088790	Pop_G02G012625	Pop_A18G035975	Pop_A02G026907
	Pop_A08G009161	Pop_A01G074927	Pop_A16G025309	Pop_A03G049767	Pop_A14G045648		Pop_A11G021526	Pop_G15G017383	Pop_G02G023707	Pop_A19G037375	Pop_A02G031350
	Pop_A08G009192	Pop_A01G074931	Pop_A16G028740	Pop_A03G049802	Pop_A14G045758		Pop_A16G028808	Pop_G15G048726	Pop_G02G024286	Pop_G01G005826	Pop_A02G031373
	Pop_A08G009196	Pop_A01G074933	Pop_A16G030787	Pop_A03G049821	Pop_A15G014677		Pop_G19G084022	Pop_G15G084551	Pop_G02G065481	Pop_G01G081991	Pop_A02G031388
	Pop_A08G045886	Pop_A01G074935	Pop_A16G035408	Pop_A03G049947	Pop_A15G014685		Pop_A11G056669	Pop_G16G016153	Pop_G02G065824	Pop_G03G013824	Pop_A02G032974
	Pop_A08G045905	Pop_A01G074938	Pop_A16G055288	Pop_A03G049948	Pop_A15G014781		Pop_G08G022043	Pop_G16G025196	Pop_G03G013441	Pop_G05G017915	Pop_A02G033039
	Pop_A08G045996	Pop_A01G074947	Pop_A16G089958	Pop_A03G050181	Pop_A15G017206		Pop_G09G014147	Pop_G16G025390	Pop_G03G055811	Pop_G05G057486	Pop_A02G033063
	Pop_A08G046053	Pop_A01G074950	Pop_A16G089980	Pop_A03G050241	Pop_A15G048898		Pop_A07G022499	Pop_G16G025588	Pop_G03G078259	Pop_G05G072308	Pop_A02G033068
	Pop_A08G046125	Pop_A01G074982	Pop_A16G090010	Pop_A03G050249	Pop_A15G048942		Pop_A10G069293	Pop_G16G068640	Pop_G04G011058	Pop_G09G051064	Pop_A02G033078
	Pop_A08G046177	Pop_A01G075024	Pop_A16G090233	Pop_A03G050377	Pop_A15G049033		Pop_A15G076635	Pop_G17G025744	Pop_G04G023529	Pop_G10G048308	Pop_A02G065237
	Pop_A08G046191	Pop_A01G075057	Pop_A16G091204	Pop_A03G050426	Pop_A15G049116		Pop_A05G001865	Pop_G18G019181	Pop_G04G028117	Pop_G13G034793	Pop_A02G065257
	Pop_A08G046193	Pop_A01G075058	Pop_A16G091205	Pop_A03G050440	Pop_A15G064235		Pop_A07G006479	Pop_G18G033723	Pop_G04G066501	Pop_G14G050996	Pop_A02G065324
	Pop_A08G046195	Pop_A01G075068	Pop_A16G091210	Pop_A03G050455	Pop_A15G064510		Pop_A17G074997	Pop_G18G033742	Pop_G05G057304	Pop_G16G025307	Pop_A02G065478
	Pop_A08G046197	Pop_A01G075080	Pop_A16G091211	Pop_A03G050466	Pop_A15G076546		Pop_A19G052359	Pop_G18G085946	Pop_G05G057509	Pop_G16G068498	Pop_A02G065512
	Pop_A08G057961	Pop_A01G075081	Pop_A16G091238	Pop_A03G050545	Pop_A15G076632		Pop_G05G069947	Pop_UnG033750	Pop_G05G091046	Pop_G19G009314	Pop_A02G065549
	Pop_A08G058008	Pop_A01G075837	Pop_A16G091253	Pop_A03G055729	Pop_A16G017461		Pop_A10G001321	Pop_UnG035582	Pop_G06G003779	Pop_G19G028438	Pop_A02G065574
	Pop_A08G058009	Pop_A01G079739	Pop_A17G020424	Pop_A03G056139	Pop_A16G017505		Pop_A15G049033	Pop_UnG035616	Pop_G06G051689	Pop_A01G054455	Pop_A02G065575
	Pop_A08G058011	Pop_A01G079744	Pop_A17G020481	Pop_A03G076477	Pop_A16G025123		Pop_A05G002167	Pop_A01G059022	Pop_G06G075941	Pop_A03G014627	Pop_A02G065582
	Pop_A08G063367	Pop_A01G079815	Pop_A17G052714	Pop_A03G080592	Pop_A16G025309		Pop_A18G012812	Pop_A02G032941	Pop_G06G082051	Pop_A04G010945	Pop_A02G065608
	Pop_A08G063410	Pop_A01G079820	Pop_A17G052724	Pop_A03G080595	Pop_A16G025493		Pop_G03G076430	Pop_A03G049872	Pop_G07G061224	Pop_A04G026432	Pop_A02G065645
	Pop_A08G063468	Pop_A01G079821	Pop_A17G075195	Pop_A04G002665	Pop_A16G028740		Pop_A01G004126	Pop_A03G050149	Pop_G07G061306	Pop_A04G029312	Pop_A02G065649
	Pop_A08G063761	Pop_A01G079822	Pop_A17G081379	Pop_A04G002667	Pop_A16G030787		Pop_A06G064736	Pop_A05G001785	Pop_G08G057830	Pop_A05G016802	Pop_A02G065661
	Pop_A08G063986	Pop_A01G079846	Pop_A18G012844	Pop_A04G002694	Pop_A16G083986		Pop_G01G059107	Pop_A05G071953	Pop_G08G058195	Pop_A06G061901	Pop_A02G065679
	Pop_A08G086430	Pop_A01G079856	Pop_A18G012996	Pop_A04G010814	Pop_A16G089958		Pop_G08G058581	Pop_A06G063122	Pop_G08G058386	Pop_A07G006461	Pop_A02G065700
	Pop_A08G086436	Pop_A01G079880	Pop_A18G013250	Pop_A04G010823	Pop_A16G090069		Pop_G19G009318	Pop_A06G064897	Pop_G08G082334	Pop_A07G070553	Pop_A02G066050
	Pop_A08G086496	Pop_A01G079905	Pop_A18G013272	Pop_A04G010827	Pop_A16G090120		Pop_A04G070697	Pop_A09G028954	Pop_G08G083395	Pop_A09G026565	Pop_A02G066061
	Pop_A08G086533	Pop_A01G079914	Pop_A18G018727	Pop_A04G010840	Pop_A16G091238		Pop_A15G014692	Pop_A12G019403	Pop_G09G014048	Pop_A09G059504	Pop_A02G066066
	Pop_A09G014372	Pop_A01G079922	Pop_A18G018729	Pop_A04G010945	Pop_A17G011762		Pop_A03G050323	Pop_A14G044856	Pop_G09G014219	Pop_A10G069150	Pop_A02G066085
	Pop_A09G014405	Pop_A01G079959	Pop_A18G018877	Pop_A04G018070	Pop_A17G020424		Pop_A11G056836	Pop_A16G090085	Pop_G09G030340	Pop_A10G069435	Pop_A02G066096
	Pop_A09G014480	Pop_A01G079964	Pop_A18G018880	Pop_A04G018125	Pop_A17G021189		Pop_A05G071745	Pop_A18G018794	Pop_G09G030387	Pop_A12G068180	Pop_A02G066198
	Pop_A09G014535	Pop_A01G079983	Pop_A19G052330	Pop_A04G018166	Pop_A17G034447		Pop_A06G089418	Pop_A19G052563	Pop_G09G077227	Pop_A13G054221	Pop_A02G066230
	Pop_A09G025670	Pop_A01G079996	Pop_A19G052343	Pop_A04G018181	Pop_A17G075195		Pop_G04G066730	Pop_A19G060516	Pop_G09G077235	Pop_A14G000702	Pop_A02G066246
	Pop_A09G025689	Pop_A01G080007	Pop_A19G052813	Pop_A04G018293	Pop_A17G081379		Pop_G08G022170	Pop_G01G090461	Pop_G09G077307	Pop_A15G014650	Pop_A02G066291
	Pop_A09G026551	Pop_A01G080039	Pop_A19G053014	Pop_A04G018295	Pop_A17G081390		Pop_A04G026002	Pop_G02G065204	Pop_G10G001545	Pop_A15G084279	Pop_A02G086811
	Pop_A09G026625	Pop_A01G080060	Pop_A19G053251	Pop_A04G018337	Pop_A18G012736		Pop_A07G022489	Pop_G04G011042	Pop_G10G001640	Pop_A19G053274	Pop_A02G086820
	Pop_A09G026632	Pop_A01G080079	Pop_A19G055058	Pop_A04G018367	Pop_A18G012996		Pop_A10G046656	Pop_G05G032915	Pop_G10G007039	Pop_A19G055016	Pop_A02G088550
	Pop_A09G026639	Pop_A01G081130	Pop_A19G055146	Pop_A04G018425	Pop_A18G013272		Pop_A04G010840	Pop_G06G051816	Pop_G10G007167	Pop_G01G058777	Pop_A02G088559
	Pop_A09G026750	Pop_A01G081135	Pop_A19G055148	Pop_A04G018450	Pop_A18G018727		Pop_A06G089413	Pop_G06G054002	Pop_G10G007208	Pop_G03G013441	Pop_A02G088560
	Pop_A09G026780	Pop_A01G081143	Pop_A19G055149	Pop_A04G018513	Pop_A18G018729		Pop_A10G069262	Pop_G07G062705	Pop_G10G020232	Pop_G07G085313	Pop_A02G088565
	Pop_A09G026782	Pop_A01G081791	Pop_A19G055151	Pop_A04G019539	Pop_A18G018780		Pop_G07G061306	Pop_G12G009060	Pop_G10G048195	Pop_G08G058474	Pop_A02G088594
	Pop_A09G028837	Pop_A01G081828	Pop_G01G004758	Pop_A04G019566	Pop_A18G018885		Pop_G09G030293	Pop_G12G035088	Pop_G10G048247	Pop_G09G030310	Pop_A02G088605
	Pop_A09G028862	Pop_A01G081865	Pop_G01G004884	Pop_A04G019595	Pop_A18G018973		Pop_A19G054939	Pop_G12G068327	Pop_G11G077703	Pop_G10G023105	Pop_A02G088607
	Pop_A09G028898	Pop_A01G081880	Pop_G01G013386	Pop_A04G019611	Pop_A19G052806		Pop_G04G023249	Pop_G15G033888	Pop_G12G050703	Pop_G13G024414	Pop_A02G088618
	Pop_A09G028995	Pop_A01G081899	Pop_G01G020818	Pop_A04G019616	Pop_A19G052939		Pop_G06G051385	Pop_G16G035674	Pop_G12G050714	Pop_G13G071450	Pop_A02G088637
	Pop_A09G029011	Pop_A02G004901	Pop_G01G067623	Pop_A04G026015	Pop_A19G053014		Pop_G19G084068	Pop_G16G068848	Pop_G12G050855	Pop_G17G084843	Pop_A02G088653
	Pop_A09G033819	Pop_A02G004903	Pop_G01G074580	Pop_A04G026359	Pop_A19G053108		Pop_G01G004596	Pop_G18G078672	Pop_G12G068278	Pop_G19G009346	Pop_A02G088674
	Pop_A09G076790	Pop_A02G004907	Pop_G01G074581	Pop_A04G026370	Pop_A19G053185		Pop_G04G060252	Pop_G18G080130	Pop_G12G068293	Pop_A03G035565	Pop_A02G088703
	Pop_A09G076791	Pop_A02G004915	Pop_G01G075499	Pop_A04G026435	Pop_A19G053249		Pop_A09G083678	Pop_G19G009458	Pop_G13G024414	Pop_A04G018527	Pop_A02G088716
	Pop_A09G076796	Pop_A02G004921	Pop_G01G075781	Pop_A04G026457	Pop_A19G055148		Pop_G06G034829	Pop_UnG033986	Pop_G13G024415	Pop_A06G062079	Pop_A03G014591
	Pop_A09G076842	Pop_A02G004929	Pop_G01G081187	Pop_A04G026471	Pop_G01G002762		Pop_A11G056828	Pop_A01G032336	Pop_G14G044108	Pop_A06G062987	Pop_A03G014623
	Pop_A09G076892	Pop_A02G004965	Pop_G01G081188	Pop_A04G026478	Pop_G01G002792		Pop_G02G024325	Pop_A02G088582	Pop_G14G050992	Pop_A06G089556	Pop_A03G014847
	Pop_A09G076983	Pop_A02G004975	Pop_G01G090293	Pop_A04G028332	Pop_G01G004351		Pop_G04G011188	Pop_A03G014606	Pop_G14G077981	Pop_A10G001203	Pop_A03G014860
	Pop_A09G076986	Pop_A02G004977	Pop_G02G005203	Pop_A04G028413	Pop_G01G004427		Pop_G08G057790	Pop_A03G049684	Pop_G14G077984	Pop_A10G048552	Pop_A03G014874
	Pop_A09G077045	Pop_A02G005009	Pop_G02G005229	Pop_A04G029175	Pop_G01G004884		Pop_A08G046121	Pop_A05G001758	Pop_G15G015145	Pop_A11G032631	Pop_A03G014973
	Pop_A09G077100	Pop_A02G005021	Pop_G02G012103	Pop_A04G029252	Pop_G01G013341		Pop_A04G018417	Pop_A05G072093	Pop_G15G034047	Pop_A14G000361	Pop_A03G019704
	Pop_A09G077114	Pop_A02G005027	Pop_G02G024334	Pop_A04G029327	Pop_G01G020818		Pop_A10G069629	Pop_A06G061634	Pop_G15G074471	Pop_A14G044927	Pop_A03G019729
	Pop_A09G083619	Pop_A02G005037	Pop_G02G026846	Pop_A04G029351	Pop_G01G024757		Pop_G17G072900	Pop_A06G064727	Pop_G15G084467	Pop_A15G014780	Pop_A03G019731
	Pop_A09G083657	Pop_A02G005077	Pop_G02G035203	Pop_A04G030558	Pop_G01G027011		Pop_A03G050293	Pop_A06G085679	Pop_G16G016183	Pop_G01G067593	Pop_A03G019756
	Pop_A09G083658	Pop_A02G005088	Pop_G02G065186	Pop_A04G030597	Pop_G01G074580		Pop_A15G084341	Pop_A07G011966	Pop_G16G060818	Pop_G02G024173	Pop_A03G019764
	Pop_A10G001092	Pop_A02G005094	Pop_G02G065218	Pop_A04G030626	Pop_G01G074581		Pop_A06G061644	Pop_A09G077100	Pop_G16G068558	Pop_G05G008799	Pop_A03G019797
	Pop_A10G001200	Pop_A02G005101	Pop_G02G065696	Pop_A04G030644	Pop_G01G075696		Pop_G03G013993	Pop_A10G069539	Pop_G16G068848	Pop_G06G075941	Pop_A03G019811
	Pop_A10G001257	Pop_A02G005104	Pop_G02G066001	Pop_A04G030867	Pop_G01G081187		Pop_A04G019653	Pop_A12G019305	Pop_G17G033349	Pop_G09G030386	Pop_A03G019826
	Pop_A10G001261	Pop_A02G005105	Pop_G02G066013	Pop_A04G059314	Pop_G01G090293		Pop_A10G047508	Pop_A13G009905	Pop_G17G067079	Pop_G10G007151	Pop_A03G019828
	Pop_A10G001726	Pop_A02G005183	Pop_G02G080423	Pop_A04G059344	Pop_G02G005254		Pop_G04G010680	Pop_A14G044656	Pop_G17G085011	Pop_G10G007252	Pop_A03G019870
	Pop_A10G001727	Pop_A02G005374	Pop_G02G080457	Pop_A04G070583	Pop_G02G005344		Pop_G16G016180	Pop_A17G020512	Pop_G18G018632	Pop_G14G030553	Pop_A03G019871
	Pop_A10G046776	Pop_A02G005380	Pop_G02G085464	Pop_A04G070599	Pop_G02G005764		Pop_A03G019761	Pop_A18G018863	Pop_G18G019185	Pop_G17G033277	Pop_A03G019873
	Pop_A10G046816	Pop_A02G005385	Pop_G03G001015	Pop_A04G070659	Pop_G02G024334		Pop_A05G073182	Pop_G04G023396	Pop_G18G033744	Pop_G18G078384	Pop_A03G019885
	Pop_A10G046964	Pop_A02G005390	Pop_G03G013441	Pop_A04G070771	Pop_G02G035203		Pop_A10G069055	Pop_G05G072247	Pop_G18G078316	Pop_A02G065645	Pop_A03G019891
	Pop_A10G047021	Pop_A02G005405	Pop_G03G013624	Pop_A05G001740	Pop_G02G064999		Pop_A03G050539	Pop_G05G072319	Pop_G18G078671	Pop_A02G065662	Pop_A03G019929
	Pop_A10G047024	Pop_A02G005416	Pop_G03G013734	Pop_A05G001751	Pop_G02G065008		Pop_A18G018751	Pop_G06G003761	Pop_G18G080196	Pop_A03G014586	Pop_A03G019965
	Pop_A10G047057	Pop_A02G005437	Pop_G03G049619	Pop_A05G001796	Pop_G02G065136		Pop_A01G054578	Pop_G06G076026	Pop_G18G080308	Pop_A03G019729	Pop_A03G019998
	Pop_A10G047107	Pop_A02G005458	Pop_G03G055535	Pop_A05G001801	Pop_G02G065182		Pop_G05G074056	Pop_G09G014228	Pop_G18G085949	Pop_A03G020017	Pop_A03G020028
	Pop_A10G047189	Pop_A02G005473	Pop_G03G055743	Pop_A05G001813	Pop_G02G065186		Pop_G16G068852	Pop_G09G022441	Pop_G19G009549	Pop_A05G072084	Pop_A03G020042
	Pop_A10G047301	Pop_A02G005483	Pop_G03G055744	Pop_A05G001884	Pop_G02G065193		Pop_A01G056982	Pop_G09G027753	Pop_G19G009794	Pop_A08G045969	Pop_A03G020055
	Pop_A10G047332	Pop_A02G005498	Pop_G03G078273	Pop_A05G001928	Pop_G02G065351		Pop_A02G005474	Pop_G13G072552	Pop_G19G028435	Pop_A10G001153	Pop_A03G020058
	Pop_A10G047391	Pop_A02G005499	Pop_G03G083725	Pop_A05G001965	Pop_G02G065409		Pop_A18G019042	Pop_G19G084091	Pop_UnG015303	Pop_A13G011435	Pop_A03G020099
	Pop_A10G047434	Pop_A02G005513	Pop_G04G023258	Pop_A05G001971	Pop_G02G065775		Pop_G02G005291	Pop_G19G090824	Pop_UnG032036	Pop_A19G025955	Pop_A03G020112
	Pop_A10G047607	Pop_A02G005531	Pop_G04G023361	Pop_A05G001976	Pop_G02G065822		Pop_A09G028969	Pop_A01G004299	Pop_UnG033750	Pop_G04G083885	Pop_A03G020127
	Pop_A10G047635	Pop_A02G005533	Pop_G04G023365	Pop_A05G001993	Pop_G02G065853		Pop_G12G084664	Pop_A01G024911	Pop_A01G004135	Pop_G06G082048	Pop_A03G034675
	Pop_A10G047716	Pop_A02G005549	Pop_G04G028119	Pop_A05G002016	Pop_G02G065914		Pop_G18G080225	Pop_A02G005549	Pop_A01G004260	Pop_G08G057903	Pop_A03G035566
	Pop_A10G048454	Pop_A02G005562	Pop_G04G051926	Pop_A05G002100	Pop_G02G066001		Pop_A16G089953	Pop_A02G012110	Pop_A01G004293	Pop_G09G014048	Pop_A03G049280
	Pop_A10G048634	Pop_A02G005573	Pop_G04G060361	Pop_A05G002115	Pop_G02G066013		Pop_G04G023183	Pop_A02G033063	Pop_A01G010387	Pop_G10G047425	Pop_A03G049689
	Pop_A10G069072	Pop_A02G005576	Pop_G04G066776	Pop_A05G002167	Pop_G03G001406		Pop_A11G091398	Pop_A03G049687	Pop_A03G050130	Pop_G10G047952	Pop_A03G049733
	Pop_A10G069187	Pop_A02G012093	Pop_G04G066816	Pop_A05G011552	Pop_G03G055743		Pop_A10G047115	Pop_A03G050295	Pop_A04G019600	Pop_A01G010197	Pop_A03G049781
	Pop_A10G069275	Pop_A02G012107	Pop_G04G066895	Pop_A05G011558	Pop_G03G055744		Pop_A05G072009	Pop_A04G019604	Pop_A05G071884	Pop_A03G049821	Pop_A03G049821
	Pop_A11G020301	Pop_A02G012113	Pop_G05G008210	Pop_A05G016803	Pop_G03G076293		Pop_A11G032728	Pop_A04G030597	Pop_A06G053445	Pop_A04G018315	Pop_A03G049947
	Pop_A11G020317	Pop_A02G012140	Pop_G05G008353	Pop_A05G016807	Pop_G04G023365		Pop_A13G054433	Pop_A04G059314	Pop_A07G006376	Pop_A04G026541	Pop_A03G049948
	Pop_A11G020354	Pop_A02G012222	Pop_G05G008526	Pop_A05G016828	Pop_G04G060272		Pop_G15G034048	Pop_A05G073387	Pop_A08G009184	Pop_A05G001853	Pop_A03G049992
	Pop_A11G021726	Pop_A02G012231	Pop_G05G017735	Pop_A05G016904	Pop_G04G060361		Pop_A02G005471	Pop_A06G064871	Pop_A08G063920	Pop_A06G061642	Pop_A03G050035
	Pop_A11G026224	Pop_A02G012242	Pop_G05G017933	Pop_A05G055405	Pop_G04G079240		Pop_G04G023485	Pop_A06G079344	Pop_A11G015721	Pop_A07G022518	Pop_A03G050124
	Pop_A11G026273	Pop_A02G012252	Pop_G05G018000	Pop_A05G055956	Pop_G05G008135		Pop_A03G050048	Pop_A08G045892	Pop_A11G026150	Pop_A08G057999	Pop_A03G050182
	Pop_A11G032724	Pop_A02G012253	Pop_G05G068920	Pop_A05G055967	Pop_G05G008541		Pop_G10G060727	Pop_A08G063732	Pop_A11G056551	Pop_A10G069398	Pop_A03G050241
	Pop_A11G032729	Pop_A02G012266	Pop_G05G091045	Pop_A05G056036	Pop_G05G017688		Pop_A08G063630	Pop_A09G014469	Pop_A11G079137	Pop_A12G073961	Pop_A03G050293
	Pop_A11G056492	Pop_A02G012267	Pop_G06G003547	Pop_A05G056076	Pop_G05G017734		Pop_A10G046674	Pop_A09G077037	Pop_A12G081565	Pop_A13G054386	Pop_A03G050328
	Pop_A11G056521	Pop_A02G012293	Pop_G06G003677	Pop_A05G056104	Pop_G05G017735		Pop_UnG035649	Pop_A10G069342	Pop_A14G044954	Pop_A14G045737	Pop_A03G050336
	Pop_A11G056569	Pop_A02G012304	Pop_G06G051466	Pop_A05G056114	Pop_G05G017933		Pop_A16G055331	Pop_A11G091387	Pop_A14G045365	Pop_A15G049088	Pop_A03G050386
	Pop_A11G056624	Pop_A02G012323	Pop_G06G051489	Pop_A05G056178	Pop_G05G017941		Pop_G13G034793	Pop_A12G081641	Pop_A15G049049	Pop_G01G013394	Pop_A03G050401
	Pop_A11G056684	Pop_A02G012332	Pop_G06G051671	Pop_A05G056180	Pop_G05G068920		Pop_G01G074620	Pop_A14G000096	Pop_A18G089900	Pop_G06G051566	Pop_A03G050404
	Pop_A11G056732	Pop_A02G012337	Pop_G06G051961	Pop_A05G056186	Pop_G05G072277		Pop_G14G045243	Pop_G01G024778	Pop_G02G005238	Pop_G11G070119	Pop_A03G050427
	Pop_A11G079088	Pop_A02G012338	Pop_G06G051962	Pop_A05G056189	Pop_G06G003457		Pop_G02G065496	Pop_G02G005324	Pop_G02G012292	Pop_G11G078935	Pop_A03G050432
	Pop_A11G091344	Pop_A02G012349	Pop_G06G053816	Pop_A05G056198	Pop_G06G003496		Pop_G17G066933	Pop_G05G017717	Pop_G03G013690	Pop_G19G084033	Pop_A03G050440
	Pop_A11G091376	Pop_A02G012368	Pop_G06G089769	Pop_A05G056210	Pop_G06G003500		Pop_A05G073477	Pop_G05G017837	Pop_G06G051402	Pop_A01G004293	Pop_A03G050513
	Pop_A11G091386	Pop_A02G012411	Pop_G06G089780	Pop_A05G056267	Pop_G06G003547		Pop_A11G026181	Pop_G06G003371	Pop_G07G061342	Pop_A03G049853	Pop_A03G050526
	Pop_A12G019293	Pop_A02G012418	Pop_G07G031788	Pop_A05G056286	Pop_G06G003586		Pop_G14G044511	Pop_G06G051389	Pop_G08G046344	Pop_A05G056082	Pop_A03G050542
	Pop_A12G019378	Pop_A02G012429	Pop_G07G061318	Pop_A05G056290	Pop_G06G034836		Pop_A01G004053	Pop_G06G076025	Pop_G08G058237	Pop_A05G073428	Pop_A03G050575
	Pop_A12G067092	Pop_A02G012440	Pop_G07G062479	Pop_A05G056303	Pop_G06G051263		Pop_G01G004732	Pop_G07G079525	Pop_G11G078940	Pop_A06G053429	Pop_A03G055531
	Pop_A12G067148	Pop_A02G012450	Pop_G08G046262	Pop_A05G056320	Pop_G06G051347		Pop_G06G003040	Pop_G08G007452	Pop_G12G050756	Pop_A08G058002	Pop_A03G055740
	Pop_A12G068045	Pop_A02G012456	Pop_G08G057907	Pop_A05G056351	Pop_G06G051404		Pop_A03G019712	Pop_G08G057615	Pop_G12G050878	Pop_A09G028912	Pop_A03G055807
	Pop_A12G068130	Pop_A02G012460	Pop_G08G058223	Pop_A05G057114	Pop_G06G051426		Pop_A06G089631	Pop_G10G048234	Pop_G14G023656	Pop_A10G069584	Pop_A03G055874
	Pop_A12G068213	Pop_A02G012464	Pop_G08G058417	Pop_A05G057132	Pop_G06G051466		Pop_G08G058386	Pop_G10G060659	Pop_G14G044624	Pop_A13G032366	Pop_A03G056294
	Pop_A12G073715	Pop_A02G012468	Pop_G09G014050	Pop_A05G071596	Pop_G06G051489		Pop_G02G035203	Pop_G13G022221	Pop_G15G016724	Pop_A13G054108	Pop_A03G076452
	Pop_A12G073730	Pop_A02G012508	Pop_G09G014147	Pop_A05G071603	Pop_G06G051667		Pop_G17G066976	Pop_G14G078068	Pop_G17G067047	Pop_A13G082718	Pop_A03G091438
	Pop_A12G073835	Pop_A02G012510	Pop_G09G030387	Pop_A05G071615	Pop_G06G076090		Pop_A04G010945	Pop_G15G033951	Pop_A01G067167	Pop_A18G018768	Pop_A04G002586
	Pop_A12G073861	Pop_A02G012516	Pop_G10G006194	Pop_A05G071620	Pop_G06G089769		Pop_A10G047232	Pop_G16G068858	Pop_A02G012207	Pop_G01G058983	Pop_A04G002590
	Pop_A12G073869	Pop_A02G012537	Pop_G10G048061	Pop_A05G071624	Pop_G06G089809		Pop_A05G002026	Pop_G19G079547	Pop_A02G065661	Pop_G09G031677	Pop_A04G002604
	Pop_A12G073993	Pop_A02G012610	Pop_G10G048200	Pop_A05G071673	Pop_G07G062481		Pop_A05G016918	Pop_A01G056888	Pop_A02G066085	Pop_G10G007129	Pop_A04G002635
	Pop_A12G081572	Pop_A02G012623	Pop_G11G070119	Pop_A05G071685	Pop_G07G062570		Pop_G13G034801	Pop_A02G005427	Pop_A03G013642	Pop_G10G048195	Pop_A04G002643
	Pop_A13G009938	Pop_A02G012655	Pop_G11G077703	Pop_A05G071751	Pop_G08G007385		Pop_G15G084453	Pop_A02G065254	Pop_A03G019797	Pop_G14G077984	Pop_A04G002688
	Pop_A13G009949	Pop_A02G012681	Pop_G11G077810	Pop_A05G071777	Pop_G08G022206		Pop_G16G060818	Pop_A03G049335	Pop_A03G020080	Pop_A05G055897	Pop_A04G010817
	Pop_A13G009958	Pop_A02G023778	Pop_G13G024532	Pop_A05G071866	Pop_G08G046262		Pop_A01G074829	Pop_A04G026311	Pop_A03G050427	Pop_A06G089516	Pop_A04G010822
	Pop_A13G009961	Pop_A02G023783	Pop_G13G071027	Pop_A05G071951	Pop_G08G057907		Pop_G08G083358	Pop_A06G053748	Pop_A04G018370	Pop_A06G089602	Pop_A04G010828
	Pop_A13G010038	Pop_A02G023802	Pop_G13G071293	Pop_A05G071968	Pop_G08G058176		Pop_A12G067977	Pop_A10G048416	Pop_A04G036033	Pop_A08G064002	Pop_A04G010830
	Pop_A13G031128	Pop_A02G023807	Pop_G13G071447	Pop_A05G072009	Pop_G08G058417		Pop_G10G060664	Pop_A11G032600	Pop_A05G056348	Pop_A14G044021	Pop_A04G010840
	Pop_A13G031131	Pop_A02G023853	Pop_G13G072682	Pop_A05G072093	Pop_G08G058459		Pop_A12G007847	Pop_A14G044765	Pop_A06G064848	Pop_A17G008616	Pop_A04G010841
	Pop_A13G031133	Pop_A02G023854	Pop_G13G072684	Pop_A05G072942	Pop_G08G082337		Pop_A01G059639	Pop_A16G090083	Pop_A06G089322	Pop_G01G067661	Pop_A04G018070
	Pop_A13G031162	Pop_A02G023872	Pop_G13G072685	Pop_A05G072962	Pop_G08G082475		Pop_G01G075493	Pop_A16G090216	Pop_A07G006682	Pop_G18G080272	Pop_A04G018083
	Pop_A13G031233	Pop_A02G023888	Pop_G14G000520	Pop_A05G072964	Pop_G09G027884		Pop_A06G063204	Pop_G01G075416	Pop_A07G022614	Pop_A01G056918	Pop_A04G018114
	Pop_A13G032373	Pop_A02G023890	Pop_G14G023574	Pop_A05G072978	Pop_G09G029423		Pop_A19G054946	Pop_G02G026828	Pop_A09G059519	Pop_A01G081808	Pop_A04G018122
	Pop_A13G032404	Pop_A02G023927	Pop_G14G023687	Pop_A05G073016	Pop_G09G030347		Pop_G05G069859	Pop_G04G059241	Pop_A09G076967	Pop_A03G014905	Pop_A04G018137
	Pop_A13G054279	Pop_A02G023956	Pop_G14G044102	Pop_A05G073069	Pop_G09G077637		Pop_A01G003833	Pop_G05G074041	Pop_A09G077411	Pop_A07G010861	Pop_A04G018139
	Pop_A13G054449	Pop_A02G023975	Pop_G14G044148	Pop_A05G073116	Pop_G10G000180		Pop_A05G056396	Pop_G08G058582	Pop_A10G069645	Pop_A12G073932	Pop_A04G018141
	Pop_A13G082618	Pop_A02G023991	Pop_G14G044426	Pop_A05G073165	Pop_G10G000224		Pop_A04G070735	Pop_G13G071521	Pop_A11G091341	Pop_A14G045437	Pop_A04G018202
	Pop_A13G082706	Pop_A02G024007	Pop_G14G050996	Pop_A05G073236	Pop_G10G006194		Pop_G03G078168	Pop_G16G068562	Pop_A12G007928	Pop_A19G055149	Pop_A04G018241
	Pop_A14G000067	Pop_A02G024015	Pop_G14G088799	Pop_A05G073262	Pop_G10G007321		Pop_A02G012213	Pop_G17G015420	Pop_A12G073879	Pop_G01G004324	Pop_A04G018297
	Pop_A14G000137	Pop_A02G024032	Pop_G15G017289	Pop_A05G073263	Pop_G10G027146		Pop_A09G076879	Pop_A01G059056	Pop_A14G045737	Pop_G04G028130	Pop_A04G018315
	Pop_A14G000232	Pop_A02G026876	Pop_G15G017302	Pop_A05G073385	Pop_G10G027156		Pop_G10G048209	Pop_A02G005367	Pop_A15G014804	Pop_G17G033112	Pop_A04G018317
	Pop_A14G000436	Pop_A02G026896	Pop_G15G017374	Pop_A06G053288	Pop_G10G027274		Pop_A06G089424	Pop_A02G066126	Pop_A17G084973	Pop_G18G080227	Pop_A04G018367
	Pop_A14G000449	Pop_A02G026909	Pop_G15G034101	Pop_A06G053311	Pop_G10G047926		Pop_A14G030430	Pop_A04G028407	Pop_A18G019025	Pop_A02G012213	Pop_A04G018370
	Pop_A14G000717	Pop_A02G026935	Pop_G15G074263	Pop_A06G053370	Pop_G10G047980		Pop_A05G002128	Pop_A04G059349	Pop_G08G087151	Pop_A03G019731	Pop_A04G018527
	Pop_A14G000758	Pop_A02G026939	Pop_G15G074467	Pop_A06G053382	Pop_G10G048184		Pop_A10G069351	Pop_A06G061630	Pop_G09G051062	Pop_A03G055874	Pop_A04G019448
	Pop_A14G000815	Pop_A02G031312	Pop_G15G074645	Pop_A06G053396	Pop_G10G048200		Pop_G01G016482	Pop_A07G070488	Pop_G13G022300	Pop_A06G063181	Pop_A04G019468
	Pop_A14G000834	Pop_A02G031317	Pop_G16G025208	Pop_A06G053403	Pop_G11G077703		Pop_G06G053871	Pop_A09G076733	Pop_G14G000556	Pop_A10G047546	Pop_A04G019481
	Pop_A14G029748	Pop_A02G031322	Pop_G16G060832	Pop_A06G053418	Pop_G11G077810		Pop_A13G011474	Pop_A12G027440	Pop_G15G017302	Pop_G02G012092	Pop_A04G019520
	Pop_A14G029760	Pop_A02G031324	Pop_G17G025738	Pop_A06G053429	Pop_G12G035034		Pop_G09G077214	Pop_A14G045487	Pop_G15G074656	Pop_G05G008226	Pop_A04G019527
	Pop_A14G029796	Pop_A02G031340	Pop_G17G031448	Pop_A06G053445	Pop_G12G050736		Pop_G16G035761	Pop_A14G045740	Pop_G16G025591	Pop_G06G051742	Pop_A04G019529
	Pop_A14G029807	Pop_A02G031365	Pop_G17G072789	Pop_A06G053473	Pop_G12G068279		Pop_G18G078589	Pop_A16G055203	Pop_A01G027299	Pop_G07G061094	Pop_A04G019630
	Pop_A14G029837	Pop_A02G031373	Pop_G18G080225	Pop_A06G053501	Pop_G12G068283		Pop_G02G064952	Pop_A18G018859	Pop_A02G012267	Pop_G10G060727	Pop_A04G019653
	Pop_A14G029891	Pop_A02G031381	Pop_G18G080298	Pop_A06G053509	Pop_G12G073658		Pop_A01G054797	Pop_G01G016479	Pop_A03G019788	Pop_G12G050703	Pop_A04G026013
	Pop_A14G030430	Pop_A02G031388	Pop_G18G080315	Pop_A06G053529	Pop_G13G071453		Pop_A09G026746	Pop_G02G015933	Pop_A06G062187	Pop_G17G033234	Pop_A04G026023
	Pop_A14G044021	Pop_A02G032940	Pop_G19G007602	Pop_A06G053610	Pop_G13G071572		Pop_G04G010696	Pop_G06G003126	Pop_A06G089383	Pop_A02G012465	Pop_A04G026409
	Pop_A14G044024	Pop_A02G032969	Pop_G19G021889	Pop_A06G053615	Pop_G13G072679		Pop_G15G035006	Pop_G07G061393	Pop_A09G014402	Pop_A06G085822	Pop_A04G026422
	Pop_A14G044686	Pop_A02G032972	Pop_G19G079550	Pop_A06G053620	Pop_G14G000537		Pop_A03G020170	Pop_G10G007038	Pop_A13G032455	Pop_A09G026597	Pop_A04G026432
	Pop_A14G044724	Pop_A02G033014	Pop_G19G084022	Pop_A06G053638	Pop_G14G000650		Pop_A03G050545	Pop_G10G048146	Pop_A17G021155	Pop_A11G021717	Pop_A04G026435
	Pop_A14G044728	Pop_A02G033015	Pop_G19G084122	Pop_A06G053747	Pop_G14G044102		Pop_G05G073583	Pop_G13G024485	Pop_A17G081412	Pop_A14G000436	Pop_A04G026451
	Pop_A14G044781	Pop_A02G033021	Pop_G19G086370	Pop_A06G053773	Pop_G14G078011		Pop_A02G005406	Pop_G14G088828	Pop_A18G012932	Pop_A15G048982	Pop_A04G026471
	Pop_A14G044917	Pop_A02G033052	Pop_UnG015309	Pop_A06G053784	Pop_G14G088799		Pop_A12G007906	Pop_G15G015161	Pop_G01G034622	Pop_A17G020617	Pop_A04G026494
	Pop_A14G044927	Pop_A02G033071	Pop_UnG057576	Pop_A06G061423	Pop_G14G088876		Pop_G06G051402	Pop_G15G033926	Pop_G02G024325	Pop_G01G020820	Pop_A04G026520
	Pop_A14G045039	Pop_A02G065215	Pop_UnG068775	Pop_A06G061426	Pop_G14G089139		Pop_A11G015709	Pop_G16G068549	Pop_G04G023183	Pop_G09G051115	Pop_A04G028310
	Pop_A14G045265	Pop_A02G065257	Pop_A01G059694	Pop_A06G061427	Pop_G15G017289		Pop_G01G089230	Pop_G17G066938	Pop_G05G057290	Pop_G09G077235	Pop_A04G028332
	Pop_A14G045353	Pop_A02G065261	Pop_A01G067284	Pop_A06G061522	Pop_G15G017357		Pop_G02G024150	Pop_G17G084840	Pop_G08G057907	Pop_A04G019527	Pop_A04G028352
	Pop_A14G045372	Pop_A02G065272	Pop_A01G079933	Pop_A06G061613	Pop_G15G017374		Pop_G03G013441	Pop_A01G024814	Pop_G10G047893	Pop_A10G047021	Pop_A04G028402
	Pop_A14G045480	Pop_A02G065298	Pop_A02G012429	Pop_A06G061631	Pop_G15G034101		Pop_UnG068476	Pop_A01G056893	Pop_G12G050818	Pop_A10G069413	Pop_A04G028403
	Pop_A14G045508	Pop_A02G065478	Pop_A02G023960	Pop_A06G061647	Pop_G15G048873		Pop_G01G067720	Pop_A02G065291	Pop_G17G072875	Pop_A12G073824	Pop_A04G029172
	Pop_A14G045520	Pop_A02G065560	Pop_A02G026909	Pop_A06G061665	Pop_G15G049024		Pop_G16G068530	Pop_A04G018290	Pop_G18G080298	Pop_A19G053075	Pop_A04G029226
	Pop_A14G045593	Pop_A02G065571	Pop_A02G031352	Pop_A06G061724	Pop_G15G074645		Pop_A01G025056	Pop_A04G029381	Pop_G19G080819	Pop_G01G016564	Pop_A04G029252
	Pop_A14G090720	Pop_A02G065572	Pop_A03G014611	Pop_A06G061756	Pop_G15G084467		Pop_A08G063813	Pop_A05G001993	Pop_A01G003819	Pop_G10G048098	Pop_A04G029275
	Pop_A15G014655	Pop_A02G065579	Pop_A03G050484	Pop_A06G061762	Pop_G16G025307		Pop_G02G085483	Pop_A05G073364	Pop_A01G004126	Pop_G14G044426	Pop_A04G029283
	Pop_A15G014719	Pop_A02G065592	Pop_A04G019539	Pop_A06G061787	Pop_G16G060758		Pop_A01G004051	Pop_A06G062977	Pop_A01G010325	Pop_A06G085823	Pop_A04G029294
	Pop_A15G017097	Pop_A02G065607	Pop_A06G053436	Pop_A06G061819	Pop_G16G060832		Pop_A01G079739	Pop_A11G079111	Pop_A01G067284	Pop_A07G006464	Pop_A04G029299
	Pop_A15G017123	Pop_A02G065619	Pop_A08G009202	Pop_A06G061868	Pop_G17G021045		Pop_G10G048255	Pop_A15G076537	Pop_A02G012515	Pop_A07G006636	Pop_A04G029315
	Pop_A15G017138	Pop_A02G065621	Pop_A08G046232	Pop_A06G061869	Pop_G17G025738		Pop_A13G054440	Pop_A18G035992	Pop_A05G001938	Pop_A07G070532	Pop_A04G029376
	Pop_A15G017229	Pop_A02G065626	Pop_A09G014497	Pop_A06G061895	Pop_G17G072789		Pop_A08G063430	Pop_G04G023257	Pop_A05G056082	Pop_A08G046018	Pop_A04G029389
	Pop_A15G048973	Pop_A02G065640	Pop_A09G059514	Pop_A06G061897	Pop_G18G019114		Pop_A04G018367	Pop_G04G083904	Pop_A05G072101	Pop_A10G046898	Pop_A04G030568
	Pop_A15G049070	Pop_A02G065655	Pop_A09G076688	Pop_A06G061908	Pop_G18G019216		Pop_G03G013994	Pop_G05G017692	Pop_A07G006349	Pop_G06G051381	Pop_A04G030599
	Pop_A15G049082	Pop_A02G065661	Pop_A10G001257	Pop_A06G061916	Pop_G18G078471		Pop_G18G078590	Pop_G06G053974	Pop_A08G063983	Pop_G12G084583	Pop_A04G030618
	Pop_A15G049154	Pop_A02G065666	Pop_A10G069681	Pop_A06G061952	Pop_G18G080298		Pop_A13G082648	Pop_G07G061053	Pop_A11G026259	Pop_A01G074731	Pop_A04G030644
	Pop_A15G064228	Pop_A02G066077	Pop_A11G056559	Pop_A06G061965	Pop_G18G080315		Pop_G03G011278	Pop_G09G011711	Pop_A11G079028	Pop_A04G030655	Pop_A04G030655
	Pop_A15G064259	Pop_A02G066078	Pop_A11G056677	Pop_A06G062004	Pop_G18G085897		Pop_G05G032914	Pop_G10G027219	Pop_A12G007868	Pop_A05G001950	Pop_A04G036015
	Pop_A15G064278	Pop_A02G066082	Pop_A11G079157	Pop_A06G062043	Pop_G19G007609		Pop_UnG002220	Pop_G14G000548	Pop_A12G019275	Pop_A07G022484	Pop_A04G036030
	Pop_A15G064387	Pop_A02G066096	Pop_A11G091295	Pop_A06G062091	Pop_G19G009595		Pop_A15G014738	Pop_G14G000630	Pop_A13G054116	Pop_A09G076891	Pop_A04G059340
	Pop_A15G064464	Pop_A02G066108	Pop_A13G009961	Pop_A06G062187	Pop_G19G021889		Pop_G16G068575	Pop_G18G080301	Pop_A19G053014	Pop_A11G079044	Pop_A04G059434
	Pop_A15G076597	Pop_A02G066134	Pop_A13G082649	Pop_A06G062256	Pop_G19G084022		Pop_A03G050513	Pop_G19G028455	Pop_G01G016595	Pop_A13G054440	Pop_A04G060174
	Pop_A15G076674	Pop_A02G066141	Pop_A14G029836	Pop_A06G062258	Pop_UnG057654		Pop_G01G013373	Pop_G19G052268	Pop_G01G016686	Pop_A14G000853	Pop_A04G070608
	Pop_A15G084284	Pop_A02G066184	Pop_A15G014781	Pop_A06G062377	Pop_UnG069737		Pop_A03G019729	Pop_UnG036007	Pop_G01G035882	Pop_G03G076289	Pop_A04G070660
	Pop_A16G017501	Pop_A02G066199	Pop_A15G017101	Pop_A06G062402	Pop_A01G027302		Pop_A06G085685	Pop_A01G010419	Pop_G08G022043	Pop_G08G082136	Pop_A04G070670
	Pop_A16G017548	Pop_A02G066222	Pop_A15G076632	Pop_A06G062421	Pop_A01G054743		Pop_G12G035100	Pop_A01G024367	Pop_G08G063511	Pop_A01G003821	Pop_A04G070693
	Pop_A16G025354	Pop_A02G066227	Pop_A16G090137	Pop_A06G062425	Pop_A02G065478		Pop_A05G071859	Pop_A01G074710	Pop_UnG033749	Pop_A02G012405	Pop_A04G070695
	Pop_A16G025452	Pop_A02G066251	Pop_A18G033461	Pop_A06G062958	Pop_A02G088543		Pop_A12G073963	Pop_A02G005401	Pop_UnG051155	Pop_A15G076496	Pop_A04G070730
	Pop_A16G030787	Pop_A02G066257	Pop_A18G034203	Pop_A06G062977	Pop_A03G014931		Pop_G11G077799	Pop_A05G071666	Pop_A01G004193	Pop_G04G060036	Pop_A04G070772
	Pop_A16G033758	Pop_A02G066260	Pop_A19G028637	Pop_A06G062991	Pop_A03G019951		Pop_A16G035428	Pop_A07G022788	Pop_A01G029647	Pop_G08G057728	Pop_A05G001730
	Pop_A16G035195	Pop_A02G066335	Pop_A19G034362	Pop_A06G063033	Pop_A03G049878		Pop_A03G020071	Pop_A07G070553	Pop_A01G074924	Pop_G09G014147	Pop_A05G001740
	Pop_A16G035364	Pop_A02G066356	Pop_A19G052939	Pop_A06G063104	Pop_A04G030618		Pop_A07G085437	Pop_A08G006772	Pop_A02G066230	Pop_G09G027871	Pop_A05G001803
	Pop_A16G035372	Pop_A02G088522	Pop_G03G013649	Pop_A06G063122	Pop_A05G001796		Pop_A05G016986	Pop_A10G048619	Pop_A04G002635	Pop_A07G011966	Pop_A05G001807
	Pop_A16G035428	Pop_A02G088526	Pop_G06G089772	Pop_A06G063145	Pop_A05G072000		Pop_A06G064860	Pop_A11G091396	Pop_A04G070654	Pop_A10G069044	Pop_A05G001813
	Pop_A16G055219	Pop_A02G088531	Pop_G07G061254	Pop_A06G063205	Pop_A06G053361		Pop_A10G069631	Pop_A12G019293	Pop_A06G064898	Pop_A15G064460	Pop_A05G001853
	Pop_A16G089938	Pop_A02G088539	Pop_G08G046291	Pop_A06G064713	Pop_A06G061839		Pop_A18G018780	Pop_A12G019335	Pop_A07G011866	Pop_A17G008291	Pop_A05G001865
	Pop_A16G090000	Pop_A02G088549	Pop_G09G014202	Pop_A06G064735	Pop_A07G011964		Pop_A01G004159	Pop_A12G067917	Pop_A09G026662	Pop_G01G059107	Pop_A05G001888
	Pop_A16G090092	Pop_A02G088567	Pop_G09G027884	Pop_A06G064739	Pop_A08G045974		Pop_A08G046207	Pop_A14G000137	Pop_A10G001201	Pop_G17G033316	Pop_A05G001895
	Pop_A16G090105	Pop_A02G088573	Pop_G10G001516	Pop_A06G064757	Pop_A08G057999		Pop_A18G018880	Pop_A19G053210	Pop_A12G081618	Pop_A02G031373	Pop_A05G001993
	Pop_A16G090111	Pop_A02G088582	Pop_G10G007735	Pop_A06G064778	Pop_A08G064116		Pop_G16G068524	Pop_A19G080763	Pop_A17G008616	Pop_A05G071737	Pop_A05G001994
	Pop_A16G090144	Pop_A02G088591	Pop_G10G022879	Pop_A06G079256	Pop_A08G086430		Pop_A05G071620	Pop_G01G081006	Pop_A19G080759	Pop_A04G029380	Pop_A05G002002
	Pop_A16G090149	Pop_A02G088597	Pop_G12G035034	Pop_A06G079266	Pop_A09G026570		Pop_A06G053308	Pop_G05G057509	Pop_G02G030993	Pop_A17G081378	Pop_A05G002050
	Pop_A16G090255	Pop_A02G088600	Pop_G14G045139	Pop_A06G079356	Pop_A10G047388		Pop_G05G017858	Pop_A01G003932	Pop_G02G031042	Pop_G01G035890	Pop_A05G002071
	Pop_A17G008291	Pop_A02G088601	Pop_G14G082995	Pop_A06G079373	Pop_A10G047523		Pop_A01G059817	Pop_A01G059761	Pop_G03G010489	Pop_G08G083395	Pop_A05G002115
	Pop_A17G011755	Pop_A02G088603	Pop_G14G089139	Pop_A06G079485	Pop_A10G069681		Pop_A17G084889	Pop_A01G067275	Pop_G03G076289	Pop_G14G045248	Pop_A05G002128
	Pop_A17G020362	Pop_A02G088612	Pop_G16G060850	Pop_A06G085679	Pop_A11G079103		Pop_A11G091414	Pop_A01G075056	Pop_G04G011011	Pop_G16G068846	Pop_A05G002163
	Pop_A17G020368	Pop_A02G088617	Pop_G19G084139	Pop_A06G085691	Pop_A12G067978		Pop_G06G051564	Pop_A03G049925	Pop_G06G089705	Pop_A01G004104	Pop_A05G002171
	Pop_A17G020406	Pop_A02G088620	Pop_A01G029517	Pop_A06G085694	Pop_A14G044654		Pop_G10G064629	Pop_A03G050598	Pop_G08G082344	Pop_A02G066061	Pop_A05G011515
	Pop_A17G020424	Pop_A02G088634	Pop_A01G074842	Pop_A06G085723	Pop_A14G045775		Pop_G01G035882	Pop_A09G028916	Pop_G16G068530	Pop_A03G014623	Pop_A05G011516
	Pop_A17G020604	Pop_A02G088637	Pop_A01G079821	Pop_A06G085724	Pop_A15G064423		Pop_A13G032373	Pop_A15G017154	Pop_G16G068715	Pop_A03G014874	Pop_A05G011542
	Pop_A17G020612	Pop_A02G088639	Pop_A02G023920	Pop_A06G085807	Pop_A16G028777		Pop_A04G026524	Pop_A18G013127	Pop_G19G084184	Pop_A05G056104	Pop_A05G016802
	Pop_A17G020647	Pop_A02G088648	Pop_A02G065254	Pop_A06G085823	Pop_A16G055219		Pop_G16G035756	Pop_G01G004602	Pop_A01G004104	Pop_A12G073715	Pop_A05G016843
	Pop_A17G021101	Pop_A02G088649	Pop_A03G014910	Pop_A06G085828	Pop_A16G089942		Pop_A11G056709	Pop_G01G067401	Pop_A01G081806	Pop_A14G000424	Pop_A05G016943
	Pop_A17G021142	Pop_A02G088662	Pop_A03G020050	Pop_A06G089322	Pop_A17G030826		Pop_A16G035403	Pop_G02G005709	Pop_A02G065679	Pop_A14G044870	Pop_A05G016946
	Pop_A17G021175	Pop_A02G088677	Pop_A04G060218	Pop_A06G089393	Pop_A18G034196		Pop_G05G032782	Pop_G04G018289	Pop_A04G070651	Pop_A19G055014	Pop_A05G017016
	Pop_A17G034437	Pop_A02G088719	Pop_A05G056145	Pop_A06G089404	Pop_A19G052330		Pop_A06G089458	Pop_G05G008513	Pop_A06G062256	Pop_G07G052070	Pop_A05G017017
	Pop_A17G034481	Pop_A02G088735	Pop_A05G073313	Pop_A06G089411	Pop_A19G054955		Pop_A11G015698	Pop_G06G035447	Pop_A07G006497	Pop_G15G034976	Pop_A05G055405
	Pop_A17G075191	Pop_A02G088747	Pop_A06G085832	Pop_A06G089418	Pop_G01G016534		Pop_A01G067284	Pop_G06G075951	Pop_A09G026615	Pop_A01G003934	Pop_A05G055935
	Pop_A17G081367	Pop_A03G014579	Pop_A07G085244	Pop_A06G089432	Pop_G01G058774		Pop_G01G075420	Pop_G09G077387	Pop_A09G077045	Pop_A01G054466	Pop_A05G055959
	Pop_A17G084973	Pop_A03G014585	Pop_A08G045799	Pop_A06G089523	Pop_G01G059108		Pop_G12G050855	Pop_G12G084752	Pop_A11G091295	Pop_A02G004962	Pop_A05G055973
	Pop_A18G012747	Pop_A03G014589	Pop_A10G048486	Pop_A06G089530	Pop_G02G064969		Pop_G03G055532	Pop_G16G035750	Pop_A11G091412	Pop_A02G066082	Pop_A05G055976
	Pop_A18G012776	Pop_A03G014610	Pop_A11G032731	Pop_A06G089603	Pop_G02G064979		Pop_G03G055690	Pop_G19G009535	Pop_A14G000067	Pop_A04G029275	Pop_A05G056010
	Pop_A18G012803	Pop_A03G014832	Pop_A11G079103	Pop_A06G089606	Pop_G02G065032		Pop_G04G023408	Pop_G19G009602	Pop_A15G076560	Pop_A07G070505	Pop_A05G056026
	Pop_A18G012966	Pop_A03G014837	Pop_A13G010068	Pop_A06G089616	Pop_G02G085493		Pop_G06G003090	Pop_A01G079739	Pop_A16G017548	Pop_A10G047634	Pop_A05G056082
	Pop_A18G013078	Pop_A03G014852	Pop_A18G083102	Pop_A07G006295	Pop_G03G013441		Pop_A18G018932	Pop_A05G002167	Pop_G11G077730	Pop_A10G069446	Pop_A05G056104
	Pop_A18G013102	Pop_A03G014858	Pop_G02G065148	Pop_A07G006339	Pop_G03G013867		Pop_A05G072996	Pop_A07G011972	Pop_G17G031480	Pop_G04G023501	Pop_A05G056132
	Pop_A18G013210	Pop_A03G014912	Pop_G02G065775	Pop_A07G006384	Pop_G04G023210		Pop_G05G008602	Pop_A08G063462	Pop_G19G009528	Pop_G11G070347	Pop_A05G056189
	Pop_A18G018581	Pop_A03G014929	Pop_G02G065822	Pop_A07G006387	Pop_G06G003652		Pop_A17G020449	Pop_A08G063792	Pop_A01G003845	Pop_G15G048828	Pop_A05G056215
	Pop_A18G018755	Pop_A03G014935	Pop_G03G078251	Pop_A07G006408	Pop_G06G053814		Pop_A02G012317	Pop_A08G086500	Pop_A01G054535	Pop_G18G080148	Pop_A05G056226
	Pop_A18G018845	Pop_A03G014937	Pop_G04G060201	Pop_A07G006414	Pop_G07G062479		Pop_A02G031352	Pop_A10G047008	Pop_A01G058806	Pop_A03G014591	Pop_A05G056391
	Pop_A18G018853	Pop_A03G014938	Pop_G06G082830	Pop_A07G006437	Pop_G08G058195		Pop_G05G017694	Pop_A11G032739	Pop_A03G050439	Pop_A03G020015	Pop_A05G057049
	Pop_A18G018868	Pop_A03G014939	Pop_G07G061000	Pop_A07G006534	Pop_G10G047991		Pop_A19G053274	Pop_A13G032397	Pop_A07G006703	Pop_A04G030617	Pop_A05G057051
	Pop_A18G035992	Pop_A03G014957	Pop_G12G050671	Pop_A07G006543	Pop_G13G024620		Pop_G08G087153	Pop_A15G084286	Pop_A08G002456	Pop_A10G046997	Pop_A05G057122
	Pop_A18G083071	Pop_A03G019753	Pop_G13G071325	Pop_A07G006563	Pop_G15G017302		Pop_A05G056245	Pop_A17G021171	Pop_A08G063470	Pop_A19G025976	Pop_A05G057128
	Pop_A18G089840	Pop_A03G019764	Pop_G16G025305	Pop_A07G006579	Pop_G16G060754		Pop_G06G051682	Pop_A17G030823	Pop_A10G046690	Pop_G01G002802	Pop_A05G057136
	Pop_A18G089847	Pop_A03G019765	Pop_G16G068629	Pop_A07G006642	Pop_G17G086917		Pop_A11G020354	Pop_G01G058682	Pop_A10G069559	Pop_G05G008540	Pop_A05G071596
	Pop_A19G034362	Pop_A03G019769	Pop_G16G068759	Pop_A07G006684	Pop_G18G083220		Pop_G02G065194	Pop_G04G066779	Pop_A15G076674	Pop_G06G051746	Pop_A05G071620
	Pop_A19G037364	Pop_A03G019783	Pop_G18G019170	Pop_A07G006751	Pop_G19G084163		Pop_G19G021944	Pop_G10G048569	Pop_G01G079652	Pop_G06G053797	Pop_A05G071650
	Pop_A19G037377	Pop_A03G019787	Pop_UnG069737	Pop_A07G010877	Pop_UnG015303		Pop_G01G013324	Pop_G14G088905	Pop_G02G064999	Pop_G10G027131	Pop_A05G071681
	Pop_A19G052806	Pop_A03G019807	Pop_A01G058836	Pop_A07G011855	Pop_A01G003904		Pop_A05G016788	Pop_G18G085853	Pop_G04G066569	Pop_UnG026793	Pop_A05G071720
	Pop_A19G052832	Pop_A03G019901	Pop_A01G079937	Pop_A07G011933	Pop_A02G004975		Pop_A01G074968	Pop_A01G059050	Pop_G05G069878	Pop_A03G049992	Pop_A05G071844
	Pop_A19G052860	Pop_A03G019919	Pop_A02G005147	Pop_A07G011972	Pop_A03G014611		Pop_A09G059531	Pop_A04G010824	Pop_G05G072401	Pop_A14G044956	Pop_A05G071884
	Pop_A19G052861	Pop_A03G019939	Pop_A02G005402	Pop_A07G022473	Pop_A04G002628		Pop_G06G003037	Pop_A06G061845	Pop_G12G068341	Pop_A14G045515	Pop_A05G071891
	Pop_A19G052865	Pop_A03G019941	Pop_A02G012397	Pop_A07G022586	Pop_A04G029252		Pop_A03G049280	Pop_A07G006587	Pop_G15G034999	Pop_A18G018604	Pop_A05G071892
	Pop_A19G052918	Pop_A03G019965	Pop_A03G049953	Pop_A07G022635	Pop_A05G073177		Pop_G09G030386	Pop_A09G014414	Pop_A01G080026	Pop_G01G010779	Pop_A05G071921
	Pop_A19G054955	Pop_A03G020028	Pop_A05G071620	Pop_A07G022654	Pop_A06G053563		Pop_A09G026694	Pop_A10G048695	Pop_A03G049920	Pop_G03G001406	Pop_A05G071926
	Pop_A19G054996	Pop_A03G020050	Pop_A05G073041	Pop_A07G022705	Pop_A06G061787		Pop_A01G081856	Pop_A11G056561	Pop_A05G056215	Pop_G06G035474	Pop_A05G071969
	Pop_A19G055041	Pop_A03G020058	Pop_A06G053482	Pop_A07G022723	Pop_A06G061986		Pop_G01G035869	Pop_A11G086328	Pop_A06G089523	Pop_G15G017388	Pop_A05G071991
	Pop_A19G055053	Pop_A03G020063	Pop_A06G079265	Pop_A07G022794	Pop_A06G062328		Pop_G03G078081	Pop_A13G031133	Pop_A07G006579	Pop_UnG079583	Pop_A05G072009
	Pop_A19G055064	Pop_A03G020071	Pop_A06G085833	Pop_A07G022832	Pop_A06G063166		Pop_A06G061817	Pop_A15G017206	Pop_A14G000062	Pop_A08G064187	Pop_A05G072069
	Pop_G01G002721	Pop_A03G020101	Pop_A06G089322	Pop_A07G033642	Pop_A06G064750		Pop_A11G026271	Pop_A17G033847	Pop_G07G061141	Pop_A11G079039	Pop_A05G072082
	Pop_G01G002739	Pop_A03G020104	Pop_A07G006579	Pop_A07G033647	Pop_A06G089383		Pop_G16G025291	Pop_A19G053185	Pop_G10G007735	Pop_A01G004552	Pop_A05G072084
	Pop_G01G002802	Pop_A03G020115	Pop_A09G076819	Pop_A07G036477	Pop_A06G089584		Pop_A12G019415	Pop_G01G013369	Pop_G13G070907	Pop_A01G015459	Pop_A05G072101
	Pop_G01G002862	Pop_A03G020147	Pop_A11G056617	Pop_A07G036506	Pop_A07G006551		Pop_A13G054386	Pop_G03G021354	Pop_G17G033316	Pop_A01G058706	Pop_A05G072935
	Pop_G01G002906	Pop_A03G020170	Pop_A12G073931	Pop_A07G062778	Pop_A07G006660		Pop_G02G024232	Pop_G05G017666	Pop_G18G018607	Pop_A06G064713	Pop_A05G072967
	Pop_G01G004416	Pop_A03G035523	Pop_A14G000831	Pop_A07G062790	Pop_A08G002353		Pop_G07G061014	Pop_G06G075990	Pop_UnG083200	Pop_A07G036488	Pop_A05G072989
	Pop_G01G004688	Pop_A03G035545	Pop_A14G045388	Pop_A07G062809	Pop_A08G006884		Pop_A18G013015	Pop_G07G052154	Pop_A01G015587	Pop_A10G001201	Pop_A05G073002
	Pop_G01G004779	Pop_A03G035569	Pop_A16G030773	Pop_A07G070476	Pop_A08G006903		Pop_A05G016943	Pop_G07G061044	Pop_A01G032180	Pop_A12G067978	Pop_A05G073010
	Pop_G01G004884	Pop_A03G035574	Pop_A19G053108	Pop_A07G085194	Pop_A08G046138		Pop_A14G044027	Pop_G08G082184	Pop_A01G058714	Pop_A14G044042	Pop_A05G073140
	Pop_G01G005838	Pop_A03G049249	Pop_G01G013394	Pop_A07G085236	Pop_A09G077114		Pop_A01G074749	Pop_G08G083319	Pop_A01G074740	Pop_G03G078284	Pop_A05G073189
	Pop_G01G005856	Pop_A03G049301	Pop_G05G008265	Pop_A07G085377	Pop_A13G031180		Pop_A05G011515	Pop_G09G077645	Pop_A02G005483	Pop_G08G057659	Pop_A05G073277
	Pop_G01G010756	Pop_A03G049302	Pop_G05G072291	Pop_A08G002303	Pop_A14G000283		Pop_G01G089265	Pop_G12G086050	Pop_A03G020055	Pop_G19G028437	Pop_A05G073358
	Pop_G01G011285	Pop_A03G049305	Pop_G09G077159	Pop_A08G002325	Pop_A14G045263		Pop_A04G018288	Pop_G16G016151	Pop_A04G019601	Pop_G19G080820	Pop_A05G073385
	Pop_G01G013329	Pop_A03G049322	Pop_G09G077201	Pop_A08G002365	Pop_A15G017183		Pop_A18G012844	Pop_UnG035634	Pop_A05G072967	Pop_A03G050197	Pop_A05G073399
	Pop_G01G013342	Pop_A03G049685	Pop_G10G007039	Pop_A08G002449	Pop_A19G034362		Pop_A14G000436	Pop_A03G076477	Pop_A06G061642	Pop_A09G077415	Pop_A05G073429
	Pop_G01G013386	Pop_A03G049733	Pop_G10G060664	Pop_A08G002451	Pop_G01G004632		Pop_G06G003543	Pop_A08G063905	Pop_A09G014480	Pop_A17G021832	Pop_A05G073501
	Pop_G01G016444	Pop_A03G049736	Pop_G13G071295	Pop_A08G002452	Pop_G01G004886		Pop_A09G076827	Pop_A01G015636	Pop_A12G073686	Pop_A17G075197	Pop_A05G073502
	Pop_G01G016482	Pop_A03G049767	Pop_G15G034988	Pop_A08G002456	Pop_G01G013386		Pop_A09G076854	Pop_A01G059061	Pop_A18G012799	Pop_G01G016648	Pop_A06G053303
	Pop_G01G016534	Pop_A03G049774	Pop_G15G048833	Pop_A08G006773	Pop_G01G067630		Pop_A01G079912	Pop_A02G065643	Pop_A18G034197	Pop_G10G047950	Pop_A06G053338
	Pop_G01G024688	Pop_A03G049780	Pop_G16G016254	Pop_A08G006923	Pop_G01G075573		Pop_A04G026291	Pop_A04G028412	Pop_G02G065409	Pop_A01G003860	Pop_A06G053365
	Pop_G01G024733	Pop_A03G049790	Pop_G16G025202	Pop_A08G006945	Pop_G02G016077		Pop_G14G044426	Pop_A05G001987	Pop_G04G018496	Pop_A07G010910	Pop_A06G053381
	Pop_G01G024757	Pop_A03G049792	Pop_UnG069985	Pop_A08G006949	Pop_G05G008580		Pop_G18G080123	Pop_A08G006773	Pop_G10G047977	Pop_A09G026725	Pop_A06G053382
	Pop_G01G024941	Pop_A03G049802	Pop_A01G006032	Pop_A08G006950	Pop_G05G017740		Pop_G10G020220	Pop_A13G054322	Pop_G12G068292	Pop_A13G032471	Pop_A06G053395
	Pop_G01G027011	Pop_A03G049803	Pop_A01G029576	Pop_A08G009156	Pop_G08G058203		Pop_A09G026725	Pop_G01G020769	Pop_G12G073658	Pop_A17G091106	Pop_A06G053429
	Pop_G01G031092	Pop_A03G049821	Pop_A02G012201	Pop_A08G045828	Pop_G08G058288		Pop_G01G004886	Pop_G04G059197	Pop_G14G051028	Pop_A19G053007	Pop_A06G053526
	Pop_G01G058891	Pop_A03G049830	Pop_A03G020000	Pop_A08G045832	Pop_G09G014048		Pop_G10G047669	Pop_G04G060098	Pop_G17G033269	Pop_G10G064629	Pop_A06G053529
	Pop_G01G059108	Pop_A03G049862	Pop_A04G018063	Pop_A08G045854	Pop_G13G024415		Pop_A03G013643	Pop_G06G089700	Pop_A01G010227	Pop_UnG026800	Pop_A06G053577
	Pop_G01G067871	Pop_A03G049870	Pop_A04G026289	Pop_A08G045880	Pop_G14G000628		Pop_A12G019379	Pop_G09G026114	Pop_A04G028322	Pop_A01G058704	Pop_A06G053618
	Pop_G01G074620	Pop_A03G049883	Pop_A06G061817	Pop_A08G045886	Pop_G15G034029		Pop_A04G002701	Pop_G10G027147	Pop_A05G071720	Pop_A03G050124	Pop_A06G053620
	Pop_G01G075420	Pop_A03G049903	Pop_A10G047267	Pop_A08G045892	Pop_G16G016166		Pop_A10G047332	Pop_G10G048625	Pop_A06G053288	Pop_A05G001753	Pop_A06G053680
	Pop_G01G075629	Pop_A03G049990	Pop_A11G078994	Pop_A08G045902	Pop_G18G080219		Pop_A09G015372	Pop_G12G068366	Pop_A08G058002	Pop_A08G063663	Pop_A06G053727
	Pop_G01G081034	Pop_A03G050006	Pop_A14G029878	Pop_A08G045903	Pop_G18G083223		Pop_A04G018253	Pop_G13G071340	Pop_A08G064043	Pop_A10G048521	Pop_A06G053753
	Pop_G01G081968	Pop_A03G050016	Pop_A14G045406	Pop_A08G045905	Pop_A01G029560		Pop_G03G011243	Pop_G15G010599	Pop_A15G014770	Pop_A10G048661	Pop_A06G053759
	Pop_G01G082014	Pop_A03G050091	Pop_A15G049049	Pop_A08G045954	Pop_A01G059876		Pop_A03G050005	Pop_G18G080258	Pop_A18G035968	Pop_A12G073835	Pop_A06G053793
	Pop_G01G089199	Pop_A03G050095	Pop_A16G025405	Pop_A08G045957	Pop_A01G074873		Pop_A09G025670	Pop_A02G033024	Pop_A19G025968	Pop_G02G026835	Pop_A06G061508
	Pop_G01G090293	Pop_A03G050124	Pop_A16G035178	Pop_A08G046001	Pop_A03G050449		Pop_G09G077651	Pop_A05G056286	Pop_A19G052541	Pop_G04G066895	Pop_A06G061642
	Pop_G02G005287	Pop_A03G050135	Pop_A18G018752	Pop_A08G046007	Pop_A03G050598		Pop_A05G057090	Pop_A10G001218	Pop_A19G053004	Pop_G06G076132	Pop_A06G061654
	Pop_G02G005781	Pop_A03G050160	Pop_A19G053137	Pop_A08G046053	Pop_A05G001886		Pop_A19G028561	Pop_A10G069532	Pop_G01G004668	Pop_G10G048032	Pop_A06G061756
	Pop_G02G015791	Pop_A03G050181	Pop_G01G004594	Pop_A08G046068	Pop_A05G001969		Pop_A13G032520	Pop_A13G054280	Pop_G09G030386	Pop_G19G009483	Pop_A06G061782
	Pop_G02G015920	Pop_A03G050195	Pop_G01G013373	Pop_A08G046125	Pop_A05G002050		Pop_A03G020117	Pop_A18G013250	Pop_G10G047926	Pop_A01G004193	Pop_A06G061787
	Pop_G02G016021	Pop_A03G050228	Pop_G01G067627	Pop_A08G046138	Pop_A05G056304		Pop_G18G078592	Pop_A19G053079	Pop_G15G074314	Pop_A04G018096	Pop_A06G061789
	Pop_G02G024253	Pop_A03G050249	Pop_G01G075573	Pop_A08G046157	Pop_A05G071624		Pop_G06G003469	Pop_G02G023761	Pop_G18G019044	Pop_A10G047101	Pop_A06G061802
	Pop_G02G024325	Pop_A03G050250	Pop_G02G064988	Pop_A08G046172	Pop_A06G061631		Pop_G15G084464	Pop_G02G066159	Pop_G19G028438	Pop_A10G069262	Pop_A06G061817
	Pop_G02G031030	Pop_A03G050262	Pop_G02G065351	Pop_A08G046177	Pop_A07G022532		Pop_A07G006408	Pop_G04G028294	Pop_UnG015309	Pop_A11G020328	Pop_A06G061824
	Pop_G02G031060	Pop_A03G050281	Pop_G06G051530	Pop_A08G046191	Pop_A07G022752		Pop_A13G009901	Pop_G06G003615	Pop_UnG068775	Pop_A13G032491	Pop_A06G061839
	Pop_G02G035217	Pop_A03G050324	Pop_G06G051689	Pop_A08G046193	Pop_A08G045929		Pop_G05G008497	Pop_G07G062570	Pop_A05G001888	Pop_A04G029159	Pop_A06G061849
	Pop_G02G035222	Pop_A03G050377	Pop_G06G075941	Pop_A08G046199	Pop_A08G063821		Pop_G18G080175	Pop_G09G077617	Pop_A08G063907	Pop_A11G020287	Pop_A06G061869
	Pop_G02G065239	Pop_A03G050401	Pop_G07G061092	Pop_A08G046213	Pop_A09G083688		Pop_A01G058840	Pop_G13G034729	Pop_A09G028874	Pop_A11G032698	Pop_A06G061894
	Pop_G02G065351	Pop_A03G050426	Pop_G08G057728	Pop_A08G046252	Pop_A14G045613		Pop_G18G083266	Pop_G17G025768	Pop_A11G015720	Pop_A13G031208	Pop_A06G061980
	Pop_G02G065413	Pop_A03G050440	Pop_G09G015124	Pop_A08G058008	Pop_A15G014770		Pop_G06G089769	Pop_G17G031426	Pop_A17G020609	Pop_A14G000115	Pop_A06G061984
	Pop_G02G065528	Pop_A03G050444	Pop_G10G022910	Pop_A08G058009	Pop_A15G049082		Pop_A07G022599	Pop_A02G033071	Pop_A18G013272	Pop_A14G000392	Pop_A06G062085
	Pop_G02G065703	Pop_A03G050447	Pop_G14G088876	Pop_A08G058011	Pop_A16G017501		Pop_G09G030376	Pop_A03G049790	Pop_G01G016536	Pop_G03G000973	Pop_A06G062106
	Pop_G02G065871	Pop_A03G050455	Pop_G15G048743	Pop_A08G063410	Pop_A17G081491		Pop_A15G017145	Pop_A07G011942	Pop_G03G055723	Pop_G03G050583	Pop_A06G062171
	Pop_G02G065980	Pop_A03G050466	Pop_A01G029569	Pop_A08G063455	Pop_A18G013210		Pop_G05G069916	Pop_G01G081927	Pop_G09G077208	Pop_G08G057869	Pop_A06G062173
	Pop_G02G066032	Pop_A03G050473	Pop_A01G054802	Pop_A08G063507	Pop_A19G053137		Pop_A07G010907	Pop_G01G081998	Pop_G11G070242	Pop_A01G010238	Pop_A06G062174
	Pop_G02G066070	Pop_A03G050519	Pop_A01G079749	Pop_A08G063550	Pop_G01G002755		Pop_G18G080300	Pop_G02G065856	Pop_G14G000540	Pop_A12G007873	Pop_A06G062181
	Pop_G02G080423	Pop_A03G050529	Pop_A02G088613	Pop_A08G063602	Pop_G01G020799		Pop_G18G078550	Pop_G03G076263	Pop_A01G059633	Pop_A18G012963	Pop_A06G062187
	Pop_G02G080536	Pop_A03G050530	Pop_A04G018516	Pop_A08G063630	Pop_G01G024773		Pop_G02G024256	Pop_G04G028196	Pop_A01G081808	Pop_G03G021379	Pop_A06G062221
	Pop_G03G001068	Pop_A03G050545	Pop_A04G019529	Pop_A08G063653	Pop_G02G065011		Pop_G11G077686	Pop_G14G051188	Pop_A05G055938	Pop_G06G051537	Pop_A06G062223
	Pop_G03G010487	Pop_A03G050598	Pop_A05G001895	Pop_A08G063661	Pop_G02G085494		Pop_A04G070651	Pop_G15G048706	Pop_A06G061782	Pop_G16G060754	Pop_A06G062256
	Pop_G03G010489	Pop_A03G050655	Pop_A06G053529	Pop_A08G063663	Pop_G03G055843		Pop_A08G009145	Pop_A03G050546	Pop_A06G063029	Pop_A02G026907	Pop_A06G062322
	Pop_G03G010552	Pop_A03G055629	Pop_A06G061634	Pop_A08G063671	Pop_G03G076375		Pop_A14G045039	Pop_A06G053653	Pop_A08G086481	Pop_A04G010841	Pop_A06G062331
	Pop_G03G011252	Pop_A03G055729	Pop_A07G022577	Pop_A08G063761	Pop_G04G066796		Pop_G01G075768	Pop_A06G079398	Pop_A10G069275	Pop_A11G021517	Pop_A06G062349
	Pop_G03G013482	Pop_A03G055907	Pop_A09G014495	Pop_A08G063886	Pop_G04G075276		Pop_G18G011112	Pop_A08G063671	Pop_A10G069277	Pop_G09G051121	Pop_A06G062362
	Pop_G03G013747	Pop_A03G055918	Pop_A09G026665	Pop_A08G063981	Pop_G05G057469		Pop_A04G029175	Pop_A08G064028	Pop_A19G028637	Pop_G10G022902	Pop_A06G062426
	Pop_G03G013869	Pop_A03G056139	Pop_A10G046908	Pop_A08G063990	Pop_G06G051603		Pop_G03G013907	Pop_A16G035422	Pop_G04G028135	Pop_G13G024620	Pop_A06G062915
	Pop_G03G013994	Pop_A03G056184	Pop_A10G047182	Pop_A08G064028	Pop_G06G051630		Pop_A02G012429	Pop_G01G020724	Pop_G12G035082	Pop_A06G062187	Pop_A06G062953
	Pop_G03G049493	Pop_A03G076477	Pop_A10G069515	Pop_A08G064075	Pop_G07G032558		Pop_A14G044927	Pop_G01G081184	Pop_G18G085941	Pop_A11G056666	Pop_A06G063010
	Pop_G03G055521	Pop_A03G080592	Pop_A11G020355	Pop_A08G064092	Pop_G12G050878		Pop_G06G003032	Pop_G02G085482	Pop_G19G000481	Pop_A11G079132	Pop_A06G063029
	Pop_G03G055532	Pop_A03G080595	Pop_A11G056580	Pop_A08G064126	Pop_G13G072693		Pop_A06G062399	Pop_G10G047788	Pop_UnG069738	Pop_A12G073677	Pop_A06G063101
	Pop_G03G055843	Pop_A03G091449	Pop_A13G032491	Pop_A08G064135	Pop_G15G074348		Pop_A13G009826	Pop_G14G050984	Pop_A01G027302	Pop_A17G075201	Pop_A06G063136
	Pop_G03G078233	Pop_A04G002555	Pop_A16G035180	Pop_A08G086428	Pop_G16G025261		Pop_G03G078279	Pop_G15G017392	Pop_A05G071877	Pop_A18G018805	Pop_A06G063152
	Pop_G03G078257	Pop_A04G002590	Pop_A18G018801	Pop_A08G086430	Pop_G18G019175		Pop_A11G056458	Pop_G16G025366	Pop_A12G068213	Pop_G02G024256	Pop_A06G063195
	Pop_G03G078259	Pop_A04G002628	Pop_A19G052320	Pop_A08G086436	Pop_A01G032101		Pop_A01G054466	Pop_G18G078628	Pop_A13G054114	Pop_G09G031683	Pop_A06G063204
	Pop_G04G011188	Pop_A04G002635	Pop_A19G080934	Pop_A08G086496	Pop_A01G054555		Pop_G09G022410	Pop_A03G050006	Pop_A17G020598	Pop_G15G074314	Pop_A06G063208
	Pop_G04G023214	Pop_A04G002647	Pop_G01G024759	Pop_A08G086508	Pop_A02G005077		Pop_A13G031163	Pop_A03G050278	Pop_A17G075190	Pop_A01G010188	Pop_A06G063246
	Pop_G04G023311	Pop_A04G002663	Pop_G04G079240	Pop_A09G014372	Pop_A02G065558		Pop_A06G053526	Pop_A05G071685	Pop_A19G052318	Pop_A08G086498	Pop_A06G064713
	Pop_G04G023357	Pop_A04G002667	Pop_G05G008135	Pop_A09G014389	Pop_A03G049795		Pop_G16G057555	Pop_A05G073354	Pop_G02G065182	Pop_A11G032745	Pop_A06G064730
	Pop_G04G028087	Pop_A04G002688	Pop_G06G051426	Pop_A09G014405	Pop_A05G001993		Pop_G10G047997	Pop_A06G089614	Pop_G03G076294	Pop_A17G020368	Pop_A06G064736
	Pop_G04G028088	Pop_A04G002694	Pop_G07G052026	Pop_A09G014480	Pop_A05G057061		Pop_A01G054777	Pop_A07G006513	Pop_G06G076014	Pop_G06G014366	Pop_A06G064742
	Pop_G04G028297	Pop_A04G002717	Pop_G09G051064	Pop_A09G014535	Pop_A05G073306		Pop_A07G006630	Pop_A08G057998	Pop_G07G052030	Pop_A01G010369	Pop_A06G064780
	Pop_G04G066501	Pop_A04G010827	Pop_G14G088828	Pop_A09G014540	Pop_A06G053309		Pop_A05G001823	Pop_A09G026589	Pop_G15G017289	Pop_A01G054489	Pop_A06G064792
	Pop_G04G066671	Pop_A04G010840	Pop_G14G089122	Pop_A09G015350	Pop_A06G062131		Pop_A19G052514	Pop_A12G081643	Pop_G18G019049	Pop_A03G014973	Pop_A06G064860
	Pop_G04G066774	Pop_A04G010945	Pop_G15G034122	Pop_A09G025670	Pop_A08G045878		Pop_A02G004966	Pop_A13G082618	Pop_A01G004049	Pop_A18G018877	Pop_A06G064889
	Pop_G04G075253	Pop_A04G010950	Pop_A01G010174	Pop_A09G025689	Pop_A08G057998		Pop_A05G073329	Pop_A15G017132	Pop_A01G010167	Pop_A01G081895	Pop_A06G079261
	Pop_G05G008309	Pop_A04G010952	Pop_A03G049795	Pop_A09G026551	Pop_A10G046785		Pop_A01G024859	Pop_G01G075707	Pop_A01G025071	Pop_A04G018139	Pop_A06G079356
	Pop_G05G008508	Pop_A04G010965	Pop_A03G050452	Pop_A09G026588	Pop_A10G048421		Pop_A19G028523	Pop_G02G012092	Pop_A02G066353	Pop_A05G002026	Pop_A06G079400
	Pop_G05G008602	Pop_A04G018063	Pop_A05G001889	Pop_A09G026609	Pop_A12G027523		Pop_A12G019268	Pop_G02G015743	Pop_A04G018139	Pop_A06G079327	Pop_A06G085781
	Pop_G05G017635	Pop_A04G018070	Pop_A06G089360	Pop_A09G026632	Pop_A13G031149		Pop_A07G006418	Pop_G02G024086	Pop_A05G072082	Pop_A12G027563	Pop_A06G085807
	Pop_G05G017666	Pop_A04G018125	Pop_A08G063618	Pop_A09G026639	Pop_A14G044530		Pop_G01G026133	Pop_G02G024094	Pop_A10G069031	Pop_A15G014719	Pop_A06G085832
	Pop_G05G017768	Pop_A04G018143	Pop_A09G026773	Pop_A09G026726	Pop_A17G021108		Pop_A08G006979	Pop_G02G065935	Pop_A19G025955	Pop_G01G005855	Pop_A06G089317
	Pop_G05G017874	Pop_A04G018146	Pop_A13G082689	Pop_A09G028837	Pop_A18G019014		Pop_A02G088653	Pop_G05G008301	Pop_A19G055148	Pop_G07G052030	Pop_A06G089322
	Pop_G05G017937	Pop_A04G018161	Pop_A14G045648	Pop_A09G028862	Pop_A18G089864		Pop_A01G080026	Pop_G05G074029	Pop_G01G004885	Pop_G11G077810	Pop_A06G089345
	Pop_G05G032861	Pop_A04G018164	Pop_A17G081369	Pop_A09G028885	Pop_A19G054915		Pop_G06G003306	Pop_G11G070048	Pop_G01G024938	Pop_G19G007569	Pop_A06G089383
	Pop_G05G057164	Pop_A04G018165	Pop_G04G023183	Pop_A09G028898	Pop_G01G020704		Pop_A09G026565	Pop_A01G004583	Pop_G09G027798	Pop_G19G084142	Pop_A06G089385
	Pop_G05G057368	Pop_A04G018170	Pop_G04G028200	Pop_A09G028913	Pop_G01G067500		Pop_G09G077637	Pop_A01G024969	Pop_G12G068383	Pop_A15G084280	Pop_A06G089397
	Pop_G05G057452	Pop_A04G018191	Pop_G05G008405	Pop_A09G028915	Pop_G01G079679		Pop_G01G081187	Pop_A02G088691	Pop_A01G029631	Pop_G01G002876	Pop_A06G089413
	Pop_G05G057465	Pop_A04G018253	Pop_G05G057213	Pop_A09G028919	Pop_G01G089304		Pop_A03G014918	Pop_A03G014875	Pop_A01G032339	Pop_G05G032827	Pop_A06G089424
	Pop_G05G057525	Pop_A04G018288	Pop_G06G089778	Pop_A09G028953	Pop_G01G090438		Pop_G08G057729	Pop_A12G067973	Pop_A03G050136	Pop_G08G058618	Pop_A06G089449
	Pop_G05G072150	Pop_A04G018293	Pop_G10G047987	Pop_A09G028991	Pop_G02G024150		Pop_A01G004267	Pop_A14G000031	Pop_A04G026520	Pop_G10G022853	Pop_A06G089498
	Pop_G05G090911	Pop_A04G018324	Pop_G14G044304	Pop_A09G028995	Pop_G02G065533		Pop_A01G054633	Pop_A18G013248	Pop_A05G056104	Pop_G11G077727	Pop_A06G089505
	Pop_G05G090946	Pop_A04G018326	Pop_A01G059784	Pop_A09G029011	Pop_G03G055730		Pop_A01G079914	Pop_G01G058662	Pop_A06G062872	Pop_A05G016795	Pop_A06G089509
	Pop_G05G090954	Pop_A04G018337	Pop_A03G050598	Pop_A09G029082	Pop_G04G066623		Pop_A05G071720	Pop_G06G051539	Pop_A08G046472	Pop_A15G048967	Pop_A06G089516
	Pop_G05G091020	Pop_A04G018342	Pop_A08G063649	Pop_A09G033799	Pop_G06G075978		Pop_A19G052806	Pop_G07G061048	Pop_A09G026558	Pop_A19G055146	Pop_A06G089523
	Pop_G06G003091	Pop_A04G018370	Pop_A09G083635	Pop_A09G033819	Pop_G07G052018		Pop_A03G014972	Pop_G14G044509	Pop_A09G026565	Pop_G02G064952	Pop_A06G089529
	Pop_G06G003219	Pop_A04G018403	Pop_A10G048421	Pop_A09G076789	Pop_G08G022196		Pop_A09G026592	Pop_A01G029584	Pop_A10G069262	Pop_G05G085117	Pop_A06G089556
	Pop_G06G003252	Pop_A04G018420	Pop_A12G007860	Pop_A09G076790	Pop_G09G077322		Pop_A18G018843	Pop_A01G059900	Pop_A18G012844	Pop_G14G044147	Pop_A06G089591
	Pop_G06G003258	Pop_A04G018424	Pop_A14G044790	Pop_A09G076791	Pop_G10G060649		Pop_G12G050818	Pop_A02G086809	Pop_G01G020704	Pop_A01G003964	Pop_A06G089632
	Pop_G06G003352	Pop_A04G018447	Pop_A14G045323	Pop_A09G076796	Pop_G12G035109		Pop_A01G003820	Pop_A04G026534	Pop_G01G020820	Pop_G04G028200	Pop_A07G006328
	Pop_G06G003357	Pop_A04G018449	Pop_A15G064235	Pop_A09G076814	Pop_G13G071293		Pop_A11G056580	Pop_A04G030603	Pop_G02G024191	Pop_A01G074953	Pop_A07G006333
	Pop_G06G003414	Pop_A04G018450	Pop_A17G034447	Pop_A09G076842	Pop_G15G015208		Pop_G01G004320	Pop_A04G070611	Pop_G04G011037	Pop_A03G080592	Pop_A07G006390
	Pop_G06G003457	Pop_A04G018461	Pop_G01G010776	Pop_A09G076892	Pop_G15G074512		Pop_G06G051655	Pop_A06G079302	Pop_G04G023493	Pop_A08G063905	Pop_A07G006411
	Pop_G06G003490	Pop_A04G018476	Pop_G02G005238	Pop_A09G076954	Pop_G15G084519		Pop_G11G077886	Pop_A09G028955	Pop_G04G066499	Pop_A11G015709	Pop_A07G006414
	Pop_G06G003503	Pop_A04G018513	Pop_G02G012314	Pop_A09G076972	Pop_G18G078640		Pop_A14G000045	Pop_A09G028996	Pop_G05G091057	Pop_A11G020342	Pop_A07G006418
	Pop_G06G003543	Pop_A04G018516	Pop_G02G024150	Pop_A09G076986	Pop_UnG035140		Pop_G02G065437	Pop_A14G000440	Pop_G06G003666	Pop_G01G067363	Pop_A07G006424
	Pop_G06G003603	Pop_A04G019471	Pop_G03G013786	Pop_A09G077100	Pop_UnG068775		Pop_G02G065927	Pop_G01G081187	Pop_G07G061017	Pop_G10G007174	Pop_A07G006441
	Pop_G06G003652	Pop_A04G019481	Pop_G04G066815	Pop_A09G077114	Pop_A01G058645		Pop_A14G000324	Pop_G02G005298	Pop_G10G007252	Pop_G03G013558	Pop_A07G006464
	Pop_G06G003674	Pop_A04G019514	Pop_G06G003457	Pop_A09G077505	Pop_A01G081822		Pop_A17G011758	Pop_G02G065075	Pop_G11G077685	Pop_A01G081715	Pop_A07G006488
	Pop_G06G003721	Pop_A04G019520	Pop_G06G051864	Pop_A09G083555	Pop_A02G005522		Pop_G09G077182	Pop_G04G028216	Pop_G12G050725	Pop_A07G006630	Pop_A07G006497
	Pop_G06G003779	Pop_A04G019529	Pop_G06G066431	Pop_A09G083619	Pop_A03G020055		Pop_A07G006342	Pop_G08G007454	Pop_A01G005971	Pop_A13G082689	Pop_A07G006579
	Pop_G06G014279	Pop_A04G019539	Pop_G07G062481	Pop_A09G083644	Pop_A03G050250		Pop_A02G005519	Pop_G09G030362	Pop_A01G027308	Pop_G06G076082	Pop_A07G006597
	Pop_G06G034880	Pop_A04G019565	Pop_G08G058604	Pop_A09G083657	Pop_A04G026023		Pop_G06G053965	Pop_G12G050703	Pop_A01G032195	Pop_G07G062438	Pop_A07G006660
	Pop_G06G035491	Pop_A04G019566	Pop_G08G083366	Pop_A09G083658	Pop_A05G056288		Pop_A10G046555	Pop_G17G025758	Pop_A02G005377	Pop_G12G035109	Pop_A07G006673
	Pop_G06G051481	Pop_A04G019576	Pop_G09G027810	Pop_A09G083696	Pop_A06G053779		Pop_A06G063208	Pop_G18G078320	Pop_A02G026878	Pop_A02G088703	Pop_A07G006716
	Pop_G06G051566	Pop_A04G019580	Pop_G10G001640	Pop_A10G001092	Pop_A06G085781		Pop_A01G081142	Pop_G19G009238	Pop_A10G069134	Pop_A01G075814	Pop_A07G006721
	Pop_G06G051582	Pop_A04G019582	Pop_G10G048146	Pop_A10G001194	Pop_A08G046125		Pop_G14G044588	Pop_G19G009542	Pop_A11G032745	Pop_A02G065608	Pop_A07G010877
	Pop_G06G051678	Pop_A04G019586	Pop_G12G050736	Pop_A10G001200	Pop_A08G064126		Pop_A06G079378	Pop_A01G080982	Pop_A14G045015	Pop_A08G064047	Pop_A07G010887
	Pop_G06G051684	Pop_A04G019621	Pop_G12G068409	Pop_A10G001218	Pop_A09G028832		Pop_G06G053955	Pop_A02G012352	Pop_A16G025460	Pop_G06G082051	Pop_A07G010899
	Pop_G06G051825	Pop_A04G026013	Pop_G14G044109	Pop_A10G001358	Pop_A10G047438		Pop_A13G054307	Pop_A06G061557	Pop_G01G075420	Pop_G09G027787	Pop_A07G010910
	Pop_G06G051966	Pop_A04G026015	Pop_G17G031446	Pop_A10G001367	Pop_A11G021713		Pop_A09G059519	Pop_A06G061868	Pop_G02G024253	Pop_G19G009642	Pop_A07G011866
	Pop_G06G053797	Pop_A04G026055	Pop_G17G086917	Pop_A10G001726	Pop_A11G079157		Pop_A18G018582	Pop_A08G012044	Pop_G05G032914	Pop_A08G006899	Pop_A07G011933
	Pop_G06G053856	Pop_A04G026290	Pop_G18G085897	Pop_A10G001727	Pop_A14G044728		Pop_A14G000424	Pop_A18G018986	Pop_G14G044273	Pop_A10G069148	Pop_A07G011939
	Pop_G06G075882	Pop_A04G026306	Pop_G19G084147	Pop_A10G046518	Pop_A14G044859		Pop_A09G076910	Pop_A19G025952	Pop_G19G084068	Pop_G01G011395	Pop_A07G011963
	Pop_G06G075938	Pop_A04G026336	Pop_A01G004085	Pop_A10G046624	Pop_A14G044932		Pop_A15G014655	Pop_G01G058773	Pop_A01G010147	Pop_A05G055927	Pop_A07G022499
	Pop_G06G082025	Pop_A04G026337	Pop_A02G005008	Pop_A10G046713	Pop_A15G017089		Pop_A01G003964	Pop_G11G070127	Pop_A01G015485	Pop_A08G063766	Pop_A07G022537
	Pop_G06G089691	Pop_A04G026345	Pop_A03G050052	Pop_A10G046770	Pop_A18G018863		Pop_G05G057509	Pop_G15G034068	Pop_A01G025059	Pop_A08G086511	Pop_A07G022583
	Pop_G07G031815	Pop_A04G026359	Pop_A04G018288	Pop_A10G046776	Pop_A18G018868		Pop_G10G048200	Pop_A02G005479	Pop_A07G006660	Pop_A03G050336	Pop_A07G022594
	Pop_G07G052056	Pop_A04G026370	Pop_A05G057109	Pop_A10G046781	Pop_A18G083077		Pop_A08G063602	Pop_A08G058029	Pop_A07G022577	Pop_A05G055965	Pop_A07G022614
	Pop_G07G052094	Pop_A04G026457	Pop_A05G071772	Pop_A10G046816	Pop_G01G020919		Pop_A07G006593	Pop_A08G086482	Pop_A09G014372	Pop_A07G006409	Pop_A07G022657
	Pop_G07G061000	Pop_A04G026478	Pop_A06G053385	Pop_A10G046929	Pop_G02G005229		Pop_G14G044476	Pop_G02G005274	Pop_G06G075982	Pop_A08G063445	Pop_A07G022672
	Pop_G07G061041	Pop_A04G026532	Pop_A06G064884	Pop_A10G046930	Pop_G02G030993		Pop_A17G008180	Pop_G04G028181	Pop_G08G022057	Pop_A08G064007	Pop_A07G022710
	Pop_G07G061094	Pop_A04G028332	Pop_A10G069353	Pop_A10G047004	Pop_G03G055848		Pop_A11G032689	Pop_G06G051450	Pop_G10G007095	Pop_G03G013566	Pop_A07G022716
	Pop_G07G061113	Pop_A04G028335	Pop_A11G056684	Pop_A10G047021	Pop_G05G057483		Pop_A18G089836	Pop_G06G089778	Pop_G11G070136	Pop_G03G013943	Pop_A07G022746
	Pop_G07G061172	Pop_A04G028352	Pop_A11G091396	Pop_A10G047024	Pop_G06G014279		Pop_A06G089411	Pop_G07G052106	Pop_G15G074339	Pop_G05G072401	Pop_A07G022751
	Pop_G07G061254	Pop_A04G028355	Pop_A13G009930	Pop_A10G047057	Pop_G10G047981		Pop_A14G045767	Pop_A02G005391	Pop_A01G011815	Pop_G10G020220	Pop_A07G022772
	Pop_G07G062573	Pop_A04G028413	Pop_A14G000235	Pop_A10G047107	Pop_A01G059905		Pop_G14G051028	Pop_A03G019783	Pop_A02G012534	Pop_A11G091280	Pop_A07G022822
	Pop_G07G062678	Pop_A04G029157	Pop_A15G076635	Pop_A10G047151	Pop_A02G005146		Pop_A01G024388	Pop_A04G002555	Pop_A03G020067	Pop_A12G007825	Pop_A07G022833
	Pop_G07G062715	Pop_A04G029175	Pop_A16G083986	Pop_A10G047157	Pop_A06G053365		Pop_A02G012681	Pop_A17G020593	Pop_A04G070767	Pop_A12G019268	Pop_A07G033638
	Pop_G08G007452	Pop_A04G029223	Pop_G03G011278	Pop_A10G047296	Pop_A08G046150		Pop_G13G071078	Pop_A09G028995	Pop_A05G056286	Pop_G06G051411	Pop_A07G036477
	Pop_G08G022040	Pop_A04G029224	Pop_G05G017658	Pop_A10G047301	Pop_A10G047092		Pop_A02G005580	Pop_G04G018377	Pop_A06G061508	Pop_G08G083365	Pop_A07G036494
	Pop_G08G022056	Pop_A04G029231	Pop_G08G058248	Pop_A10G047368	Pop_A10G047093		Pop_A10G069266	Pop_G06G053975	Pop_A08G064120	Pop_G10G001545	Pop_A07G062809
	Pop_G08G022213	Pop_A04G029278	Pop_G08G058345	Pop_A10G047391	Pop_A10G048683		Pop_A08G063618	Pop_UnG069733	Pop_G06G051466	Pop_G10G007208	Pop_A07G070505
	Pop_G08G046356	Pop_A04G029296	Pop_G13G022223	Pop_A10G047434	Pop_A10G069156		Pop_G15G084403	Pop_A05G056308	Pop_G08G057625	Pop_G15G074656	Pop_A07G070554
	Pop_G08G046442	Pop_A04G029299	Pop_G15G084519	Pop_A10G047437	Pop_A16G028684		Pop_G15G017321	Pop_A12G073964	Pop_G10G027131	Pop_G04G066610	Pop_A07G070555
	Pop_G08G058459	Pop_A04G029302	Pop_A01G029677	Pop_A10G047556	Pop_A18G035994		Pop_A18G012747	Pop_A19G052416	Pop_G13G024588	Pop_G19G009418	Pop_A07G085194
	Pop_G08G058562	Pop_A04G029312	Pop_A01G032178	Pop_A10G047635	Pop_G02G066326		Pop_A03G019731	Pop_G13G072666	Pop_G13G070893	Pop_A01G067285	Pop_A07G085237
	Pop_G08G058594	Pop_A04G029327	Pop_A02G023919	Pop_A10G047641	Pop_G03G010489		Pop_A08G064187	Pop_A01G024386	Pop_A05G073385	Pop_A01G081876	Pop_A07G085238
	Pop_G08G063520	Pop_A04G029334	Pop_A05G001993	Pop_A10G047653	Pop_G03G055673		Pop_G01G067341	Pop_A06G053615	Pop_A08G006830	Pop_A06G062074	Pop_A07G085252
	Pop_G08G063522	Pop_A04G029351	Pop_A05G056245	Pop_A10G047716	Pop_G03G078251		Pop_UnG022361	Pop_G04G066857	Pop_A10G048634	Pop_A12G007884	Pop_A07G085271
	Pop_G08G064147	Pop_A04G029377	Pop_A07G006458	Pop_A10G048399	Pop_G04G023189		Pop_A06G064850	Pop_UnG036059	Pop_A11G056467	Pop_G18G019167	Pop_A07G085277
	Pop_G08G082136	Pop_A04G029387	Pop_A07G006464	Pop_A10G048422	Pop_G04G079204		Pop_A12G073972	Pop_A02G066096	Pop_A11G056676	Pop_A10G047382	Pop_A07G085295
	Pop_G08G082264	Pop_A04G030597	Pop_A10G069553	Pop_A10G048454	Pop_G05G032827		Pop_G01G067363	Pop_A05G001988	Pop_A13G009863	Pop_A01G054633	Pop_A08G002303
	Pop_G08G082374	Pop_A04G030599	Pop_A13G054057	Pop_A10G048552	Pop_G06G014328		Pop_G05G017711	Pop_A13G009949	Pop_A18G018881	Pop_A01G056927	Pop_A08G002453
	Pop_G08G082383	Pop_A04G030617	Pop_A13G054173	Pop_A10G048553	Pop_G06G076130		Pop_A02G023940	Pop_A06G089605	Pop_G02G016059	Pop_A06G089498	Pop_A08G006796
	Pop_G08G082455	Pop_A04G030626	Pop_A13G082737	Pop_A10G048654	Pop_G07G061000		Pop_A11G021645	Pop_A08G006884	Pop_G05G008190	Pop_A07G011963	Pop_A08G006903
	Pop_G08G083313	Pop_A04G030631	Pop_G01G004351	Pop_A10G048694	Pop_G14G044108		Pop_A06G063197	Pop_A14G045435	Pop_G10G007680	Pop_A12G067981	Pop_A08G006905
	Pop_G08G083358	Pop_A04G030653	Pop_G06G076020	Pop_A10G069020	Pop_G16G068759		Pop_A10G048500	Pop_A17G021108	Pop_G14G044234	Pop_G01G013359	Pop_A08G006938
	Pop_G08G087168	Pop_A04G030657	Pop_G06G076130	Pop_A10G069049	Pop_A01G010392		Pop_G01G013368	Pop_A03G020071	Pop_A01G004501	Pop_G03G049619	Pop_A08G006979
	Pop_G09G014011	Pop_A04G030664	Pop_G10G020217	Pop_A10G069063	Pop_A01G017607		Pop_A19G055095	Pop_A05G073351	Pop_A09G083609	Pop_G05G008398	Pop_A08G007022
	Pop_G09G014118	Pop_A04G030851	Pop_G11G077726	Pop_A10G069072	Pop_A01G081861		Pop_A15G014719	Pop_A06G085795	Pop_A12G019401	Pop_A01G074737	Pop_A08G009145
	Pop_G09G014213	Pop_A04G030862	Pop_G14G044579	Pop_A10G069169	Pop_A04G010805		Pop_G14G000662	Pop_A11G021621	Pop_A16G035436	Pop_A01G079819	Pop_A08G011985
	Pop_G09G014228	Pop_A04G030867	Pop_G15G048839	Pop_A10G069183	Pop_A10G047680		Pop_G06G003125	Pop_A12G008016	Pop_A18G012958	Pop_A02G005132	Pop_A08G012017
	Pop_G09G014246	Pop_A04G036013	Pop_A02G005134	Pop_A10G069187	Pop_A16G090010		Pop_A08G063804	Pop_A17G021134	Pop_A19G052535	Pop_A07G006579	Pop_A08G045802
	Pop_G09G015140	Pop_A04G059314	Pop_A02G012635	Pop_A10G069203	Pop_A19G052548		Pop_A03G035529	Pop_G09G031698	Pop_G05G008805	Pop_A10G069020	Pop_A08G045818
	Pop_G09G027808	Pop_A04G059315	Pop_A06G053396	Pop_A10G069209	Pop_G01G075605		Pop_G01G005826	Pop_G18G078556	Pop_G10G007198	Pop_A14G000391	Pop_A08G045828
	Pop_G09G029415	Pop_A04G059340	Pop_A06G062037	Pop_A10G069230	Pop_G10G007176		Pop_A11G060570	Pop_A14G000390	Pop_G11G070236	Pop_G01G004684	Pop_A08G045886
	Pop_G09G030340	Pop_A04G059344	Pop_A06G079256	Pop_A10G069238	Pop_G10G020217		Pop_A12G068037	Pop_G06G003280	Pop_G13G071353	Pop_G08G058475	Pop_A08G045969
	Pop_G09G030385	Pop_A04G059349	Pop_A08G002381	Pop_A10G069255	Pop_G13G071577		Pop_A06G064713	Pop_G10G007295	Pop_A05G071790	Pop_A07G010899	Pop_A08G045981
	Pop_G09G030400	Pop_A04G059462	Pop_A08G009184	Pop_A10G069268	Pop_G14G082995		Pop_G02G080512	Pop_G12G009039	Pop_A08G046226	Pop_G01G002848	Pop_A08G046029
	Pop_G09G031625	Pop_A04G060309	Pop_A08G011984	Pop_A10G069272	Pop_A01G029517		Pop_A19G052890	Pop_A01G004221	Pop_A11G091280	Pop_G03G076307	Pop_A08G046037
	Pop_G09G031696	Pop_A04G070599	Pop_A09G026558	Pop_A10G069275	Pop_A01G074817		Pop_A04G026074	Pop_A01G079897	Pop_A14G000366	Pop_G08G058594	Pop_A08G046093
	Pop_G09G031991	Pop_A04G070614	Pop_A10G069102	Pop_A10G069277	Pop_A02G024030		Pop_G06G051678	Pop_A06G089474	Pop_A14G044848	Pop_A02G031372	Pop_A08G046095
	Pop_G09G051064	Pop_A04G070640	Pop_A15G014677	Pop_A10G069280	Pop_A03G034678		Pop_G01G075714	Pop_A09G014418	Pop_A16G083957	Pop_A06G053529	Pop_A08G046103
	Pop_G09G051144	Pop_A04G070706	Pop_G01G004621	Pop_A10G069353	Pop_A03G050149		Pop_A02G012117	Pop_A09G076691	Pop_A18G012985	Pop_A06G062349	Pop_A08G046121
	Pop_G09G077144	Pop_A04G070771	Pop_G01G016534	Pop_A10G069355	Pop_A03G055807		Pop_A13G032366	Pop_A10G046523	Pop_A18G013115	Pop_A08G045854	Pop_A08G046138
	Pop_G09G077227	Pop_A04G070772	Pop_G05G008607	Pop_A10G069356	Pop_A04G002717		Pop_G04G083900	Pop_A16G055227	Pop_G01G011414	Pop_G02G005781	Pop_A08G046155
	Pop_G09G077401	Pop_A05G001730	Pop_G05G017734	Pop_A10G069394	Pop_A04G018361		Pop_G01G024722	Pop_A18G018798	Pop_G01G081009	Pop_G02G035232	Pop_A08G046182
	Pop_G09G077655	Pop_A05G001740	Pop_G05G017941	Pop_A10G069398	Pop_A04G018516		Pop_G08G058237	Pop_G01G004686	Pop_G04G060219	Pop_G04G079197	Pop_A08G046183
	Pop_G10G000165	Pop_A05G001751	Pop_G07G062508	Pop_A10G069428	Pop_A04G028404		Pop_A06G079350	Pop_G01G024974	Pop_A03G020063	Pop_G11G070132	Pop_A08G046191
	Pop_G10G000196	Pop_A05G001753	Pop_G09G015088	Pop_A10G069488	Pop_A05G016891		Pop_A03G050322	Pop_G11G070310	Pop_A03G035517	Pop_A12G073760	Pop_A08G046417
	Pop_G10G001640	Pop_A05G001767	Pop_G12G035088	Pop_A10G069505	Pop_A09G014511		Pop_A14G045015	Pop_G11G070353	Pop_A07G085437	Pop_A14G000385	Pop_A08G057978
	Pop_G10G006233	Pop_A05G001796	Pop_G13G071156	Pop_A10G069539	Pop_A10G001135		Pop_G12G084583	Pop_G12G008910	Pop_A09G059514	Pop_A18G018990	Pop_A08G057997
	Pop_G10G007174	Pop_A05G001801	Pop_UnG036881	Pop_A10G069559	Pop_A12G019275		Pop_UnG035580	Pop_A01G004099	Pop_A10G047162	Pop_A03G050035	Pop_A08G058011
	Pop_G10G007176	Pop_A05G001813	Pop_UnG062287	Pop_A10G069683	Pop_A13G032397		Pop_A07G006703	Pop_A14G045576	Pop_A11G056678	Pop_A07G006534	Pop_A08G063343
	Pop_G10G007246	Pop_A05G001841	Pop_A01G067283	Pop_A11G020278	Pop_A14G090720		Pop_A02G023824	Pop_A15G017276	Pop_A15G064228	Pop_A09G014458	Pop_A08G063362
	Pop_G10G007299	Pop_A05G001864	Pop_A06G053564	Pop_A11G020290	Pop_A15G048943		Pop_A10G047438	Pop_A19G053278	Pop_A16G028703	Pop_A14G044541	Pop_A08G063370
	Pop_G10G007735	Pop_A05G001884	Pop_A06G062399	Pop_A11G020291	Pop_A16G083957		Pop_A03G049838	Pop_G08G058224	Pop_G03G010519	Pop_G01G013300	Pop_A08G063395
	Pop_G10G007773	Pop_A05G001886	Pop_A06G062989	Pop_A11G020301	Pop_A17G034531		Pop_G02G024253	Pop_G14G077979	Pop_G06G051971	Pop_G01G067602	Pop_A08G063430
	Pop_G10G020232	Pop_A05G001892	Pop_A08G012017	Pop_A11G020306	Pop_A18G018668		Pop_G08G046378	Pop_G15G034066	Pop_G15G017374	Pop_A06G089383	Pop_A08G063583
	Pop_G10G022879	Pop_A05G001893	Pop_A08G057961	Pop_A11G020316	Pop_G04G075264		Pop_A02G065263	Pop_A01G059830	Pop_G16G068574	Pop_A17G075027	Pop_A08G063591
	Pop_G10G023101	Pop_A05G001899	Pop_A09G015363	Pop_A11G020317	Pop_G05G008525		Pop_A10G047665	Pop_A02G012621	Pop_A01G004084	Pop_G03G076433	Pop_A08G063593
	Pop_G10G027052	Pop_A05G001901	Pop_A09G077100	Pop_A11G020354	Pop_G06G003293		Pop_G01G081931	Pop_A14G044596	Pop_A01G054653	Pop_G04G083890	Pop_A08G063629
	Pop_G10G027122	Pop_A05G001926	Pop_A10G046945	Pop_A11G021530	Pop_G10G047788		Pop_A05G073163	Pop_G01G004468	Pop_A01G081130	Pop_G12G050765	Pop_A08G063630
	Pop_G10G027274	Pop_A05G001928	Pop_A14G044964	Pop_A11G021538	Pop_G10G048396		Pop_G01G081002	Pop_G01G090497	Pop_A02G024017	Pop_A14G029797	Pop_A08G063634
	Pop_G10G030696	Pop_A05G001932	Pop_A16G028754	Pop_A11G021726	Pop_G10G060729		Pop_A06G063248	Pop_G02G024286	Pop_A03G049305	Pop_A15G017081	Pop_A08G063661
	Pop_G10G047788	Pop_A05G001944	Pop_G04G023290	Pop_A11G026152	Pop_G13G072487		Pop_A10G047318	Pop_G02G035273	Pop_A04G026359	Pop_A18G018951	Pop_A08G063674
	Pop_G10G047822	Pop_A05G001945	Pop_G10G048232	Pop_A11G026213	Pop_G18G078666		Pop_A12G073922	Pop_G06G051354	Pop_A05G073306	Pop_G17G033367	Pop_A08G063677
	Pop_G10G047977	Pop_A05G001969	Pop_G16G025311	Pop_A11G026224	Pop_UnG051155		Pop_A05G056104	Pop_G08G058467	Pop_A10G048408	Pop_A06G053395	Pop_A08G063711
	Pop_G10G047980	Pop_A05G001971	Pop_A01G006025	Pop_A11G026263	Pop_UnG075848		Pop_G10G048680	Pop_G18G019183	Pop_A11G021713	Pop_A07G006414	Pop_A08G063717
	Pop_G10G048045	Pop_A05G001993	Pop_A02G005115	Pop_A11G026281	Pop_A01G010150		Pop_A18G018698	Pop_G18G033704	Pop_A11G091398	Pop_A10G069581	Pop_A08G063766
	Pop_G10G048181	Pop_A05G001994	Pop_A05G017000	Pop_A11G032631	Pop_A01G015632		Pop_G04G060325	Pop_A02G065657	Pop_A13G031250	Pop_A12G067103	Pop_A08G063804
	Pop_G10G048247	Pop_A05G001999	Pop_A05G056159	Pop_A11G032652	Pop_A01G054604		Pop_A18G018581	Pop_A04G019611	Pop_G01G089295	Pop_G06G034855	Pop_A08G063885
	Pop_G10G048257	Pop_A05G002004	Pop_A06G053356	Pop_A11G032658	Pop_A01G059086		Pop_G13G022293	Pop_A06G079330	Pop_G03G021307	Pop_A01G059908	Pop_A08G063907
	Pop_G10G048263	Pop_A05G002009	Pop_A06G064780	Pop_A11G032728	Pop_A02G088517		Pop_G03G077918	Pop_A08G046008	Pop_G17G031414	Pop_A15G049049	Pop_A08G063920
	Pop_G10G048372	Pop_A05G002016	Pop_A06G089530	Pop_A11G032731	Pop_A08G063857		Pop_G19G084066	Pop_A12G067933	Pop_G18G018684	Pop_G06G003359	Pop_A08G064084
	Pop_G10G048396	Pop_A05G002034	Pop_A08G007010	Pop_A11G056492	Pop_A10G069169		Pop_G09G077188	Pop_A14G000272	Pop_G18G080154	Pop_A05G073216	Pop_A08G064129
	Pop_G10G048569	Pop_A05G002050	Pop_A09G028866	Pop_A11G056521	Pop_A10G069580		Pop_A03G014878	Pop_G04G028087	Pop_UnG079579	Pop_A07G062786	Pop_A08G086444
	Pop_G10G060659	Pop_A05G002061	Pop_A10G069183	Pop_A11G056561	Pop_A14G000739		Pop_G02G015775	Pop_G04G066896	Pop_A03G020068	Pop_A15G064361	Pop_A08G086476
	Pop_G10G064689	Pop_A05G002064	Pop_A11G091398	Pop_A11G056582	Pop_A16G055269		Pop_G08G057907	Pop_G05G069948	Pop_A03G050386	Pop_A15G064424	Pop_A08G086481
	Pop_G11G070214	Pop_A05G002066	Pop_A13G010069	Pop_A11G056596	Pop_A18G013148		Pop_A11G056465	Pop_UnG034288	Pop_A05G001740	Pop_A19G052514	Pop_A08G086505
	Pop_G11G077684	Pop_A05G002072	Pop_A13G031128	Pop_A11G056647	Pop_A19G052341		Pop_A16G089967	Pop_A02G086811	Pop_A06G089449	Pop_A10G047115	Pop_A08G086526
	Pop_G11G077810	Pop_A05G002109	Pop_A13G031160	Pop_A11G056677	Pop_G01G013373		Pop_A02G065241	Pop_A07G006385	Pop_A09G077127	Pop_A02G033063	Pop_A08G086561
	Pop_G11G077886	Pop_A05G002115	Pop_A14G045372	Pop_A11G056684	Pop_G03G010467		Pop_G13G071375	Pop_A07G022815	Pop_A11G021610	Pop_A04G036015	Pop_A09G014459
	Pop_G12G008891	Pop_A05G002133	Pop_A17G084909	Pop_A11G056730	Pop_G06G003677		Pop_G09G077203	Pop_A13G082719	Pop_A11G056450	Pop_G10G048061	Pop_A09G014497
	Pop_G12G035044	Pop_A05G002167	Pop_G01G004700	Pop_A11G056732	Pop_G09G014050		Pop_G14G044131	Pop_A16G035361	Pop_A15G076484	Pop_G11G077703	Pop_A09G014519
	Pop_G12G050671	Pop_A05G002186	Pop_G07G052065	Pop_A11G056733	Pop_G12G050714		Pop_G16G060754	Pop_A16G055374	Pop_G02G024312	Pop_A01G024390	Pop_A09G014539
	Pop_G12G050703	Pop_A05G011552	Pop_G16G025307	Pop_A11G056742	Pop_G19G009549		Pop_A14G000014	Pop_G02G085477	Pop_G14G088899	Pop_A03G049795	Pop_A09G025693
	Pop_G12G050723	Pop_A05G011553	Pop_G16G025312	Pop_A11G056786	Pop_A01G029649		Pop_A05G017015	Pop_G09G022460	Pop_A07G070555	Pop_A08G064046	Pop_A09G026551
	Pop_G12G050741	Pop_A05G016838	Pop_G16G060818	Pop_A11G078994	Pop_A04G018342		Pop_A08G086562	Pop_A04G029388	Pop_A08G045903	Pop_A15G076619	Pop_A09G026558
	Pop_G12G050861	Pop_A05G016886	Pop_A01G057030	Pop_A11G079088	Pop_A04G070659		Pop_G01G011366	Pop_A12G073834	Pop_A18G018768	Pop_G02G005229	Pop_A09G026562
	Pop_G12G050877	Pop_A05G016888	Pop_A03G014613	Pop_A11G079174	Pop_A06G061908		Pop_A13G054411	Pop_G10G060687	Pop_G05G008735	Pop_G03G013929	Pop_A09G026565
	Pop_G12G068366	Pop_A05G016904	Pop_A04G070668	Pop_A11G086291	Pop_A06G079369		Pop_A16G033763	Pop_A01G010233	Pop_G15G017290	Pop_A08G009167	Pop_A09G026597
	Pop_G12G068409	Pop_A05G016907	Pop_A05G056303	Pop_A11G091386	Pop_A11G020290		Pop_G03G078196	Pop_A03G050195	Pop_A04G029252	Pop_A11G021521	Pop_A09G026616
	Pop_G12G076213	Pop_A05G016916	Pop_A05G073399	Pop_A12G007809	Pop_A11G056826		Pop_A01G015618	Pop_A08G063810	Pop_A06G061789	Pop_G02G085506	Pop_A09G026716
	Pop_G12G084557	Pop_A05G016922	Pop_A06G061416	Pop_A12G007826	Pop_G01G002276		Pop_A05G073199	Pop_A15G076626	Pop_A06G061826	Pop_A01G024894	Pop_A09G026730
	Pop_G12G086080	Pop_A05G016925	Pop_A09G077456	Pop_A12G007868	Pop_G03G013860		Pop_G01G013406	Pop_G01G089169	Pop_A06G085762	Pop_A04G002563	Pop_A09G026734
	Pop_G13G022223	Pop_A05G017017	Pop_A10G069262	Pop_A12G007912	Pop_G04G066636		Pop_G19G007609	Pop_G02G085507	Pop_A09G026570	Pop_A05G057136	Pop_A09G026745
	Pop_G13G024495	Pop_A05G055405	Pop_A15G014719	Pop_A12G007947	Pop_G10G048239		Pop_G16G035691	Pop_G08G087171	Pop_A11G015716	Pop_A06G061839	Pop_A09G026750
	Pop_G13G034793	Pop_A05G055952	Pop_A16G035370	Pop_A12G019249	Pop_G11G077804		Pop_A19G054944	Pop_G15G017308	Pop_G06G053965	Pop_A19G055063	Pop_A09G026769
	Pop_G13G034801	Pop_A05G055956	Pop_A19G052541	Pop_A12G019293	Pop_G16G025656		Pop_G09G011702	Pop_A01G074756	Pop_G10G060643	Pop_G05G018017	Pop_A09G026780
	Pop_G13G034812	Pop_A05G055993	Pop_G01G002755	Pop_A12G019305	Pop_G18G033744		Pop_G11G077783	Pop_A05G055880	Pop_G18G019173	Pop_G09G077212	Pop_A09G026782
	Pop_G13G071577	Pop_A05G055998	Pop_G01G074601	Pop_A12G019342	Pop_G19G084107		Pop_A16G083979	Pop_A16G090144	Pop_G19G052271	Pop_G19G009686	Pop_A09G026783
	Pop_G13G072606	Pop_A05G056001	Pop_G04G075264	Pop_A12G019378	Pop_A04G029186		Pop_A10G048432	Pop_G08G046262	Pop_A01G017573	Pop_A07G006474	Pop_A09G028830
	Pop_G13G072725	Pop_A05G056016	Pop_G04G079204	Pop_A12G019409	Pop_A05G071593		Pop_A11G056617	Pop_G03G001426	Pop_A02G012468	Pop_A10G046574	Pop_A09G028832
	Pop_G14G000556	Pop_A05G056031	Pop_G06G089692	Pop_A12G019415	Pop_A06G062370		Pop_A15G014753	Pop_G13G071077	Pop_A02G065611	Pop_G07G052222	Pop_A09G028912
	Pop_G14G000560	Pop_A05G056075	Pop_G15G049024	Pop_A12G027440	Pop_A08G063457		Pop_G02G065904	Pop_G13G072575	Pop_A05G002071	Pop_G08G046358	Pop_A09G028991
	Pop_G14G023586	Pop_A05G056076	Pop_G16G016420	Pop_A12G027580	Pop_A10G001182		Pop_G03G078166	Pop_G17G086920	Pop_A08G045906	Pop_G12G081694	Pop_A09G029004
	Pop_G14G023695	Pop_A05G056104	Pop_G17G033317	Pop_A12G067102	Pop_A11G056614		Pop_G01G004703	Pop_A06G053422	Pop_A14G000102	Pop_A09G083677	Pop_A09G029077
	Pop_G14G023699	Pop_A05G056114	Pop_UnG057654	Pop_A12G067973	Pop_A11G056698		Pop_G03G013859	Pop_A06G062874	Pop_G01G089304	Pop_A10G069394	Pop_A09G029081
	Pop_G14G030546	Pop_A05G056118	Pop_A01G032301	Pop_A12G068040	Pop_A12G073887		Pop_A04G019468	Pop_G08G057926	Pop_G03G013731	Pop_G02G015761	Pop_A09G033810
	Pop_G14G044003	Pop_A05G056131	Pop_A01G074932	Pop_A12G068045	Pop_A13G009867		Pop_G02G024312	Pop_G16G060855	Pop_G03G013855	Pop_G06G051430	Pop_A09G059516
	Pop_G14G044075	Pop_A05G056178	Pop_A02G065272	Pop_A12G068111	Pop_A14G029750		Pop_G19G009394	Pop_A01G056914	Pop_G19G021894	Pop_G12G008958	Pop_A09G059519
	Pop_G14G044099	Pop_A05G056180	Pop_A03G050440	Pop_A12G068130	Pop_A14G029873		Pop_A01G058912	Pop_A02G012561	Pop_A01G081142	Pop_A01G059905	Pop_A09G059534
	Pop_G14G044103	Pop_A05G056186	Pop_A04G002573	Pop_A12G068132	Pop_A14G045778		Pop_A06G053382	Pop_A03G050450	Pop_A02G023975	Pop_A04G029299	Pop_A09G059552
	Pop_G14G044426	Pop_A05G056189	Pop_A05G016888	Pop_A12G068213	Pop_A15G017255		Pop_A12G081618	Pop_A05G002051	Pop_A05G071993	Pop_A19G055137	Pop_A09G059576
	Pop_G14G044478	Pop_A05G056210	Pop_A08G086555	Pop_A12G073715	Pop_A16G055319		Pop_G07G061126	Pop_A05G055976	Pop_A07G085237	Pop_G03G055839	Pop_A09G059600
	Pop_G14G044618	Pop_A05G056227	Pop_A10G001209	Pop_A12G073730	Pop_A16G083959		Pop_A01G004548	Pop_A11G056556	Pop_A17G008641	Pop_G08G021771	Pop_A09G076708
	Pop_G14G045108	Pop_A05G056236	Pop_A12G081581	Pop_A12G073779	Pop_G01G067845		Pop_A13G031116	Pop_A17G034403	Pop_G02G015937	Pop_G10G047835	Pop_A09G076714
	Pop_G14G045142	Pop_A05G056266	Pop_A14G045758	Pop_A12G073908	Pop_G03G013419		Pop_A14G045025	Pop_G05G008364	Pop_G02G035224	Pop_A06G053784	Pop_A09G076743
	Pop_G14G045155	Pop_A05G056267	Pop_G14G044257	Pop_A12G073993	Pop_G05G032920		Pop_A16G089970	Pop_G08G007481	Pop_G06G076082	Pop_A07G085194	Pop_A09G076790
	Pop_G14G050907	Pop_A05G056273	Pop_G17G015410	Pop_A12G074010	Pop_G14G045108		Pop_A06G061479	Pop_G10G064664	Pop_G08G057769	Pop_A07G085280	Pop_A09G076808
	Pop_G14G051188	Pop_A05G056284	Pop_UnG057540	Pop_A12G081573	Pop_A02G066227		Pop_A07G006333	Pop_A08G046053	Pop_G08G082293	Pop_G01G004732	Pop_A09G076809
	Pop_G14G082995	Pop_A05G056286	Pop_A01G004119	Pop_A12G081637	Pop_A05G056145		Pop_G07G061012	Pop_G01G090370	Pop_A03G091438	Pop_G01G075497	Pop_A09G076812
	Pop_G14G088905	Pop_A05G056288	Pop_A02G033065	Pop_A13G009860	Pop_A05G073027		Pop_A08G046177	Pop_A03G050268	Pop_A06G053429	Pop_G14G044433	Pop_A09G076831
	Pop_G14G089100	Pop_A05G056303	Pop_A02G088579	Pop_A13G009930	Pop_A08G045910		Pop_G06G051513	Pop_A08G046059	Pop_A08G063417	Pop_G15G017289	Pop_A09G076838
	Pop_G15G015244	Pop_A05G056319	Pop_A03G019951	Pop_A13G009948	Pop_A08G046176		Pop_A05G072942	Pop_A13G031163	Pop_A10G047178	Pop_A08G064028	Pop_A09G076843
	Pop_G15G017321	Pop_A05G056320	Pop_A05G001807	Pop_A13G009949	Pop_A08G046373		Pop_A17G034484	Pop_A05G073142	Pop_A10G069566	Pop_A19G028529	Pop_A09G076891
	Pop_G15G074293	Pop_A05G056325	Pop_A08G063368	Pop_A13G009954	Pop_A09G026750		Pop_A08G006846	Pop_G04G028204	Pop_A16G035331	Pop_G02G065539	Pop_A09G076892
	Pop_G15G074301	Pop_A05G056362	Pop_A11G056463	Pop_A13G009958	Pop_A09G076985		Pop_G08G007399	Pop_G08G057945	Pop_A16G035429	Pop_G06G003650	Pop_A09G076920
	Pop_G15G074303	Pop_A05G056379	Pop_A12G027523	Pop_A13G009961	Pop_A10G069269		Pop_G01G074581	Pop_A02G066209	Pop_G02G035232	Pop_A05G016943	Pop_A09G076925
	Pop_G15G074402	Pop_A05G057077	Pop_A14G044933	Pop_A13G009968	Pop_A12G027522		Pop_G08G057945	Pop_A10G046858	Pop_G05G072177	Pop_A09G026766	Pop_A09G076983
	Pop_G15G074457	Pop_A05G057083	Pop_G01G075645	Pop_A13G010023	Pop_A14G044642		Pop_A08G045969	Pop_A11G078961	Pop_A01G032210	Pop_A16G089970	Pop_A09G076985
	Pop_G15G074690	Pop_A05G057088	Pop_G03G076375	Pop_A13G010038	Pop_A16G025481		Pop_A18G018881	Pop_G02G065818	Pop_A03G020066	Pop_A02G012512	Pop_A09G076993
	Pop_G15G084446	Pop_A05G057105	Pop_G04G066481	Pop_A13G010039	Pop_A16G055212		Pop_A09G076689	Pop_G10G048038	Pop_A05G073011	Pop_A02G066152	Pop_A09G077026
	Pop_G15G084521	Pop_A05G057114	Pop_UnG051155	Pop_A13G010079	Pop_A18G018804		Pop_A10G046776	Pop_G18G078550	Pop_A06G062257	Pop_A06G053744	Pop_A09G077121
	Pop_G16G016183	Pop_A05G071594	Pop_A02G005027	Pop_A13G010084	Pop_G01G004892		Pop_G16G035696	Pop_A02G065678	Pop_A16G090225	Pop_A08G063649	Pop_A09G077127
	Pop_G16G016326	Pop_A05G071596	Pop_A02G012388	Pop_A13G031128	Pop_G02G065703		Pop_A02G012568	Pop_A13G031221	Pop_G02G012591	Pop_G01G059095	Pop_A09G077415
	Pop_G16G016367	Pop_A05G071603	Pop_A02G012424	Pop_A13G031133	Pop_G06G003650		Pop_G08G057728	Pop_G06G051689	Pop_G05G008518	Pop_G01G079652	Pop_A09G083554
	Pop_G16G016420	Pop_A05G071624	Pop_A04G018139	Pop_A13G031144	Pop_G06G051530		Pop_A16G089972	Pop_UnG037343	Pop_G08G022031	Pop_A02G005094	Pop_A09G083555
	Pop_G16G025307	Pop_A05G071652	Pop_A05G002178	Pop_A13G031157	Pop_G07G061049		Pop_A01G054550	Pop_A04G018288	Pop_G10G048232	Pop_A03G050542	Pop_A09G083619
	Pop_G16G025509	Pop_A05G071666	Pop_A08G063753	Pop_A13G031162	Pop_G10G048263		Pop_G01G020722	Pop_A04G030619	Pop_G19G021962	Pop_A05G071967	Pop_A09G083643
	Pop_G16G025642	Pop_A05G071671	Pop_A11G056593	Pop_A13G031189	Pop_G16G016366		Pop_G17G021128	Pop_A09G028899	Pop_A03G014627	Pop_A08G086434	Pop_A10G001092
	Pop_G16G057574	Pop_A05G071672	Pop_A12G067981	Pop_A13G031197	Pop_A01G074827		Pop_A02G005060	Pop_A12G068056	Pop_A06G053708	Pop_A15G064387	Pop_A10G001107
	Pop_G16G060754	Pop_A05G071673	Pop_A14G045015	Pop_A13G031223	Pop_A06G079256		Pop_A01G003835	Pop_A15G049033	Pop_A09G014416	Pop_A17G020439	Pop_A10G001153
	Pop_G16G060919	Pop_A05G071681	Pop_A18G012791	Pop_A13G031233	Pop_A09G029054		Pop_A08G063986	Pop_G10G007270	Pop_A09G076794	Pop_G01G016515	Pop_A10G001201
	Pop_G16G068568	Pop_A05G071685	Pop_A18G018845	Pop_A13G031261	Pop_A13G010039		Pop_A04G010981	Pop_G14G088868	Pop_A16G017546	Pop_G02G024211	Pop_A10G001203
	Pop_G16G068602	Pop_A05G071702	Pop_G01G011414	Pop_A13G031298	Pop_A16G090122		Pop_G10G048257	Pop_A14G029774	Pop_G06G053994	Pop_G03G013744	Pop_A10G001247
	Pop_G16G068608	Pop_A05G071725	Pop_G01G075413	Pop_A13G032373	Pop_G05G057509		Pop_A16G035190	Pop_G06G051349	Pop_G10G020220	Pop_A01G010361	Pop_A10G001252
	Pop_G16G068620	Pop_A05G071735	Pop_G02G023760	Pop_A13G032376	Pop_G08G057581		Pop_A15G076546	Pop_G07G052188	Pop_G12G035109	Pop_A08G064084	Pop_A10G001321
	Pop_G16G068846	Pop_A05G071739	Pop_G03G001055	Pop_A13G032395	Pop_G09G014033		Pop_A12G081591	Pop_A09G025664	Pop_A10G047600	Pop_G10G023073	Pop_A10G001368
	Pop_G16G068854	Pop_A05G071751	Pop_G09G031630	Pop_A13G032456	Pop_G12G086028		Pop_A02G086808	Pop_A10G069498	Pop_A15G017276	Pop_A07G070468	Pop_A10G001691
	Pop_G16G068883	Pop_A05G071767	Pop_UnG060018	Pop_A13G054026	Pop_G14G089122		Pop_A01G003805	Pop_A12G073900	Pop_G03G013460	Pop_A11G056521	Pop_A10G001712
	Pop_G17G015416	Pop_A05G071777	Pop_A01G029668	Pop_A13G054398	Pop_A01G004194		Pop_A16G090227	Pop_G14G044456	Pop_A01G079953	Pop_G01G090415	Pop_A10G046509
	Pop_G17G015432	Pop_A05G071801	Pop_A01G059975	Pop_A13G054440	Pop_A04G010807		Pop_G05G008268	Pop_A01G015588	Pop_A02G012512	Pop_G03G076294	Pop_A10G046572
	Pop_G17G021051	Pop_A05G071810	Pop_A05G002072	Pop_A13G054444	Pop_A04G070668		Pop_G17G033272	Pop_A02G031326	Pop_A16G035299	Pop_G12G068302	Pop_A10G046641
	Pop_G17G025707	Pop_A05G071835	Pop_A06G063166	Pop_A13G054449	Pop_A06G053561		Pop_A17G008302	Pop_A11G056440	Pop_A17G052652	Pop_A05G057090	Pop_A10G046690
	Pop_G17G025744	Pop_A05G071866	Pop_A06G085781	Pop_A13G082581	Pop_A08G002346		Pop_A07G006414	Pop_G01G081034	Pop_G06G082833	Pop_G07G085604	Pop_A10G046708
	Pop_G17G033112	Pop_A05G071868	Pop_A09G026750	Pop_A13G082618	Pop_A08G086478		Pop_G03G013417	Pop_A09G059504	Pop_G18G078660	Pop_A15G048992	Pop_A10G046723
	Pop_G17G033234	Pop_A05G071922	Pop_A09G077482	Pop_A13G082689	Pop_A10G069665		Pop_A01G081778	Pop_A12G019415	Pop_A05G056071	Pop_A17G075193	Pop_A10G046749
	Pop_G17G033272	Pop_A05G071940	Pop_A11G056828	Pop_A13G082717	Pop_A11G026239		Pop_A05G071733	Pop_A01G015618	Pop_A10G047234	Pop_G01G075120	Pop_A10G046776
	Pop_G17G066966	Pop_A05G071968	Pop_A18G089897	Pop_A14G000018	Pop_A12G073934		Pop_A01G004262	Pop_G06G051678	Pop_G01G002913	Pop_G04G060212	Pop_A10G046799
	Pop_G17G066988	Pop_A05G071975	Pop_A19G028560	Pop_A14G000067	Pop_A13G031163		Pop_G19G009429	Pop_G10G027075	Pop_G02G065202	Pop_G10G048215	Pop_A10G046875
	Pop_G17G066995	Pop_A05G072000	Pop_G08G022170	Pop_A14G000283	Pop_A13G082731		Pop_A04G030588	Pop_A06G062835	Pop_G05G069917	Pop_A02G032974	Pop_A10G046876
	Pop_G17G067052	Pop_A05G072006	Pop_G19G028427	Pop_A14G000314	Pop_A16G035309		Pop_A14G000743	Pop_A14G044753	Pop_G05G072308	Pop_A04G059323	Pop_A10G046930
	Pop_G17G072899	Pop_A05G072009	Pop_UnG022361	Pop_A14G000319	Pop_A16G090006		Pop_A03G050201	Pop_A16G083956	Pop_G07G062530	Pop_A09G026669	Pop_A10G046950
	Pop_G17G085020	Pop_A05G072014	Pop_A01G058999	Pop_A14G000436	Pop_G05G017671		Pop_A18G018755	Pop_A19G052523	Pop_G15G074477	Pop_A14G000327	Pop_A10G046997
	Pop_G18G018632	Pop_A05G072082	Pop_A01G069907	Pop_A14G000470	Pop_G06G051553		Pop_A03G013642	Pop_G13G022323	Pop_UnG015670	Pop_G19G009336	Pop_A10G047004
	Pop_G18G019175	Pop_A05G072093	Pop_A01G074840	Pop_A14G000674	Pop_G07G061012		Pop_A04G026345	Pop_A01G081764	Pop_A02G005101	Pop_A02G004939	Pop_A10G047015
	Pop_G18G078344	Pop_A05G072097	Pop_A02G012411	Pop_A14G000717	Pop_G12G084624		Pop_A01G059827	Pop_A05G073031	Pop_A02G066246	Pop_G02G065167	Pop_A10G047016
	Pop_G18G078465	Pop_A05G072101	Pop_A03G049902	Pop_A14G000758	Pop_A01G004189		Pop_A10G046749	Pop_A08G009105	Pop_A02G088550	Pop_G05G057439	Pop_A10G047058
	Pop_G18G078677	Pop_A05G072905	Pop_A04G018315	Pop_A14G000815	Pop_A01G056999		Pop_A16G091253	Pop_A10G047433	Pop_A06G062370	Pop_A17G020424	Pop_A10G047067
	Pop_G18G080100	Pop_A05G072920	Pop_A04G019497	Pop_A14G000834	Pop_A01G074947		Pop_UnG029707	Pop_A14G044917	Pop_A10G046939	Pop_G03G013745	Pop_A10G047093
	Pop_G18G083261	Pop_A05G072931	Pop_A04G070659	Pop_A14G000848	Pop_A05G073116		Pop_G14G044568	Pop_A18G018707	Pop_A14G000326	Pop_G10G048228	Pop_A10G047115
	Pop_G19G007555	Pop_A05G072942	Pop_A10G001152	Pop_A14G029748	Pop_A07G062798		Pop_G19G021942	Pop_G02G016119	Pop_A14G029832	Pop_G12G035113	Pop_A10G047192
	Pop_G19G007612	Pop_A05G072952	Pop_A10G048425	Pop_A14G029760	Pop_A08G057997		Pop_G10G047447	Pop_G02G065931	Pop_A15G064546	Pop_G17G084819	Pop_A10G047218
	Pop_G19G009660	Pop_A05G072964	Pop_A16G017557	Pop_A14G029833	Pop_A08G063661		Pop_A10G069526	Pop_G14G051197	Pop_G01G090470	Pop_A14G000296	Pop_A10G047232
	Pop_G19G021905	Pop_A05G072978	Pop_A17G052660	Pop_A14G029837	Pop_A09G076862		Pop_A06G089581	Pop_A01G079822	Pop_G03G013962	Pop_A14G045780	Pop_A10G047234
	Pop_G19G028437	Pop_A05G073006	Pop_A19G052416	Pop_A14G029841	Pop_A11G056678		Pop_A08G045968	Pop_A04G002558	Pop_A05G011542	Pop_A02G012306	Pop_A10G047277
	Pop_G19G052271	Pop_A05G073016	Pop_G02G064979	Pop_A14G029873	Pop_G04G059158		Pop_A01G054574	Pop_A08G063563	Pop_A05G056290	Pop_A08G006905	Pop_A10G047281
	Pop_G19G080843	Pop_A05G073021	Pop_G07G060994	Pop_A14G029891	Pop_G14G044109		Pop_A12G007938	Pop_A15G017157	Pop_A06G079356	Pop_A09G076843	Pop_A10G047296
	Pop_G19G084175	Pop_A05G073041	Pop_G09G015069	Pop_A14G030430	Pop_G19G009574		Pop_A05G073430	Pop_A17G021142	Pop_A07G070468	Pop_A17G020363	Pop_A10G047320
	Pop_UnG026790	Pop_A05G073055	Pop_A02G005146	Pop_A14G044021	Pop_UnG029711		Pop_G10G047843	Pop_G06G076090	Pop_A09G076920	Pop_G02G005334	Pop_A10G047321
	Pop_UnG029713	Pop_A05G073116	Pop_A02G032974	Pop_A14G044024	Pop_A01G054465		Pop_G06G003726	Pop_G15G048833	Pop_A10G047307	Pop_A01G003809	Pop_A10G047326
	Pop_UnG032049	Pop_A05G073121	Pop_A04G019462	Pop_A14G044056	Pop_A02G032974		Pop_A13G010125	Pop_A01G074879	Pop_A15G064306	Pop_A01G074984	Pop_A10G047358
	Pop_UnG036881	Pop_A05G073140	Pop_A07G022694	Pop_A14G044519	Pop_A11G021718		Pop_G17G086898	Pop_A04G036030	Pop_G05G008423	Pop_A02G005471	Pop_A10G047382
	Pop_UnG057654	Pop_A05G073153	Pop_A09G026692	Pop_A14G044633	Pop_A13G054357		Pop_A13G011470	Pop_G10G027130	Pop_G07G061349	Pop_A03G049889	Pop_A10G047423
	Pop_UnG065399	Pop_A05G073173	Pop_A11G020278	Pop_A14G044654	Pop_A15G064232		Pop_A02G004900	Pop_G12G008949	Pop_A08G064200	Pop_A07G006424	Pop_A10G047434
	Pop_UnG086161	Pop_A05G073188	Pop_A11G026239	Pop_A14G044686	Pop_A16G028754		Pop_G01G004803	Pop_G14G044431	Pop_A13G010110	Pop_G02G005313	Pop_A10G047437
	Pop_UnG086162	Pop_A05G073194	Pop_A11G032686	Pop_A14G044724	Pop_G04G018486		Pop_G06G051972	Pop_G18G083255	Pop_A15G049034	Pop_G05G057328	Pop_A10G047508
	Pop_UnG086957	Pop_A05G073210	Pop_A13G010093	Pop_A14G044728	Pop_G05G017937		Pop_G06G053797	Pop_A01G079977	Pop_G02G065895	Pop_A13G054307	Pop_A10G047526
	Pop_A01G003808	Pop_A05G073236	Pop_A15G064531	Pop_A14G044765	Pop_G08G057755		Pop_A02G032991	Pop_A03G019843	Pop_G05G072390	Pop_A14G030421	Pop_A10G047546
	Pop_A01G015618	Pop_A05G073250	Pop_A18G018918	Pop_A14G044781	Pop_G13G071270		Pop_G06G051411	Pop_A05G002121	Pop_G08G007468	Pop_G12G050896	Pop_A10G047548
	Pop_A01G025093	Pop_A05G073262	Pop_A19G052341	Pop_A14G044838	Pop_G14G045155		Pop_G12G050705	Pop_A06G053368	Pop_G09G030324	Pop_G18G019120	Pop_A10G047552
	Pop_A01G029685	Pop_A05G073277	Pop_A19G053085	Pop_A14G044870	Pop_A01G017601		Pop_A02G065575	Pop_G10G007777	Pop_G09G031630	Pop_A16G035195	Pop_A10G047650
	Pop_A01G054535	Pop_A05G073290	Pop_G01G090438	Pop_A14G044872	Pop_A03G050174		Pop_G19G084061	Pop_A07G085417	Pop_A04G019448	Pop_A17G021131	Pop_A10G047653
	Pop_A01G059804	Pop_A05G073385	Pop_G02G026828	Pop_A14G044882	Pop_A04G029380		Pop_A02G023853	Pop_G03G078195	Pop_A06G079261	Pop_A01G059637	Pop_A10G047661
	Pop_A01G067159	Pop_A05G073399	Pop_G12G068301	Pop_A14G044899	Pop_A09G026658		Pop_A19G055149	Pop_A04G070668	Pop_A08G046093	Pop_A07G006418	Pop_A10G048420
	Pop_A01G079744	Pop_A05G073414	Pop_A03G049802	Pop_A14G044917	Pop_A09G083653		Pop_A17G081310	Pop_A05G071682	Pop_A11G078965	Pop_A16G025468	Pop_A10G048421
	Pop_A01G079996	Pop_A05G073447	Pop_A03G050136	Pop_A14G044927	Pop_A10G047059		Pop_A01G079915	Pop_A19G025959	Pop_A16G090193	Pop_G03G076283	Pop_A10G048462
	Pop_A02G012681	Pop_A05G073453	Pop_A04G026543	Pop_A14G044951	Pop_A13G031252		Pop_A06G053579	Pop_A02G065560	Pop_G01G031092	Pop_G05G091046	Pop_A10G048463
	Pop_A02G026937	Pop_A05G073474	Pop_A04G029193	Pop_A14G044956	Pop_A16G017494		Pop_A08G063462	Pop_A05G071968	Pop_G05G008203	Pop_G10G060681	Pop_A10G048486
	Pop_A02G066141	Pop_A05G073486	Pop_A05G001952	Pop_A14G044990	Pop_G01G075645		Pop_A06G085821	Pop_A08G006955	Pop_G06G003414	Pop_G12G084624	Pop_A10G048517
	Pop_A03G014929	Pop_A05G073606	Pop_A05G071673	Pop_A14G044999	Pop_G02G005203		Pop_A15G084241	Pop_G01G002250	Pop_G17G086964	Pop_A01G059040	Pop_A10G048521
	Pop_A03G050598	Pop_A05G073613	Pop_A06G064730	Pop_A14G045030	Pop_G04G066690		Pop_G19G079541	Pop_G03G001406	Pop_A03G049947	Pop_A06G061644	Pop_A10G048534
	Pop_A04G002563	Pop_A06G053288	Pop_A06G079424	Pop_A14G045039	Pop_G06G082060		Pop_G01G075732	Pop_G06G003401	Pop_A06G089502	Pop_G10G047953	Pop_A10G048615
	Pop_A04G029193	Pop_A06G053308	Pop_A08G063791	Pop_A14G045265	Pop_G10G027068		Pop_G13G071478	Pop_G10G048235	Pop_A10G047433	Pop_G14G044361	Pop_A10G048619
	Pop_A05G056186	Pop_A06G053309	Pop_A08G064047	Pop_A14G045291	Pop_G10G060722		Pop_G03G011195	Pop_A09G077026	Pop_A16G025500	Pop_A06G053560	Pop_A10G048661
	Pop_A05G056284	Pop_A06G053310	Pop_A11G056550	Pop_A14G045336	Pop_G14G045139		Pop_G03G076272	Pop_A13G032485	Pop_A19G055119	Pop_A07G006559	Pop_A10G048686
	Pop_A05G056362	Pop_A06G053311	Pop_A19G054933	Pop_A14G045353	Pop_A02G066254		Pop_A04G070693	Pop_A15G017243	Pop_G06G082025	Pop_A08G009145	Pop_A10G048698
	Pop_A05G057083	Pop_A06G053370	Pop_G09G031724	Pop_A14G045358	Pop_A08G002365		Pop_G17G033112	Pop_A19G053228	Pop_A01G079825	Pop_A13G082535	Pop_A10G069020
	Pop_A05G071692	Pop_A06G053396	Pop_G18G078648	Pop_A14G045406	Pop_A10G001727		Pop_G02G031002	Pop_G03G001041	Pop_A06G063204	Pop_A05G055935	Pop_A10G069031
	Pop_A05G071884	Pop_A06G053418	Pop_A02G088569	Pop_A14G045431	Pop_A11G021550		Pop_A12G068078	Pop_G15G049209	Pop_G01G067599	Pop_A08G046129	Pop_A10G069055
	Pop_A05G073097	Pop_A06G053429	Pop_A03G049689	Pop_A14G045435	Pop_A11G056684		Pop_G11G077688	Pop_A04G019545	Pop_G10G048426	Pop_A09G025670	Pop_A10G069072
	Pop_A05G073250	Pop_A06G053435	Pop_A05G056230	Pop_A14G045480	Pop_A15G048899		Pop_A04G019593	Pop_A04G070605	Pop_A02G004996	Pop_A11G056617	Pop_A10G069076
	Pop_A06G053501	Pop_A06G053445	Pop_A06G079463	Pop_A14G045499	Pop_A16G017504		Pop_A05G072002	Pop_A04G070680	Pop_A03G050401	Pop_A18G018723	Pop_A10G069078
	Pop_A06G061756	Pop_A06G053452	Pop_A10G069340	Pop_A14G045508	Pop_A19G052401		Pop_A14G044997	Pop_A08G002377	Pop_A06G053393	Pop_G02G030993	Pop_A10G069104
	Pop_A06G061817	Pop_A06G053473	Pop_A16G083961	Pop_A14G045520	Pop_G15G033877		Pop_A16G025439	Pop_A09G083681	Pop_A07G006571	Pop_A02G031388	Pop_A10G069114
	Pop_A06G062190	Pop_A06G053501	Pop_G03G013789	Pop_A14G045648	Pop_A02G088649		Pop_A01G057027	Pop_A13G054391	Pop_A17G081303	Pop_G10G048165	Pop_A10G069148
	Pop_A06G062425	Pop_A06G053513	Pop_G06G076090	Pop_A14G090680	Pop_A05G071835		Pop_A02G023949	Pop_A14G044979	Pop_G10G020251	Pop_G17G087021	Pop_A10G069150
	Pop_A06G063104	Pop_A06G053529	Pop_G11G070371	Pop_A14G090720	Pop_A06G079265		Pop_A17G075184	Pop_G01G004621	Pop_G10G047866	Pop_A02G012635	Pop_A10G069183
	Pop_A06G063248	Pop_A06G053542	Pop_A01G075837	Pop_A15G014655	Pop_A08G006980		Pop_A17G075193	Pop_G01G058731	Pop_G10G048322	Pop_A14G000390	Pop_A10G069187
	Pop_A06G064757	Pop_A06G053602	Pop_A09G033809	Pop_A15G014677	Pop_A10G048523		Pop_G10G022879	Pop_G10G022883	Pop_G10G060725	Pop_G06G075902	Pop_A10G069262
	Pop_A06G079304	Pop_A06G053606	Pop_A10G048633	Pop_A15G014682	Pop_A18G083102		Pop_A11G021691	Pop_G10G022908	Pop_UnG058566	Pop_A03G055740	Pop_A10G069266
	Pop_A06G079318	Pop_A06G053610	Pop_A10G048655	Pop_A15G014691	Pop_G01G067641		Pop_A16G089966	Pop_A01G004150	Pop_A04G026294	Pop_A06G062085	Pop_A10G069275
	Pop_A06G079355	Pop_A06G053615	Pop_A17G008621	Pop_A15G014719	Pop_G02G005238		Pop_G01G004356	Pop_A06G053377	Pop_A06G061614	Pop_A10G047318	Pop_A10G069277
	Pop_A06G079396	Pop_A06G053618	Pop_A19G060505	Pop_A15G014770	Pop_G02G005324		Pop_A13G054254	Pop_A19G034366	Pop_A07G006418	Pop_A02G033055	Pop_A10G069278
	Pop_A06G089322	Pop_A06G053659	Pop_G02G065917	Pop_A15G014781	Pop_G02G065436		Pop_A06G089471	Pop_G05G017967	Pop_A08G011985	Pop_A02G066050	Pop_A10G069280
	Pop_A06G089606	Pop_A06G053676	Pop_G04G066752	Pop_A15G014792	Pop_G04G066831		Pop_A08G064084	Pop_G16G035665	Pop_A13G009846	Pop_A18G086127	Pop_A10G069356
	Pop_A07G006469	Pop_A06G053690	Pop_G06G003654	Pop_A15G017059	Pop_G05G008390		Pop_A18G018844	Pop_G18G080187	Pop_A19G025976	Pop_G10G064610	Pop_A10G069380
	Pop_A07G006751	Pop_A06G053696	Pop_A01G010136	Pop_A15G017206	Pop_G06G003363		Pop_A04G030859	Pop_A05G011516	Pop_G01G002810	Pop_A10G046749	Pop_A10G069386
	Pop_A07G022579	Pop_A06G053730	Pop_A06G061914	Pop_A15G048944	Pop_G10G001619		Pop_G05G008353	Pop_G08G046361	Pop_G09G014118	Pop_A11G079028	Pop_A10G069400
	Pop_A07G022656	Pop_A06G053746	Pop_G08G046358	Pop_A15G048965	Pop_G18G080123		Pop_G13G072693	Pop_G08G058129	Pop_G12G068329	Pop_A12G073754	Pop_A10G069413
	Pop_A07G070517	Pop_A06G053747	Pop_G09G051121	Pop_A15G049030	Pop_A02G005136		Pop_A02G065234	Pop_A06G062064	Pop_G14G044478	Pop_A13G031163	Pop_A10G069424
	Pop_A08G002365	Pop_A06G053761	Pop_G16G068579	Pop_A15G049034	Pop_A02G012332		Pop_A01G074931	Pop_A13G031273	Pop_G19G009595	Pop_G09G011723	Pop_A10G069435
	Pop_A09G028874	Pop_A06G053764	Pop_G18G019175	Pop_A15G049070	Pop_A07G022625		Pop_G09G014048	Pop_G04G066872	Pop_A03G013644	Pop_G12G076226	Pop_A10G069446
	Pop_A09G033799	Pop_A06G053773	Pop_A01G032336	Pop_A15G049082	Pop_A10G069380		Pop_A17G091106	Pop_G18G078637	Pop_A03G050452	Pop_A17G020592	Pop_A10G069494
	Pop_A09G076789	Pop_A06G053784	Pop_A01G056972	Pop_A15G049109	Pop_A13G054253		Pop_A13G054399	Pop_A01G002210	Pop_A04G018070	Pop_A19G052553	Pop_A10G069522
	Pop_A09G076812	Pop_A06G053791	Pop_A06G079378	Pop_A15G049154	Pop_A16G025354		Pop_G12G068278	Pop_A04G034236	Pop_A10G001698	Pop_G03G077944	Pop_A10G069526
	Pop_A09G077415	Pop_A06G061416	Pop_A08G006942	Pop_A15G064228	Pop_G08G082477		Pop_G14G078032	Pop_A01G010350	Pop_A14G045265	Pop_A08G063665	Pop_A10G069553
	Pop_A10G046645	Pop_A06G061421	Pop_A15G064510	Pop_A15G064232	Pop_G11G077812		Pop_A02G026907	Pop_A04G030867	Pop_A18G012810	Pop_G05G057406	Pop_A10G069559
	Pop_A10G048422	Pop_A06G061423	Pop_A17G011762	Pop_A15G064278	Pop_G12G068278		Pop_A03G019929	Pop_A05G055936	Pop_G04G060367	Pop_G07G062744	Pop_A10G069573
	Pop_A10G069353	Pop_A06G061426	Pop_A19G055064	Pop_A15G064379	Pop_G14G044579		Pop_G02G065149	Pop_A07G022622	Pop_G05G008405	Pop_G12G086031	Pop_A10G069584
	Pop_A10G069532	Pop_A06G061427	Pop_G04G066811	Pop_A15G064387	Pop_G14G044589		Pop_G13G034774	Pop_A08G063695	Pop_A01G054581	Pop_G13G071037	Pop_A10G069588
	Pop_A11G021732	Pop_A06G061445	Pop_G07G062741	Pop_A15G064417	Pop_UnG031896		Pop_G10G006104	Pop_A14G000815	Pop_A01G067166	Pop_G19G009649	Pop_A10G069596
	Pop_A11G056493	Pop_A06G061466	Pop_G08G058425	Pop_A15G064423	Pop_A02G026935		Pop_A11G032736	Pop_G10G060739	Pop_A01G081747	Pop_A01G004249	Pop_A10G069610
	Pop_A11G078994	Pop_A06G061522	Pop_UnG035157	Pop_A15G064424	Pop_A04G019462		Pop_G01G081988	Pop_A16G090248	Pop_A05G002016	Pop_A05G056297	Pop_A10G069633
	Pop_A12G073808	Pop_A06G061543	Pop_A01G059758	Pop_A15G064555	Pop_A04G026013		Pop_A01G010213	Pop_G04G060177	Pop_A06G089436	Pop_A06G089393	Pop_A10G069645
	Pop_A12G073999	Pop_A06G061560	Pop_A01G074798	Pop_A15G076597	Pop_A06G053529		Pop_A03G014914	Pop_A02G005491	Pop_G01G090468	Pop_G04G023408	Pop_A11G015709
	Pop_A12G081565	Pop_A06G061564	Pop_A02G012418	Pop_A15G076601	Pop_A06G085725		Pop_G07G061763	Pop_A02G012623	Pop_G04G028203	Pop_G06G053859	Pop_A11G020310
	Pop_A12G081637	Pop_A06G061603	Pop_A03G050124	Pop_A15G084284	Pop_A11G020355		Pop_A02G005409	Pop_A09G077124	Pop_A09G076697	Pop_A14G029872	Pop_A11G020318
	Pop_A13G031241	Pop_A06G061612	Pop_A03G050449	Pop_A16G017500	Pop_G02G030967		Pop_A12G073961	Pop_A01G015569	Pop_A10G046898	Pop_G01G024950	Pop_A11G020328
	Pop_A14G000848	Pop_A06G061613	Pop_A05G071846	Pop_A16G017501	Pop_G04G060259		Pop_A03G050053	Pop_G01G002858	Pop_A16G090224	Pop_G02G064961	Pop_A11G020342
	Pop_A14G029833	Pop_A06G061630	Pop_A18G013251	Pop_A16G017505	Pop_G09G014247		Pop_A08G045866	Pop_G02G066018	Pop_G12G008914	Pop_A01G010155	Pop_A11G020348
	Pop_A14G044056	Pop_A06G061647	Pop_A19G053244	Pop_A16G017548	Pop_G09G077334		Pop_G06G034891	Pop_G18G019208	Pop_A10G069565	Pop_A01G054793	Pop_A11G020354
	Pop_A15G014657	Pop_A06G061649	Pop_G01G075541	Pop_A16G025120	Pop_G10G007101		Pop_A01G005885	Pop_G05G074052	Pop_G05G008393	Pop_A01G054823	Pop_A11G021519
	Pop_A15G017080	Pop_A06G061670	Pop_G02G065171	Pop_A16G025122	Pop_UnG026820		Pop_A13G010040	Pop_G06G075964	Pop_G06G003622	Pop_A02G012589	Pop_A11G021564
	Pop_A15G064377	Pop_A06G061672	Pop_G02G085494	Pop_A16G025309	Pop_A01G004119		Pop_G03G013759	Pop_G06G089792	Pop_G06G035489	Pop_A03G050182	Pop_A11G021606
	Pop_A16G017500	Pop_A06G061724	Pop_G08G058459	Pop_A16G025354	Pop_A04G010830		Pop_G04G028125	Pop_G14G078008	Pop_G15G015144	Pop_A06G063004	Pop_A11G021647
	Pop_A16G025122	Pop_A06G061726	Pop_G18G083220	Pop_A16G025439	Pop_A05G002124		Pop_G16G068715	Pop_A03G050562	Pop_A03G049948	Pop_A14G000666	Pop_A11G021713
	Pop_A16G028743	Pop_A06G061756	Pop_A01G054633	Pop_A16G025452	Pop_A05G072962		Pop_G02G065492	Pop_A17G033864	Pop_A12G019399	Pop_A19G053184	Pop_A11G021742
	Pop_A16G090247	Pop_A06G061759	Pop_A01G075801	Pop_A16G025493	Pop_A13G054213		Pop_A07G006424	Pop_A18G013078	Pop_A14G045340	Pop_G06G075942	Pop_A11G021748
	Pop_A17G008618	Pop_A06G061762	Pop_A03G049947	Pop_A16G028671	Pop_A17G020603		Pop_G03G011214	Pop_G09G014222	Pop_G05G008226	Pop_G09G027831	Pop_A11G026181
	Pop_A17G075193	Pop_A06G061765	Pop_A09G026625	Pop_A16G028743	Pop_G01G090292		Pop_A18G012814	Pop_G15G048742	Pop_G08G057679	Pop_UnG060028	Pop_A11G026201
	Pop_A17G081352	Pop_A06G061770	Pop_A09G077104	Pop_A16G028798	Pop_A05G073093		Pop_A08G046214	Pop_G15G074676	Pop_A01G079739	Pop_A01G004069	Pop_A11G026207
	Pop_A19G052378	Pop_A06G061797	Pop_A11G056459	Pop_A16G030755	Pop_A10G001213		Pop_A01G010167	Pop_A01G032246	Pop_A06G062371	Pop_A15G049112	Pop_A11G026239
	Pop_A19G052850	Pop_A06G061812	Pop_A14G000321	Pop_A16G030787	Pop_A10G069126		Pop_A02G005404	Pop_A01G054639	Pop_G01G067549	Pop_A19G055148	Pop_A11G032606
	Pop_A19G053191	Pop_A06G061819	Pop_G05G057159	Pop_A16G033758	Pop_A10G069404		Pop_A03G049266	Pop_A02G012368	Pop_G06G076130	Pop_G04G066482	Pop_A11G032698
	Pop_G01G002234	Pop_A06G061835	Pop_UnG086162	Pop_A16G035326	Pop_A12G019259		Pop_A06G064792	Pop_A04G059424	Pop_G17G086962	Pop_G07G061279	Pop_A11G032728
	Pop_G01G002924	Pop_A06G061841	Pop_UnG092077	Pop_A16G035372	Pop_A12G068130		Pop_G05G032908	Pop_A05G071866	Pop_A05G002150	Pop_G15G074339	Pop_A11G032745
	Pop_G01G004445	Pop_A06G061843	Pop_A01G010235	Pop_A16G035408	Pop_A19G053071		Pop_UnG032033	Pop_G03G078249	Pop_A06G061984	Pop_A05G002002	Pop_A11G056413
	Pop_G01G010752	Pop_A06G061868	Pop_A03G049666	Pop_A16G035428	Pop_G01G075629		Pop_A09G014519	Pop_A02G004935	Pop_A14G045556	Pop_A14G044027	Pop_A11G056426
	Pop_G01G016479	Pop_A06G061869	Pop_A03G049878	Pop_A16G055219	Pop_G03G078187		Pop_G19G084074	Pop_A09G026670	Pop_A15G064424	Pop_G01G075501	Pop_A11G056436
	Pop_G01G090438	Pop_A06G061895	Pop_A04G029294	Pop_A16G055220	Pop_G10G007727		Pop_A15G076613	Pop_A11G026225	Pop_G09G077215	Pop_G03G076375	Pop_A11G056464
	Pop_G02G065055	Pop_A06G061897	Pop_A05G002053	Pop_A16G055269	Pop_G14G044621		Pop_G03G013545	Pop_A12G068121	Pop_A01G059639	Pop_G05G057253	Pop_A11G056465
	Pop_G02G065693	Pop_A06G061908	Pop_A05G002100	Pop_A16G055319	Pop_UnG035582		Pop_G10G000173	Pop_G12G050736	Pop_A03G050529	Pop_G07G061183	Pop_A11G056489
	Pop_G02G065704	Pop_A06G061916	Pop_A05G073177	Pop_A16G055334	Pop_A01G010387		Pop_A10G048698	Pop_A05G073121	Pop_A04G018153	Pop_G16G025662	Pop_A11G056496
	Pop_G03G013576	Pop_A06G061952	Pop_A09G083666	Pop_A16G083959	Pop_A01G059779		Pop_A03G035574	Pop_A13G031167	Pop_A07G070550	Pop_G18G011112	Pop_A11G056503
	Pop_G04G018496	Pop_A06G061953	Pop_A10G046800	Pop_A16G083990	Pop_A04G019539		Pop_A07G006411	Pop_A19G037377	Pop_A07G085434	Pop_A01G074829	Pop_A11G056521
	Pop_G04G023183	Pop_A06G061961	Pop_A10G046978	Pop_A16G089932	Pop_A08G046177		Pop_A07G036477	Pop_G03G013588	Pop_G16G060906	Pop_G01G034622	Pop_A11G056555
	Pop_G04G023354	Pop_A06G061965	Pop_A13G031236	Pop_A16G089938	Pop_A14G045501		Pop_A11G056648	Pop_G08G022133	Pop_G18G078605	Pop_A01G054671	Pop_A11G056609
	Pop_G04G060193	Pop_A06G061985	Pop_A13G054214	Pop_A16G089941	Pop_A18G012978		Pop_A09G026562	Pop_G09G011697	Pop_A01G067159	Pop_A10G001220	Pop_A11G056678
	Pop_G04G066569	Pop_A06G061986	Pop_G01G010779	Pop_A16G089942	Pop_G15G074263		Pop_A19G053139	Pop_A01G024813	Pop_A12G074010	Pop_A19G053267	Pop_A11G056684
	Pop_G04G066683	Pop_A06G062004	Pop_G01G067630	Pop_A16G090069	Pop_G16G025311		Pop_A06G089417	Pop_A16G089935	Pop_A16G089969	Pop_G08G058263	Pop_A11G056706
	Pop_G05G008195	Pop_A06G062033	Pop_G03G055843	Pop_A16G090071	Pop_A01G058806		Pop_G04G011160	Pop_UnG086162	Pop_A19G037372	Pop_A05G071976	Pop_A11G056826
	Pop_G05G018015	Pop_A06G062035	Pop_G06G051582	Pop_A16G090092	Pop_A01G059928		Pop_G06G003577	Pop_UnG086352	Pop_G03G055549	Pop_A06G053457	Pop_A11G056834
	Pop_G05G057260	Pop_A06G062039	Pop_G09G014048	Pop_A16G090105	Pop_A06G053670		Pop_A06G061665	Pop_A06G064793	Pop_G09G031735	Pop_A09G076838	Pop_A11G060566
	Pop_G05G057367	Pop_A06G062043	Pop_A01G080026	Pop_A16G090137	Pop_A09G026773		Pop_G15G017402	Pop_A13G054237	Pop_G10G047835	Pop_A02G012133	Pop_A11G060569
	Pop_G05G069916	Pop_A06G062062	Pop_A10G048587	Pop_A16G090144	Pop_A11G060539		Pop_A14G044999	Pop_G04G023391	Pop_G16G025182	Pop_A05G073502	Pop_A11G060570
	Pop_G05G091045	Pop_A06G062091	Pop_A18G013236	Pop_A16G090149	Pop_A14G000831		Pop_G07G052042	Pop_G17G086967	Pop_A05G073428	Pop_A19G052320	Pop_A11G078965
	Pop_G06G051260	Pop_A06G062094	Pop_A18G089898	Pop_A16G090248	Pop_A14G045280		Pop_A01G025070	Pop_A11G091341	Pop_A16G090061	Pop_A01G032180	Pop_A11G078966
	Pop_G06G051350	Pop_A06G062097	Pop_A19G055111	Pop_A16G090253	Pop_A15G017101		Pop_A02G065671	Pop_A16G055319	Pop_G05G008485	Pop_A09G059576	Pop_A11G079028
	Pop_G06G075966	Pop_A06G062098	Pop_G10G027219	Pop_A16G091238	Pop_G05G017724		Pop_A14G045330	Pop_G13G024465	Pop_G14G044109	Pop_A12G073746	Pop_A11G079039
	Pop_G07G061012	Pop_A06G062102	Pop_G14G044143	Pop_A17G008291	Pop_G08G022046		Pop_A07G006328	Pop_A10G001227	Pop_G14G045232	Pop_G01G004885	Pop_A11G079044
	Pop_G07G062514	Pop_A06G062103	Pop_G03G055673	Pop_A17G008620	Pop_UnG037343		Pop_A19G052929	Pop_A10G047004	Pop_G15G017419	Pop_G05G008309	Pop_A11G079088
	Pop_G08G057611	Pop_A06G062143	Pop_G05G068930	Pop_A17G011747	Pop_A05G002125		Pop_A09G076796	Pop_G06G002989	Pop_A02G066050	Pop_G10G007054	Pop_A11G079132
	Pop_G08G058315	Pop_A06G062152	Pop_G07G061141	Pop_A17G011755	Pop_A16G025144		Pop_G16G016232	Pop_A15G017149	Pop_A08G058011	Pop_A01G080051	Pop_A11G079137
	Pop_G08G058618	Pop_A06G062175	Pop_G15G074429	Pop_A17G020362	Pop_A16G025439		Pop_A01G005942	Pop_G10G060667	Pop_A11G032757	Pop_A12G081637	Pop_A11G091295
	Pop_G09G026077	Pop_A06G062187	Pop_A01G067285	Pop_A17G020374	Pop_G02G064988		Pop_G04G066863	Pop_G16G016188	Pop_A19G052512	Pop_A13G031136	Pop_A11G091327
	Pop_G09G027753	Pop_A06G062229	Pop_A01G074781	Pop_A17G020510	Pop_G02G065134		Pop_G18G085947	Pop_A06G085691	Pop_G02G065194	Pop_A14G045621	Pop_A11G091398
	Pop_G09G027788	Pop_A06G062256	Pop_A01G081120	Pop_A17G020592	Pop_G04G028287		Pop_A19G053275	Pop_A18G018916	Pop_G04G018322	Pop_A15G014658	Pop_A11G091407
	Pop_G09G027968	Pop_A06G062263	Pop_A03G019723	Pop_A17G020604	Pop_G06G053975		Pop_G01G074580	Pop_G15G074651	Pop_G05G008328	Pop_A03G050513	Pop_A11G091412
	Pop_G10G020251	Pop_A06G062357	Pop_A08G063646	Pop_A17G020609	Pop_G06G076082		Pop_A04G029345	Pop_G19G090821	Pop_G17G087332	Pop_A12G073922	Pop_A12G007818
	Pop_G10G022910	Pop_A06G062377	Pop_A11G079102	Pop_A17G020612	Pop_G12G084777		Pop_G01G075500	Pop_A16G030781	Pop_A05G056028	Pop_A17G034424	Pop_A12G007834
	Pop_G10G060687	Pop_A06G062402	Pop_A14G044715	Pop_A17G020618	Pop_A02G066327		Pop_G16G068850	Pop_A04G019520	Pop_A12G007879	Pop_G18G019114	Pop_A12G007868
	Pop_G10G064629	Pop_A06G062403	Pop_A19G053133	Pop_A17G021101	Pop_A04G010976		Pop_A01G006032	Pop_A04G019570	Pop_A16G028791	Pop_A01G004031	Pop_A12G007884
	Pop_G11G078930	Pop_A06G062421	Pop_G04G023208	Pop_A17G021108	Pop_A06G061672		Pop_A15G014767	Pop_G03G055546	Pop_G01G005848	Pop_A01G081744	Pop_A12G007898
	Pop_G12G068278	Pop_A06G062425	Pop_G15G084446	Pop_A17G021142	Pop_A10G047358		Pop_A07G022656	Pop_G17G030480	Pop_G02G065011	Pop_A11G021742	Pop_A12G007906
	Pop_G14G051161	Pop_A06G062895	Pop_G17G072879	Pop_A17G021175	Pop_A13G009949		Pop_G19G084140	Pop_A11G056656	Pop_G05G008353	Pop_A14G000330	Pop_A12G007938
	Pop_G14G077978	Pop_A06G062915	Pop_G19G009690	Pop_A17G034437	Pop_G05G085076		Pop_G19G021943	Pop_A13G032472	Pop_A02G065602	Pop_G02G026855	Pop_A12G007941
	Pop_G14G088891	Pop_A06G062916	Pop_UnG035582	Pop_A17G034481	Pop_G06G034858		Pop_A12G067989	Pop_A18G083077	Pop_A06G061839	Pop_G06G075922	Pop_A12G007947
	Pop_G15G048763	Pop_A06G062944	Pop_A01G074914	Pop_A17G034509	Pop_G08G057949		Pop_G03G076400	Pop_G08G082451	Pop_A07G006721	Pop_G10G048066	Pop_A12G007986
	Pop_G15G048783	Pop_A06G062958	Pop_A02G005101	Pop_A17G052650	Pop_G09G029421		Pop_A01G010369	Pop_G16G035759	Pop_A09G026574	Pop_A01G032149	Pop_A12G007990
	Pop_G15G084435	Pop_A06G062959	Pop_A08G063914	Pop_A17G074922	Pop_UnG081664		Pop_G07G062745	Pop_G03G055804	Pop_A09G059552	Pop_G01G020773	Pop_A12G019249
	Pop_G16G025312	Pop_A06G062977	Pop_A11G079039	Pop_A17G075175	Pop_A05G071891		Pop_A06G061756	Pop_A02G065579	Pop_G10G027275	Pop_G01G075420	Pop_A12G019268
	Pop_G16G025662	Pop_A06G062991	Pop_A13G031116	Pop_A17G075193	Pop_A10G001200		Pop_A18G018791	Pop_G01G058730	Pop_G11G070050	Pop_G08G007429	Pop_A12G019275
	Pop_G16G068562	Pop_A06G063029	Pop_A16G055269	Pop_A17G075214	Pop_A10G046621		Pop_A01G004210	Pop_A01G074924	Pop_G15G084446	Pop_A01G010154	Pop_A12G019391
	Pop_G19G000500	Pop_A06G063033	Pop_G01G004886	Pop_A17G081261	Pop_A10G046690		Pop_G01G060417	Pop_A04G060251	Pop_A09G077002	Pop_A14G000349	Pop_A12G019415
	Pop_UnG036059	Pop_A06G063104	Pop_G05G057405	Pop_A17G081310	Pop_A19G052297		Pop_A01G003934	Pop_G04G028240	Pop_A11G020354	Pop_G08G083358	Pop_A12G027522
	Pop_UnG038976	Pop_A06G063105	Pop_G06G003545	Pop_A17G081318	Pop_G01G013382		Pop_G06G053982	Pop_G10G007315	Pop_A11G056836	Pop_G17G085011	Pop_A12G027523
	Pop_UnG092022	Pop_A06G063106	Pop_G17G086993	Pop_A17G081352	Pop_G03G011261		Pop_A11G079039	Pop_UnG035635	Pop_A12G027578	Pop_A02G012229	Pop_A12G027563
	Pop_A01G058645	Pop_A06G063145	Pop_G19G034336	Pop_A17G081367	Pop_G09G077548		Pop_G19G084076	Pop_A01G054658	Pop_A17G011752	Pop_A16G090068	Pop_A12G067092
	Pop_A01G074792	Pop_A06G063195	Pop_A06G089349	Pop_A17G081379	Pop_G10G060664		Pop_A08G063432	Pop_A15G014743	Pop_A19G053187	Pop_G05G072293	Pop_A12G067978
	Pop_A01G074921	Pop_A06G063205	Pop_A11G026224	Pop_A17G084881	Pop_A08G063470		Pop_A08G063627	Pop_G01G013346	Pop_G17G067056	Pop_A06G063247	Pop_A12G068122
	Pop_A01G079989	Pop_A06G063228	Pop_G01G081951	Pop_A17G084909	Pop_A10G001684		Pop_G07G052030	Pop_G02G085516	Pop_A10G069268	Pop_A12G019304	Pop_A12G068180
	Pop_A01G081828	Pop_A06G063245	Pop_G02G015933	Pop_A17G084911	Pop_A16G035178		Pop_A03G050151	Pop_G16G068540	Pop_A11G056606	Pop_G02G024286	Pop_A12G068213
	Pop_A02G004966	Pop_A06G063246	Pop_G02G065011	Pop_A17G084945	Pop_G01G089295		Pop_G01G002275	Pop_A06G061985	Pop_A14G000755	Pop_G05G032858	Pop_A12G068215
	Pop_A02G012429	Pop_A06G063248	Pop_G03G010503	Pop_A17G084946	Pop_G02G015761		Pop_A01G054766	Pop_A10G047057	Pop_A17G033844	Pop_G18G019177	Pop_A12G073677
	Pop_A02G024032	Pop_A06G064735	Pop_G19G028437	Pop_A17G084973	Pop_G03G021316		Pop_A03G014974	Pop_A16G017557	Pop_G03G078150	Pop_A01G004579	Pop_A12G073684
	Pop_A02G088526	Pop_A06G064739	Pop_A01G010392	Pop_A17G084982	Pop_G04G011160		Pop_A16G055360	Pop_G03G013611	Pop_A08G063677	Pop_A05G073501	Pop_A12G073715
	Pop_A03G014579	Pop_A06G064750	Pop_A11G056561	Pop_A18G012736	Pop_A04G002693		Pop_G13G071358	Pop_G14G044424	Pop_A12G073746	Pop_A10G047332	Pop_A12G073754
	Pop_A03G014974	Pop_A06G064757	Pop_A12G067939	Pop_A18G012747	Pop_A06G053389		Pop_A02G033063	Pop_G19G009307	Pop_G03G013824	Pop_G05G057371	Pop_A12G073760
	Pop_A03G019769	Pop_A06G064778	Pop_A15G064468	Pop_A18G012775	Pop_A09G029108		Pop_UnG036047	Pop_A05G071751	Pop_G13G022277	Pop_A08G046021	Pop_A12G073808
	Pop_A03G020050	Pop_A06G064782	Pop_G01G004427	Pop_A18G012776	Pop_A10G047600		Pop_A10G069049	Pop_A11G056543	Pop_A04G018288	Pop_A13G031298	Pop_A12G073814
	Pop_A03G049938	Pop_A06G064786	Pop_G01G067641	Pop_A18G012850	Pop_G02G015840		Pop_A03G050265	Pop_A14G000322	Pop_A06G062173	Pop_G01G020704	Pop_A12G073824
	Pop_A03G050319	Pop_A06G064791	Pop_G07G061358	Pop_A18G012858	Pop_G04G028203		Pop_G07G031788	Pop_A14G090726	Pop_A12G073974	Pop_G10G048319	Pop_A12G073838
	Pop_A03G055729	Pop_A06G064848	Pop_G18G019181	Pop_A18G012966	Pop_G15G074293		Pop_G03G010479	Pop_G05G008648	Pop_A17G011756	Pop_A09G083657	Pop_A12G073863
	Pop_A04G070726	Pop_A06G064892	Pop_A05G001865	Pop_A18G012973	Pop_G18G085946		Pop_A05G001982	Pop_UnG036881	Pop_G05G057486	Pop_A10G047243	Pop_A12G073908
	Pop_A04G070757	Pop_A06G079256	Pop_A05G072000	Pop_A18G013013	Pop_A05G016946		Pop_G19G084073	Pop_A15G017183	Pop_G08G046442	Pop_A14G029746	Pop_A12G073932
	Pop_A05G016794	Pop_A06G079265	Pop_A06G062841	Pop_A18G013015	Pop_A06G053494		Pop_G13G071307	Pop_G01G004684	Pop_G19G009463	Pop_A14G029837	Pop_A12G073961
	Pop_A05G056290	Pop_A06G079266	Pop_A07G011914	Pop_A18G013035	Pop_A06G062275		Pop_A03G055874	Pop_G06G053942	Pop_A02G004959	Pop_A08G006873	Pop_A12G073963
	Pop_A05G071968	Pop_A06G079272	Pop_A08G063821	Pop_A18G013078	Pop_A16G091205		Pop_A14G029735	Pop_G10G047962	Pop_A01G059901	Pop_A19G053139	Pop_A12G073993
	Pop_A05G073419	Pop_A06G079287	Pop_A17G020612	Pop_A18G013086	Pop_A17G034403		Pop_A14G030421	Pop_A01G074935	Pop_A04G070757	Pop_G18G078680	Pop_A12G074010
	Pop_A06G053509	Pop_A06G079302	Pop_G01G002937	Pop_A18G013091	Pop_A18G000008		Pop_G12G050725	Pop_G03G021361	Pop_A17G021127	Pop_G13G034801	Pop_A12G074020
	Pop_A06G085807	Pop_A06G079322	Pop_G10G047926	Pop_A18G013102	Pop_A19G052343		Pop_A08G086524	Pop_A01G010187	Pop_G08G057755	Pop_G17G087335	Pop_A12G081561
	Pop_A07G006387	Pop_A06G079333	Pop_A03G020148	Pop_A18G013210	Pop_G06G003573		Pop_A06G053747	Pop_A08G045863	Pop_G13G071450	Pop_A02G012138	Pop_A12G081581
	Pop_A07G022819	Pop_A06G079350	Pop_A06G062977	Pop_A18G013272	Pop_A01G003931		Pop_G10G001494	Pop_A17G008627	Pop_G18G078593	Pop_G18G080172	Pop_A12G081617
	Pop_A07G085385	Pop_A06G079373	Pop_A11G021655	Pop_A18G018564	Pop_A01G015498		Pop_A01G060007	Pop_A06G061977	Pop_G19G086370	Pop_A03G055519	Pop_A12G081618
	Pop_A08G063593	Pop_A06G079393	Pop_A12G019408	Pop_A18G018581	Pop_A02G005134		Pop_A10G069069	Pop_A14G000391	Pop_A04G018095	Pop_A18G012985	Pop_A13G009800
	Pop_A08G063755	Pop_A06G079406	Pop_G10G030696	Pop_A18G018592	Pop_A03G049909		Pop_A15G049070	Pop_A11G026147	Pop_A11G056826	Pop_G13G022293	Pop_A13G009807
	Pop_A08G063792	Pop_A06G085679	Pop_UnG092028	Pop_A18G018706	Pop_A04G019497		Pop_G06G051710	Pop_G01G075498	Pop_G05G072310	Pop_A05G073099	Pop_A13G009826
	Pop_A09G014540	Pop_A06G085680	Pop_A01G029520	Pop_A18G018734	Pop_A05G072969		Pop_G17G021048	Pop_G02G026853	Pop_G12G050674	Pop_A14G029735	Pop_A13G009856
	Pop_A10G046781	Pop_A06G085686	Pop_A02G004998	Pop_A18G018772	Pop_A09G026571		Pop_G17G072781	Pop_G05G069849	Pop_G14G044456	Pop_A18G018984	Pop_A13G009863
	Pop_A10G047499	Pop_A06G085691	Pop_A02G086836	Pop_A18G018801	Pop_A09G026716		Pop_G03G076289	Pop_A06G062987	Pop_A02G012623	Pop_G18G078506	Pop_A13G009917
	Pop_A10G069169	Pop_A06G085694	Pop_A05G073382	Pop_A18G018822	Pop_A10G046605		Pop_A18G012858	Pop_G14G088856	Pop_A16G025415	Pop_A05G002167	Pop_A13G009961
	Pop_A11G020287	Pop_A06G085717	Pop_A05G073608	Pop_A18G018845	Pop_A11G056718		Pop_G19G009346	Pop_A01G011831	Pop_G04G023499	Pop_A17G084911	Pop_A13G009974
	Pop_A11G021554	Pop_A06G085723	Pop_A06G061868	Pop_A18G018853	Pop_A14G044686		Pop_A19G053075	Pop_A08G086470	Pop_G13G072486	Pop_G10G007246	Pop_A13G010038
	Pop_A11G056463	Pop_A06G085724	Pop_A09G026577	Pop_A18G018863	Pop_A16G025500		Pop_A14G044639	Pop_A10G069169	Pop_A08G086434	Pop_G14G050989	Pop_A13G010041
	Pop_A11G056617	Pop_A06G085735	Pop_A11G056493	Pop_A18G018868	Pop_G06G051333		Pop_G01G089180	Pop_A11G020316	Pop_A18G083071	Pop_G16G068642	Pop_A13G010068
	Pop_A12G068132	Pop_A06G085742	Pop_G03G013717	Pop_A18G018931	Pop_G19G084112		Pop_A07G085440	Pop_A16G025233	Pop_G02G085518	Pop_G17G067079	Pop_A13G010125
	Pop_A13G009954	Pop_A06G085752	Pop_G04G083915	Pop_A18G018938	Pop_A02G005101		Pop_A14G045331	Pop_A18G012951	Pop_A14G045517	Pop_G18G033744	Pop_A13G011435
	Pop_A13G031292	Pop_A06G085767	Pop_G05G090870	Pop_A18G019014	Pop_A08G063611		Pop_A10G048475	Pop_G01G079629	Pop_A04G018367	Pop_A04G018408	Pop_A13G011473
	Pop_A13G031298	Pop_A06G085774	Pop_A01G010418	Pop_A18G019034	Pop_A10G001107		Pop_A09G014497	Pop_G06G051507	Pop_A08G046075	Pop_A08G045875	Pop_A13G011487
	Pop_A13G054403	Pop_A06G085812	Pop_A02G012190	Pop_A18G034182	Pop_A11G021691		Pop_A06G089430	Pop_G11G077813	Pop_G01G020983	Pop_A08G046001	Pop_A13G031116
	Pop_A14G000380	Pop_A06G085822	Pop_A05G072933	Pop_A18G034196	Pop_G01G004631		Pop_G07G052193	Pop_A05G073478	Pop_G17G084789	Pop_A15G049034	Pop_A13G031147
	Pop_A14G029809	Pop_A06G085823	Pop_A07G022491	Pop_A18G035992	Pop_G03G055546		Pop_A01G059844	Pop_A10G069444	Pop_UnG035580	Pop_G01G067604	Pop_A13G031189
	Pop_A14G045366	Pop_A06G085828	Pop_A17G052658	Pop_A18G083071	Pop_G04G028267		Pop_G10G048294	Pop_G09G051144	Pop_A01G067285	Pop_G09G030308	Pop_A13G031193
	Pop_A16G030769	Pop_A06G085834	Pop_G12G068278	Pop_A18G083130	Pop_G06G075902		Pop_A03G055729	Pop_A01G057038	Pop_A01G080064	Pop_A01G054553	Pop_A13G031195
	Pop_A17G011747	Pop_A06G085837	Pop_A11G026206	Pop_A18G083159	Pop_G07G061393		Pop_G15G017289	Pop_A07G006464	Pop_A03G035565	Pop_A09G029077	Pop_A13G031219
	Pop_A17G081318	Pop_A06G089393	Pop_A14G044651	Pop_A18G083175	Pop_A09G028866			Pop_G16G060859	Pop_A04G030644	Pop_A10G047287	Pop_A13G031234
	Pop_A18G018772	Pop_A06G089401	Pop_G03G013609	Pop_A18G089840	Pop_A10G001369			Pop_A01G056987	Pop_A07G006590	Pop_G04G023313	Pop_A13G031281
	Pop_A18G089893	Pop_A06G089404	Pop_A01G004511	Pop_A18G089847	Pop_A13G054340			Pop_A12G068163	Pop_A10G069082	Pop_G04G066888	Pop_A13G031292
	Pop_A19G052976	Pop_A06G089411	Pop_A03G050006	Pop_A18G089854	Pop_A14G045408			Pop_A16G090149	Pop_A11G021519	Pop_G05G057228	Pop_A13G031294
	Pop_G01G002275	Pop_A06G089432	Pop_A05G002034	Pop_A18G089893	Pop_A14G045756			Pop_G11G070394	Pop_G01G074615	Pop_G15G049198	Pop_A13G032366
	Pop_G01G081187	Pop_A06G089436	Pop_A09G033814	Pop_A19G028642	Pop_A17G021082			Pop_G17G072820	Pop_G02G065012	Pop_G17G033352	Pop_A13G032419
	Pop_G02G030967	Pop_A06G089523	Pop_A10G069169	Pop_A19G034362	Pop_G02G065148			Pop_A01G058901	Pop_G03G055535	Pop_A01G005885	Pop_A13G032458
	Pop_G02G035294	Pop_A06G089528	Pop_A11G021514	Pop_A19G037364	Pop_UnG029720			Pop_A07G022530	Pop_G03G078247	Pop_A02G065241	Pop_A13G032480
	Pop_G02G065032	Pop_A06G089530	Pop_A16G025233	Pop_A19G052305	Pop_A01G032139			Pop_A08G063468	Pop_G10G047987	Pop_G14G088879	Pop_A13G032491
	Pop_G02G065764	Pop_A06G089545	Pop_A16G030779	Pop_A19G052378	Pop_A08G046110			Pop_A11G032716	Pop_A01G074886	Pop_A03G049790	Pop_A13G054053
	Pop_G03G013731	Pop_A06G089581	Pop_G01G002906	Pop_A19G052813	Pop_A10G048440			Pop_A14G045265	Pop_A08G002455	Pop_A19G053166	Pop_A13G054116
	Pop_G03G055607	Pop_A06G089583	Pop_G01G075540	Pop_A19G052850	Pop_A13G031118			Pop_G14G044618	Pop_A14G044596	Pop_G01G004875	Pop_A13G054135
	Pop_G04G059194	Pop_A06G089592	Pop_G08G082265	Pop_A19G052860	Pop_A13G032404			Pop_A02G005183	Pop_G14G000520	Pop_G12G035099	Pop_A13G054149
	Pop_G04G060367	Pop_A06G089603	Pop_G09G011702	Pop_A19G052861	Pop_A15G014767			Pop_A08G063985	Pop_A04G030618	Pop_A09G083643	Pop_A13G054221
	Pop_G05G008525	Pop_A06G089606	Pop_G09G077147	Pop_A19G052918	Pop_A16G025452			Pop_G12G050744	Pop_A05G001915	Pop_A10G047281	Pop_A13G054223
	Pop_G05G032849	Pop_A06G089616	Pop_G10G007727	Pop_A19G052921	Pop_A16G055323			Pop_G17G021214	Pop_A06G062989	Pop_G14G030505	Pop_A13G054307
	Pop_G05G032873	Pop_A06G089627	Pop_G11G070221	Pop_A19G053014	Pop_A17G020481			Pop_A10G047090	Pop_A01G059612	Pop_A06G053303	Pop_A13G054394
	Pop_G05G032895	Pop_A06G089639	Pop_A02G004937	Pop_A19G053137	Pop_G04G066622			Pop_UnG037322	Pop_A07G006390	Pop_G04G066654	Pop_A13G054399
	Pop_G06G003377	Pop_A07G006295	Pop_A02G024005	Pop_A19G053185	Pop_G06G003490			Pop_A04G019634	Pop_A09G014535	Pop_A08G086561	Pop_A13G054402
	Pop_G08G007413	Pop_A07G006309	Pop_A06G061843	Pop_A19G054955	Pop_G13G071539			Pop_A05G072964	Pop_A10G047196	Pop_G01G010776	Pop_A13G054438
	Pop_G08G022065	Pop_A07G006326	Pop_A06G062131	Pop_A19G054996	Pop_G14G077992			Pop_A06G053372	Pop_A16G017547	Pop_G09G051062	Pop_A13G054440
	Pop_G08G057600	Pop_A07G006327	Pop_A09G026615	Pop_A19G055016	Pop_G16G068840			Pop_A10G047320	Pop_A18G018945	Pop_G01G075691	Pop_A13G082530
	Pop_G08G058608	Pop_A07G006328	Pop_A11G091405	Pop_A19G055041	Pop_G19G009520			Pop_A12G073908	Pop_G06G051513	Pop_G10G048294	Pop_A13G082535
	Pop_G08G083397	Pop_A07G006334	Pop_A18G013174	Pop_A19G055053	Pop_A01G005866			Pop_G05G057493	Pop_G09G077234	Pop_G12G084696	Pop_A13G082581
	Pop_G09G014036	Pop_A07G006371	Pop_G02G065179	Pop_A19G055116	Pop_A08G063471			Pop_G15G017373	Pop_G16G068854	Pop_A10G047523	Pop_A13G082649
	Pop_G11G070329	Pop_A07G006384	Pop_G03G049542	Pop_A19G055146	Pop_G06G082830			Pop_A06G063006	Pop_A02G088637	Pop_A12G074025	Pop_A13G082718
	Pop_G12G008926	Pop_A07G006387	Pop_G11G070164	Pop_G01G002234	Pop_G09G027753			Pop_G13G071146	Pop_A06G053497	Pop_A10G001107	Pop_A13G082719
	Pop_G12G076205	Pop_A07G006391	Pop_G14G078032	Pop_G01G002275	Pop_G10G047558			Pop_A01G054614	Pop_A08G002453	Pop_G02G064999	Pop_A13G082733
	Pop_G13G071023	Pop_A07G006408	Pop_A02G066227	Pop_G01G002739	Pop_G16G068594			Pop_A02G012496	Pop_A08G046073	Pop_G10G060643	Pop_A14G000045
	Pop_G13G071447	Pop_A07G006411	Pop_A05G002124	Pop_G01G004346	Pop_A01G032336			Pop_A03G014935	Pop_A01G059862	Pop_G15G017302	Pop_A14G000046
	Pop_G14G000520	Pop_A07G006414	Pop_A06G053457	Pop_G01G004359	Pop_A01G059060			Pop_G01G075499	Pop_A06G062243	Pop_A02G012323	Pop_A14G000067
	Pop_G14G023656	Pop_A07G006415	Pop_A09G026589	Pop_G01G004416	Pop_A05G001895			Pop_A01G054455	Pop_A12G019319	Pop_A18G013132	Pop_A14G000078
	Pop_G14G050996	Pop_A07G006436	Pop_A12G081601	Pop_G01G004427	Pop_A06G063189			Pop_A05G056129	Pop_G01G016515	Pop_G07G052211	Pop_A14G000085
	Pop_G14G078051	Pop_A07G006437	Pop_A16G028733	Pop_G01G004445	Pop_A08G045817			Pop_A06G085681	Pop_A02G005498	Pop_G09G030387	Pop_A14G000133
	Pop_G15G015238	Pop_A07G006464	Pop_G01G013370	Pop_G01G004700	Pop_A08G063568			Pop_A15G076585	Pop_A03G019731	Pop_G09G077300	Pop_A14G000232
	Pop_G15G084459	Pop_A07G006476	Pop_G01G075559	Pop_G01G004779	Pop_A11G056839			Pop_G01G067347	Pop_A08G063984	Pop_A04G019542	Pop_A14G000349
	Pop_G16G060920	Pop_A07G006499	Pop_G05G072377	Pop_G01G004784	Pop_G01G020678			Pop_A01G010275	Pop_A09G014515	Pop_A06G062362	Pop_A14G000361
	Pop_G17G033317	Pop_A07G006504	Pop_G06G051403	Pop_G01G004812	Pop_G02G012591			Pop_A14G045756	Pop_A10G001203	Pop_A06G089413	Pop_A14G000379
	Pop_G18G080154	Pop_A07G006541	Pop_G06G082060	Pop_G01G004884	Pop_G04G023386			Pop_A17G020368	Pop_A11G032638	Pop_A04G019573	Pop_A14G000427
	Pop_G19G007623	Pop_A07G006543	Pop_G10G001631	Pop_G01G011359	Pop_G05G090869			Pop_A01G002206	Pop_A18G018896	Pop_A05G016877	Pop_A14G000449
	Pop_UnG029707	Pop_A07G006558	Pop_G14G000650	Pop_G01G013304	Pop_G06G082828			Pop_A08G046001	Pop_G03G083725	Pop_A05G072936	Pop_A14G000666
	Pop_A01G003892	Pop_A07G006562	Pop_A02G088617	Pop_G01G013329	Pop_G10G006233			Pop_A17G084909	Pop_A01G010319	Pop_A05G073011	Pop_A14G000720
	Pop_A01G004511	Pop_A07G006563	Pop_A12G068078	Pop_G01G013341	Pop_G10G007080			Pop_G01G074615	Pop_A03G020015	Pop_A14G030430	Pop_A14G000842
	Pop_A01G010219	Pop_A07G006588	Pop_A12G081655	Pop_G01G013342	Pop_A02G004974			Pop_G03G078186	Pop_A05G002167	Pop_A08G063618	Pop_A14G000853
	Pop_A01G015559	Pop_A07G006621	Pop_A14G044932	Pop_G01G013370	Pop_A02G005471			Pop_G10G047918	Pop_A08G063429	Pop_A16G028776	Pop_A14G029754
	Pop_A01G056847	Pop_A07G006627	Pop_A17G030823	Pop_G01G013372	Pop_A08G086428			Pop_G16G025159	Pop_A10G069391	Pop_A01G025078	Pop_A14G029797
	Pop_A01G058811	Pop_A07G006642	Pop_A18G013210	Pop_G01G016482	Pop_A10G047531			Pop_A02G012512	Pop_G15G017357	Pop_A01G074942	Pop_A14G029838
	Pop_A01G059027	Pop_A07G006645	Pop_G02G030944	Pop_G01G016534	Pop_A19G053066			Pop_G01G089191	Pop_A01G003847	Pop_A03G013648	Pop_A14G029839
	Pop_A01G059660	Pop_A07G006684	Pop_G07G062613	Pop_G01G020658	Pop_G01G067813			Pop_G07G062449	Pop_A07G006441	Pop_A19G052571	Pop_A14G029840
	Pop_A01G059826	Pop_A07G010868	Pop_G11G078930	Pop_G01G020659	Pop_G01G089228			Pop_A16G025493	Pop_A14G045767	Pop_G18G083250	Pop_A14G029841
	Pop_A01G059827	Pop_A07G010877	Pop_G15G074348	Pop_G01G020719	Pop_G14G088985			Pop_G01G079594	Pop_G02G005661	Pop_A07G006721	Pop_A14G029849
	Pop_A02G065309	Pop_A07G010906	Pop_A01G059862	Pop_G01G020906	Pop_A01G004179			Pop_G06G051403	Pop_G07G052188	Pop_A16G090193	Pop_A14G029872
	Pop_A02G065700	Pop_A07G011853	Pop_A05G071787	Pop_G01G020919	Pop_A03G050295			Pop_G07G061083	Pop_G12G076205	Pop_G06G051402	Pop_A14G029878
	Pop_A02G066182	Pop_A07G011933	Pop_A19G053071	Pop_G01G020939	Pop_A08G063809			Pop_A05G011515	Pop_G18G078411	Pop_A01G059818	Pop_A14G030421
	Pop_A04G059315	Pop_A07G011938	Pop_G02G065533	Pop_G01G020981	Pop_A11G020348			Pop_G03G076249	Pop_A01G074798	Pop_A07G085277	Pop_A14G044419
	Pop_A06G053729	Pop_A07G011972	Pop_G05G017856	Pop_G01G024688	Pop_A11G021686			Pop_G18G085877	Pop_A01G081114	Pop_A08G006796	Pop_A14G044519
	Pop_A06G053761	Pop_A07G022473	Pop_G10G000164	Pop_G01G024711	Pop_G04G023290			Pop_A03G050170	Pop_A02G012139	Pop_A09G076892	Pop_A14G044541
	Pop_A06G061905	Pop_A07G022479	Pop_G13G071176	Pop_G01G024757	Pop_G05G091073			Pop_G06G051684	Pop_A09G026597	Pop_A13G031224	Pop_A14G044654
	Pop_A06G062915	Pop_A07G022491	Pop_G14G044509	Pop_G01G024759	Pop_G11G070338			Pop_G19G028427	Pop_A09G026632	Pop_A17G020431	Pop_A14G044686
	Pop_A06G079266	Pop_A07G022493	Pop_A18G012997	Pop_G01G024941	Pop_G15G074429			Pop_A01G004002	Pop_A10G069580	Pop_G09G077234	Pop_A14G044715
	Pop_A07G022705	Pop_A07G022518	Pop_G04G011058	Pop_G01G027011	Pop_G16G068848			Pop_A01G010238	Pop_G10G007299	Pop_A01G015587	Pop_A14G044741
	Pop_A08G002329	Pop_A07G022530	Pop_G06G051404	Pop_G01G034597	Pop_A01G010174			Pop_A06G089602	Pop_G18G080273	Pop_A01G025030	Pop_A14G044771
	Pop_A08G002330	Pop_A07G022548	Pop_G12G050714	Pop_G01G058629	Pop_A04G019471			Pop_A17G084990	Pop_G01G020757	Pop_G12G050714	Pop_A14G044811
	Pop_A08G006945	Pop_A07G022579	Pop_A01G004558	Pop_G01G058639	Pop_A06G053782			Pop_G01G058777	Pop_G08G046253	Pop_A03G019954	Pop_A14G044848
	Pop_A08G046157	Pop_A07G022586	Pop_A03G049909	Pop_G01G058891	Pop_A07G011950			Pop_G01G004330	Pop_A01G080014	Pop_A11G021606	Pop_A14G044869
	Pop_A08G063689	Pop_A07G022592	Pop_A04G060174	Pop_G01G058908	Pop_A10G001695			Pop_G17G025782	Pop_A03G050165	Pop_A04G018228	Pop_A14G044870
	Pop_A08G063925	Pop_A07G022625	Pop_A10G069400	Pop_G01G059009	Pop_A13G054108			Pop_A11G056750	Pop_A08G063939	Pop_A04G059380	Pop_A14G044954
	Pop_A08G086428	Pop_A07G022635	Pop_A13G009802	Pop_G01G059108	Pop_A16G035429			Pop_G08G046344	Pop_G05G008540	Pop_A06G062351	Pop_A14G044956
	Pop_A09G014444	Pop_A07G022654	Pop_G01G067480	Pop_G01G067375	Pop_A19G054996			Pop_A02G031373	Pop_A05G071948	Pop_G01G013395	Pop_A14G044999
	Pop_A09G028913	Pop_A07G022655	Pop_G06G051237	Pop_G01G067598	Pop_G01G075777			Pop_A10G047364	Pop_A13G032520	Pop_G03G013962	Pop_A14G045015
	Pop_A09G076905	Pop_A07G022657	Pop_A01G058645	Pop_G01G067599	Pop_G03G010478			Pop_G09G051055	Pop_A18G018772	Pop_UnG028658	Pop_A14G045018
	Pop_A10G046741	Pop_A07G022690	Pop_A02G031310	Pop_G01G067602	Pop_G03G055457			Pop_G18G080300	Pop_A19G055041	Pop_A16G090092	Pop_A14G045280
	Pop_A10G046859	Pop_A07G022705	Pop_A08G012038	Pop_G01G067686	Pop_G17G087003			Pop_A06G063248	Pop_A02G032986	Pop_G08G082125	Pop_A14G045287
	Pop_A10G046929	Pop_A07G022739	Pop_A09G028834	Pop_G01G067725	Pop_A01G054614			Pop_G15G017419	Pop_A14G000374	Pop_A07G085224	Pop_A14G045290
	Pop_A10G047606	Pop_A07G022751	Pop_A10G047070	Pop_G01G067802	Pop_A01G079933			Pop_G17G025716	Pop_G03G010478	Pop_A05G071627	Pop_A14G045340
	Pop_A10G048654	Pop_A07G022752	Pop_A10G048497	Pop_G01G067871	Pop_A02G004915			Pop_G17G033234	Pop_G06G003466	Pop_A13G054399	Pop_A14G045364
	Pop_A10G069049	Pop_A07G022772	Pop_A11G020342	Pop_G01G072425	Pop_A03G019764			Pop_A11G078996	Pop_A04G019527	Pop_A06G085828	Pop_A14G045365
	Pop_A10G069183	Pop_A07G022782	Pop_A02G005091	Pop_G01G074572	Pop_A05G057073			Pop_G06G051751	Pop_A06G053412	Pop_G15G074243	Pop_A14G045388
	Pop_A10G069406	Pop_A07G022788	Pop_A10G046690	Pop_G01G074581	Pop_A06G089530			Pop_G08G058244	Pop_G08G057926	Pop_A01G010356	Pop_A14G045406
	Pop_A10G069592	Pop_A07G022819	Pop_A15G064402	Pop_G01G074620	Pop_G01G013370			Pop_G01G002782	Pop_A16G035385	Pop_G01G067542	Pop_A14G045437
	Pop_A10G069645	Pop_A07G022822	Pop_A16G090006	Pop_G01G075498	Pop_G03G049562			Pop_G05G057497	Pop_G14G050913	Pop_G05G008261	Pop_A14G045466
	Pop_A11G056549	Pop_A07G022832	Pop_G02G015761	Pop_G01G075587	Pop_A02G005027			Pop_A10G047646	Pop_A02G066356	Pop_A09G076743	Pop_A14G045517
	Pop_A12G073749	Pop_A07G033622	Pop_G08G058203	Pop_G01G075629	Pop_A02G005402			Pop_A15G048968	Pop_A04G002701	Pop_A10G047650	Pop_A14G045556
	Pop_A12G081618	Pop_A07G033636	Pop_G14G077994	Pop_G01G075691	Pop_A02G066050			Pop_G05G017661	Pop_A08G086561	Pop_G01G090317	Pop_A14G045592
	Pop_A13G011484	Pop_A07G033641	Pop_G17G084840	Pop_G01G075753	Pop_A05G001807			Pop_G17G015413	Pop_A10G047382	Pop_G03G001397	Pop_A14G045648
	Pop_A13G054106	Pop_A07G033642	Pop_A02G023815	Pop_G01G081187	Pop_A06G062354			Pop_A01G074912	Pop_A11G032732	Pop_A11G056586	Pop_A14G045737
	Pop_A14G044765	Pop_A07G033647	Pop_A02G065645	Pop_G01G081951	Pop_A08G046121			Pop_A13G009892	Pop_A16G033754	Pop_A12G019249	Pop_A14G045749
	Pop_A14G045457	Pop_A07G036471	Pop_A02G088517	Pop_G01G081968	Pop_G16G025598			Pop_A13G082770	Pop_G09G027884	Pop_G03G078150	Pop_A14G045758
	Pop_A15G049104	Pop_A07G036477	Pop_A18G018981	Pop_G01G081999	Pop_A02G005148			Pop_G02G024253	Pop_A02G005002	Pop_G08G063514	Pop_A14G045763
	Pop_A16G028750	Pop_A07G036483	Pop_G03G055848	Pop_G01G082014	Pop_A03G019952			Pop_A14G044042	Pop_A10G069167	Pop_A01G032299	Pop_A14G045767
	Pop_A17G075175	Pop_A07G036506	Pop_G07G052197	Pop_G01G089199	Pop_A03G050549			Pop_A16G091201	Pop_A15G048919	Pop_A09G014511	Pop_A14G090594
	Pop_A17G075214	Pop_A07G062778	Pop_G08G007402	Pop_G01G090293	Pop_A06G085833			Pop_A01G029685	Pop_A15G048941	Pop_A14G045011	Pop_A14G090633
	Pop_A17G081261	Pop_A07G062798	Pop_A07G010923	Pop_G01G090357	Pop_A10G001092			Pop_G10G048080	Pop_G07G061133	Pop_A14G045715	Pop_A14G090720
	Pop_A18G018777	Pop_A07G070550	Pop_A10G047016	Pop_G01G090438	Pop_A10G069268			Pop_G15G048835	Pop_A02G023960	Pop_G05G032782	Pop_A15G014650
	Pop_A19G055040	Pop_A07G085194	Pop_G03G010489	Pop_G02G005203	Pop_A12G007868			Pop_A01G067264	Pop_A10G047438	Pop_G16G025312	Pop_A15G014658
	Pop_G01G075753	Pop_A07G085224	Pop_UnG075848	Pop_G02G005229	Pop_A12G073750			Pop_A07G006309	Pop_G10G048277	Pop_A08G045820	Pop_A15G014664
	Pop_G03G050621	Pop_A07G085236	Pop_A14G044685	Pop_G02G005242	Pop_A18G083153			Pop_A17G011756	Pop_A01G056973	Pop_A10G069424	Pop_A15G014691
	Pop_G04G023258	Pop_A07G085238	Pop_G15G074466	Pop_G02G005264	Pop_G01G020806			Pop_A18G033459	Pop_A06G061952	Pop_A12G019415	Pop_A15G014692
	Pop_G04G060213	Pop_A07G085247	Pop_G16G060849	Pop_G02G005287	Pop_G08G057878			Pop_G06G076103	Pop_A07G085258	Pop_A14G044645	Pop_A15G014708
	Pop_G05G008763	Pop_A07G085437	Pop_G18G080222	Pop_G02G005781	Pop_A01G074914			Pop_A05G001796	Pop_A09G028893	Pop_G18G078456	Pop_A15G014719
	Pop_G05G008782	Pop_A08G002303	Pop_G19G009595	Pop_G02G012591	Pop_A07G022645			Pop_A07G022564	Pop_A18G089843	Pop_A05G057092	Pop_A15G014753
	Pop_G05G017794	Pop_A08G002325	Pop_A01G024921	Pop_G02G015748	Pop_A11G032725			Pop_A11G021666	Pop_A03G049821	Pop_A06G061869	Pop_A15G014770
	Pop_G06G003166	Pop_A08G002353	Pop_A03G014931	Pop_G02G015845	Pop_A17G034400			Pop_G02G005770	Pop_A04G002683	Pop_G01G024770	Pop_A15G014776
	Pop_G06G076025	Pop_A08G002365	Pop_A05G071672	Pop_G02G015851	Pop_G05G090961			Pop_A04G018315	Pop_A10G048534	Pop_G15G017342	Pop_A15G014780
	Pop_G06G076130	Pop_A08G002376	Pop_A07G022726	Pop_G02G015920	Pop_A01G079959			Pop_A06G062380	Pop_A18G018973	Pop_A01G059768	Pop_A15G014818
	Pop_G06G082086	Pop_A08G002414	Pop_A12G073887	Pop_G02G016017	Pop_A06G063246			Pop_A08G011984	Pop_G01G072445	Pop_A01G081878	Pop_A15G014823
	Pop_G07G032532	Pop_A08G002451	Pop_A14G029729	Pop_G02G016021	Pop_A10G001209			Pop_A15G049082	Pop_G02G065772	Pop_A07G006488	Pop_A15G017034
	Pop_G08G057913	Pop_A08G002452	Pop_G03G055541	Pop_G02G023725	Pop_A17G084909			Pop_G02G065336	Pop_G02G065985	Pop_A10G047421	Pop_A15G017081
	Pop_G10G047830	Pop_A08G002456	Pop_G06G089691	Pop_G02G023750	Pop_G08G082265			Pop_G17G021128	Pop_G05G085115	Pop_A01G025074	Pop_A15G017101
	Pop_G10G047975	Pop_A08G006773	Pop_G15G015208	Pop_G02G023760	Pop_G12G068409			Pop_A01G029647	Pop_A03G014963	Pop_A07G011933	Pop_A15G017122
	Pop_G11G077721	Pop_A08G006862	Pop_G19G079547	Pop_G02G024085	Pop_G17G025768			Pop_A05G002050	Pop_G01G075106	Pop_G18G085880	Pop_A15G017148
	Pop_G12G050878	Pop_A08G006898	Pop_A02G005136	Pop_G02G024253	Pop_UnG036881			Pop_A08G086474	Pop_G18G086203	Pop_G06G003674	Pop_A15G017158
	Pop_G14G088887	Pop_A08G006910	Pop_A04G036033	Pop_G02G024266	Pop_A05G073165			Pop_G06G053866	Pop_A05G073238	Pop_G10G022936	Pop_A15G017163
	Pop_G15G034984	Pop_A08G006923	Pop_A16G017505	Pop_G02G024325	Pop_A07G022491			Pop_G12G068427	Pop_A08G002389	Pop_G14G044131	Pop_A15G017170
	Pop_G15G074421	Pop_A08G006942	Pop_G04G023219	Pop_G02G024334	Pop_A08G046020			Pop_A05G071970	Pop_A13G031294	Pop_A02G012506	Pop_A15G017229
	Pop_G16G016373	Pop_A08G006945	Pop_G10G047997	Pop_G02G030907	Pop_A11G060570			Pop_A14G000791	Pop_A14G029892	Pop_A04G026409	Pop_A15G017256
	Pop_G16G068492	Pop_A08G006949	Pop_G15G048786	Pop_G02G030967	Pop_A13G009827			Pop_G06G076130	Pop_A18G018897	Pop_A05G055991	Pop_A15G017265
	Pop_G17G072838	Pop_A08G006950	Pop_A06G062304	Pop_G02G031030	Pop_G01G074570			Pop_G06G003076	Pop_A19G053242	Pop_A07G006627	Pop_A15G017276
	Pop_G17G072875	Pop_A08G006955	Pop_A07G036483	Pop_G02G031060	Pop_G02G005274			Pop_A01G079940	Pop_G03G055690	Pop_A15G017145	Pop_A15G048967
	Pop_G18G078394	Pop_A08G006979	Pop_A08G046183	Pop_G02G035212	Pop_A02G005576			Pop_A04G036039	Pop_G16G068642	Pop_G04G028071	Pop_A15G049033
	Pop_G18G080147	Pop_A08G006980	Pop_A10G048498	Pop_G02G064988	Pop_A08G045905			Pop_A09G026662	Pop_G16G068713	Pop_G11G070394	Pop_A15G049034
	Pop_A01G032078	Pop_A08G006998	Pop_A13G031209	Pop_G02G065032	Pop_A09G014414			Pop_G03G013551	Pop_A01G003910	Pop_G14G023567	Pop_A15G049088
	Pop_A01G059873	Pop_A08G007010	Pop_A14G044882	Pop_G02G065103	Pop_A09G028954			Pop_G07G061200	Pop_A03G050336	Pop_A16G055394	Pop_A15G064228
	Pop_A01G059991	Pop_A08G007020	Pop_G01G020919	Pop_G02G065105	Pop_A16G025428			Pop_A02G088730	Pop_G06G076017	Pop_G01G081009	Pop_A15G064235
	Pop_A01G067157	Pop_A08G007022	Pop_G01G081968	Pop_G02G065182	Pop_A19G052542			Pop_A12G073752	Pop_G14G051188	Pop_G08G063511	Pop_A15G064243
	Pop_A02G005077	Pop_A08G009105	Pop_G07G032555	Pop_G02G065229	Pop_G01G004694			Pop_G18G078502	Pop_A04G026471	Pop_G01G072443	Pop_A15G064288
	Pop_A02G012267	Pop_A08G009145	Pop_G16G060920	Pop_G02G065351	Pop_G04G066466			Pop_A01G079959	Pop_A05G071976	Pop_A03G019756	Pop_A15G064312
	Pop_A02G012384	Pop_A08G009156	Pop_G16G068620	Pop_G02G065385	Pop_G10G048080			Pop_A05G001983	Pop_A06G079320	Pop_A16G090247	Pop_A15G064361
	Pop_A02G032994	Pop_A08G011990	Pop_A01G054552	Pop_G02G065413	Pop_G16G025353			Pop_A05G056227	Pop_G02G085511	Pop_G13G022223	Pop_A15G064379
	Pop_A02G033046	Pop_A08G045802	Pop_A03G050448	Pop_G02G065433	Pop_G18G034250			Pop_A06G089424	Pop_G05G032813	Pop_A01G003871	Pop_A15G064395
	Pop_A02G033051	Pop_A08G045817	Pop_A04G070726	Pop_G02G065441	Pop_A03G049361			Pop_G01G058654	Pop_G05G085039	Pop_A03G080595	Pop_A15G064424
	Pop_A02G033071	Pop_A08G045832	Pop_A08G009143	Pop_G02G065704	Pop_A13G054440			Pop_A10G069215	Pop_A01G054578	Pop_A10G047653	Pop_A15G064434
	Pop_A02G065215	Pop_A08G045854	Pop_A13G009923	Pop_G02G065764	Pop_A15G048922			Pop_A13G011467	Pop_A10G047388	Pop_G05G057175	Pop_A15G064460
	Pop_A02G088743	Pop_A08G045870	Pop_A14G044686	Pop_G02G065818	Pop_G04G023249			Pop_A07G022809	Pop_A17G020499	Pop_G06G076017	Pop_A15G064522
	Pop_A03G050093	Pop_A08G045871	Pop_A16G090191	Pop_G02G065831	Pop_G06G003049			Pop_A07G062779	Pop_A05G056347	Pop_G18G078467	Pop_A15G076496
	Pop_A04G019601	Pop_A08G045886	Pop_G08G060494	Pop_G02G065867	Pop_G06G003470			Pop_G13G071379	Pop_A11G079067	Pop_A02G065257	Pop_A15G076503
	Pop_A04G026359	Pop_A08G045892	Pop_A06G064798	Pop_G02G065871	Pop_G09G014046			Pop_A01G059727	Pop_G02G015912	Pop_A07G011964	Pop_A15G076560
	Pop_A05G071673	Pop_A08G045902	Pop_A08G046192	Pop_G02G065875	Pop_G14G089043			Pop_A07G006642	Pop_G12G084696	Pop_A13G082710	Pop_A15G076575
	Pop_A06G061724	Pop_A08G045903	Pop_A15G014759	Pop_G02G065959	Pop_A01G015609			Pop_A10G046824	Pop_A10G048619	Pop_A19G060504	Pop_A15G076601
	Pop_A06G062091	Pop_A08G045925	Pop_A16G090092	Pop_G02G065980	Pop_A02G023822			Pop_G10G027064	Pop_G16G068638	Pop_A08G046218	Pop_A15G076632
	Pop_A06G063033	Pop_A08G045944	Pop_A18G035979	Pop_G02G066032	Pop_A13G009891			Pop_A06G063205	Pop_A04G018402	Pop_A15G017142	Pop_A15G076635
	Pop_A07G022654	Pop_A08G045949	Pop_A19G052483	Pop_G02G066326	Pop_A13G054214			Pop_A17G052605	Pop_A09G026618	Pop_G04G066499	Pop_A15G076674
	Pop_A08G045828	Pop_A08G045954	Pop_G02G065136	Pop_G02G080386	Pop_A16G090187			Pop_A17G052650	Pop_A19G028560	Pop_G05G085030	Pop_A15G084279
	Pop_A08G045949	Pop_A08G045957	Pop_G08G058288	Pop_G02G080407	Pop_G07G061213			Pop_G07G052150	Pop_A02G005060	Pop_G08G046430	Pop_A15G084341
	Pop_A09G028919	Pop_A08G045973	Pop_A02G023907	Pop_G02G080485	Pop_G09G077338			Pop_G13G071037	Pop_G06G003650	Pop_A12G019264	Pop_A15G084349
	Pop_A10G048535	Pop_A08G045991	Pop_A06G061959	Pop_G02G080536	Pop_G10G048374			Pop_A01G074741	Pop_G09G014036	Pop_A14G044990	Pop_A15G084368
	Pop_A13G010043	Pop_A08G046001	Pop_A08G006855	Pop_G02G080543	Pop_A01G059974			Pop_A01G081880	Pop_A01G054592	Pop_A18G018789	Pop_A15G084375
	Pop_A13G011462	Pop_A08G046007	Pop_A16G055219	Pop_G02G085507	Pop_A08G045828			Pop_A02G005027	Pop_A08G064023	Pop_G08G082269	Pop_A16G017451
	Pop_A13G031197	Pop_A08G046010	Pop_A18G018868	Pop_G03G001041	Pop_A09G026555			Pop_G03G077943	Pop_G03G011260	Pop_A13G031292	Pop_A16G017494
	Pop_A13G082608	Pop_A08G046013	Pop_G02G066037	Pop_G03G001068	Pop_A09G026783			Pop_A10G047620	Pop_G02G024085	Pop_A01G056971	Pop_A16G017505
	Pop_A14G000018	Pop_A08G046014	Pop_G03G010478	Pop_G03G001406	Pop_A09G076789			Pop_A16G025504	Pop_A03G050095	Pop_A07G085235	Pop_A16G023179
	Pop_A14G000314	Pop_A08G046018	Pop_G08G064139	Pop_G03G001417	Pop_G05G017928			Pop_A14G045399	Pop_A06G061644	Pop_A10G047368	Pop_A16G025460
	Pop_A14G044806	Pop_A08G046037	Pop_A10G047192	Pop_G03G010487	Pop_G09G014036			Pop_A17G033842	Pop_G16G060921	Pop_G18G078486	Pop_A16G025468
	Pop_A14G044956	Pop_A08G046046	Pop_A16G025479	Pop_G03G010489	Pop_G17G072879			Pop_G04G060193	Pop_A03G014835	Pop_A18G018961	Pop_A16G025500
	Pop_A15G076601	Pop_A08G046053	Pop_G08G057775	Pop_G03G010552	Pop_A06G053452			Pop_G01G011359	Pop_A09G026766	Pop_A02G012616	Pop_A16G025501
	Pop_A16G030773	Pop_A08G046057	Pop_G10G007066	Pop_G03G011252	Pop_A07G022533			Pop_G03G055805	Pop_G06G053962	Pop_A03G034675	Pop_A16G028703
	Pop_A16G055265	Pop_A08G046061	Pop_G10G048263	Pop_G03G013518	Pop_A18G089897			Pop_A01G004162	Pop_A01G054612	Pop_A09G028899	Pop_A16G028733
	Pop_A16G090161	Pop_A08G046068	Pop_UnG029711	Pop_G03G013745	Pop_G01G090405			Pop_A02G012405	Pop_A01G059818	Pop_A17G081318	Pop_A16G028753
	Pop_A17G020374	Pop_A08G046077	Pop_A02G026939	Pop_G03G013747	Pop_G02G065835			Pop_G01G090364	Pop_A09G083567	Pop_A03G019828	Pop_A16G028795
	Pop_A17G020510	Pop_A08G046096	Pop_A04G029252	Pop_G03G013749	Pop_G03G055541			Pop_G02G030987	Pop_A14G045321	Pop_A06G089385	Pop_A16G028798
	Pop_A17G020590	Pop_A08G046138	Pop_A07G022503	Pop_G03G013763	Pop_G05G085079			Pop_G06G089772	Pop_UnG065399	Pop_A11G056555	Pop_A16G030756
	Pop_A18G013237	Pop_A08G046143	Pop_A08G086536	Pop_G03G013768	Pop_G08G082414			Pop_A01G010234	Pop_A08G063367	Pop_A01G036601	Pop_A16G030786
	Pop_A18G018734	Pop_A08G046157	Pop_A13G032520	Pop_G03G013869	Pop_G02G035217			Pop_A04G018228	Pop_G01G067502	Pop_A03G050251	Pop_A16G033758
	Pop_G02G065341	Pop_A08G046173	Pop_A17G075184	Pop_G03G013994	Pop_G08G058224			Pop_A11G091362	Pop_G10G060727	Pop_G06G034865	Pop_A16G033762
	Pop_G02G065533	Pop_A08G046177	Pop_G03G021379	Pop_G03G014555	Pop_G11G077902			Pop_A13G054423	Pop_A01G074842	Pop_G10G064661	Pop_A16G035301
	Pop_G05G057169	Pop_A08G046185	Pop_G10G060728	Pop_G03G021413	Pop_G15G084249			Pop_A14G000834	Pop_A04G018171	Pop_G17G066995	Pop_A16G035331
	Pop_G05G068920	Pop_A08G046191	Pop_G19G000481	Pop_G03G049493	Pop_A09G026663			Pop_A15G049034	Pop_A17G075181	Pop_A05G002187	Pop_A16G035366
	Pop_G05G068964	Pop_A08G046193	Pop_A02G066178	Pop_G03G055457	Pop_A11G056413			Pop_G01G026133	Pop_A17G081353	Pop_G02G030910	Pop_A16G035368
	Pop_G05G072382	Pop_A08G046195	Pop_A09G026571	Pop_G03G055459	Pop_G10G048569			Pop_A05G071933	Pop_G01G011285	Pop_G05G008648	Pop_A16G035385
	Pop_G06G003572	Pop_A08G046197	Pop_G09G030286	Pop_G03G055541	Pop_G11G077768			Pop_A13G010000	Pop_A02G033015	Pop_G14G023634	Pop_A16G035432
	Pop_G06G051411	Pop_A08G046199	Pop_A02G012461	Pop_G03G055701	Pop_G13G034699			Pop_G08G057847	Pop_A07G022672	Pop_A03G019929	Pop_A16G055178
	Pop_G06G053838	Pop_A08G046213	Pop_A03G020012	Pop_G03G055804	Pop_G14G050992			Pop_A10G069355	Pop_A10G001691	Pop_A10G069665	Pop_A16G055247
	Pop_G06G076048	Pop_A08G046214	Pop_A08G063772	Pop_G03G055805	Pop_G16G068620			Pop_A15G064315	Pop_A11G091387	Pop_A19G052478	Pop_A16G055334
	Pop_G06G076090	Pop_A08G046252	Pop_A16G055353	Pop_G03G055843	Pop_A02G066291			Pop_A01G010152	Pop_A16G055334	Pop_A10G047358	Pop_A16G055366
	Pop_G07G061083	Pop_A08G046495	Pop_G01G004732	Pop_G03G076334	Pop_A08G009145			Pop_A19G052501	Pop_G05G057249	Pop_A17G081303	Pop_A16G083929
	Pop_G08G046361	Pop_A08G057983	Pop_G09G014027	Pop_G03G076400	Pop_A09G026730			Pop_G17G033354	Pop_G08G063522	Pop_G10G006271	Pop_A16G083942
	Pop_G10G048322	Pop_A08G057988	Pop_G12G084676	Pop_G03G078233	Pop_G03G013906			Pop_A06G062403	Pop_A10G069633	Pop_A05G001888	Pop_A16G089950
	Pop_G11G078888	Pop_A08G058008	Pop_G17G021045	Pop_G03G078259	Pop_A01G004206			Pop_A13G009843	Pop_A13G032471	Pop_A10G001152	Pop_A16G089953
	Pop_G13G034699	Pop_A08G058011	Pop_UnG035140	Pop_G04G011023	Pop_A07G085236			Pop_A01G003940	Pop_G01G004884	Pop_A15G014811	Pop_A16G089958
	Pop_G13G071279	Pop_A08G063355	Pop_A02G005471	Pop_G04G011188	Pop_A10G001321			Pop_G02G066016	Pop_A01G056982	Pop_G03G011256	Pop_A16G089968
	Pop_G14G023566	Pop_A08G063393	Pop_A04G029157	Pop_G04G018483	Pop_A12G081637			Pop_G10G020229	Pop_A09G026745	Pop_G08G058293	Pop_A16G089980
	Pop_G14G030541	Pop_A08G063403	Pop_A05G057047	Pop_G04G023183	Pop_G03G077926			Pop_A01G059738	Pop_A15G014650	Pop_A01G054574	Pop_A16G089996
	Pop_G14G045126	Pop_A08G063410	Pop_A10G069645	Pop_G04G023210	Pop_G05G008526			Pop_A06G061762	Pop_G08G046456	Pop_A02G065582	Pop_A16G090068
	Pop_G14G088861	Pop_A08G063445	Pop_A15G064465	Pop_G04G023214	Pop_G06G076020			Pop_G06G051811	Pop_G08G058299	Pop_A11G091275	Pop_A16G090069
	Pop_G15G048824	Pop_A08G063446	Pop_A19G052305	Pop_G04G023250	Pop_G11G070047			Pop_G07G062649	Pop_G09G014167	Pop_G16G060906	Pop_A16G090076
	Pop_G15G048864	Pop_A08G063455	Pop_A01G029649	Pop_G04G023252	Pop_G05G085067			Pop_A02G012351	Pop_A06G063241	Pop_A01G004517	Pop_A16G090098
	Pop_G18G078385	Pop_A08G063457	Pop_A03G049938	Pop_G04G023258	Pop_G10G027114			Pop_A04G002694	Pop_G08G007478	Pop_A09G076709	Pop_A16G090099
	Pop_G19G007568	Pop_A08G063466	Pop_A05G071637	Pop_G04G023354	Pop_A01G079904			Pop_G03G001397	Pop_UnG062770	Pop_G01G026133	Pop_A16G090107
	Pop_G19G007609	Pop_A08G063467	Pop_A10G047098	Pop_G04G023357	Pop_A06G062036			Pop_G01G075587	Pop_A14G000449	Pop_G05G017661	Pop_A16G090111
	Pop_UnG035580	Pop_A08G063507	Pop_G01G024757	Pop_G04G023413	Pop_A14G044645			Pop_G06G051629	Pop_G04G023390	Pop_A19G055008	Pop_A16G090137
	Pop_A01G027295	Pop_A08G063550	Pop_G03G013551	Pop_G04G023479	Pop_G01G058737			Pop_G05G057344	Pop_G10G020234	Pop_A01G079975	Pop_A16G090224
	Pop_A02G005477	Pop_A08G063599	Pop_G03G013583	Pop_G04G028087	Pop_G07G032582			Pop_G09G015113	Pop_A15G064237	Pop_G13G070907	Pop_A16G090225
	Pop_A02G012323	Pop_A08G063618	Pop_G04G028181	Pop_G04G028088	Pop_G09G031996			Pop_G17G033329	Pop_A01G003818	Pop_A03G055807	Pop_A16G090227
	Pop_A03G019941	Pop_A08G063630	Pop_G04G066520	Pop_G04G028221	Pop_G09G077348			Pop_A06G085724	Pop_A04G028318	Pop_A12G068121	Pop_A16G090228
	Pop_A04G010814	Pop_A08G063631	Pop_G08G058554	Pop_G04G028297	Pop_A01G024912			Pop_A10G069104	Pop_A04G029345	Pop_A07G085255	Pop_A16G090230
	Pop_A04G018314	Pop_A08G063644	Pop_G17G033358	Pop_G04G051915	Pop_A04G029183			Pop_G02G065473	Pop_A14G000853	Pop_A11G026233	Pop_A16G090232
	Pop_A04G028393	Pop_A08G063653	Pop_G19G009780	Pop_G04G059194	Pop_A13G082529			Pop_G15G017389	Pop_A15G049088	Pop_A15G014784	Pop_A16G090233
	Pop_A04G029378	Pop_A08G063660	Pop_A01G080076	Pop_G04G060077	Pop_G06G003219			Pop_A06G061968	Pop_G01G089234	Pop_A05G056090	Pop_A16G090235
	Pop_A05G017017	Pop_A08G063661	Pop_A05G073152	Pop_G04G060361	Pop_G06G053866			Pop_G02G030940	Pop_A05G073445	Pop_A06G079401	Pop_A16G090255
	Pop_A05G071620	Pop_A08G063663	Pop_A17G008618	Pop_G04G066501	Pop_A01G011829			Pop_A10G069672	Pop_A07G011870	Pop_A18G018755	Pop_A16G091210
	Pop_A05G073296	Pop_A08G063671	Pop_A18G018985	Pop_G04G066612	Pop_A01G057038			Pop_G11G070047	Pop_A17G008358	Pop_A09G083678	Pop_A16G091253
	Pop_A06G064857	Pop_A08G063672	Pop_G01G075105	Pop_G04G066622	Pop_A06G062987			Pop_G17G021071	Pop_G10G048348	Pop_A13G031294	Pop_A16G091262
	Pop_A06G085822	Pop_A08G063685	Pop_G05G073534	Pop_G04G066671	Pop_A18G035997			Pop_A01G017605	Pop_A01G081713	Pop_A16G090182	Pop_A17G008125
	Pop_A06G089404	Pop_A08G063741	Pop_G10G001592	Pop_G04G066753	Pop_G04G002535			Pop_G09G031750	Pop_A10G047368	Pop_G04G066671	Pop_A17G008358
	Pop_A08G006773	Pop_A08G063753	Pop_A01G059928	Pop_G04G066774	Pop_A01G015496			Pop_G13G022268	Pop_UnG035157	Pop_A03G050093	Pop_A17G008616
	Pop_A08G046059	Pop_A08G063756	Pop_A07G022568	Pop_G04G066821	Pop_A03G080554			Pop_A06G063202	Pop_A12G068058	Pop_A10G048679	Pop_A17G011744
	Pop_A08G063661	Pop_A08G063761	Pop_A08G063641	Pop_G04G066831	Pop_A06G085828			Pop_A16G090137	Pop_A16G028733	Pop_A05G011521	Pop_A17G011762
	Pop_A09G026555	Pop_A08G063766	Pop_A15G017059	Pop_G04G066872	Pop_G07G052065			Pop_A04G002666	Pop_A18G013148	Pop_A14G044650	Pop_A17G011767
	Pop_A09G026571	Pop_A08G063772	Pop_G02G066326	Pop_G04G075253	Pop_G10G023116			Pop_A12G019409	Pop_G02G035219	Pop_A16G090069	Pop_A17G011790
	Pop_A09G029082	Pop_A08G063791	Pop_G18G019173	Pop_G05G008195	Pop_G14G023699			Pop_A16G025472	Pop_G18G083250	Pop_G14G078036	Pop_A17G020363
	Pop_A09G076972	Pop_A08G063882	Pop_A03G049883	Pop_G05G008226	Pop_G16G068530			Pop_G04G011023	Pop_A03G014867	Pop_A09G076983	Pop_A17G020378
	Pop_A10G001688	Pop_A08G063980	Pop_G08G064149	Pop_G05G008238	Pop_A02G005095			Pop_G07G061183	Pop_A04G019588	Pop_A03G049862	Pop_A17G020424
	Pop_A10G047171	Pop_A08G063981	Pop_A01G032245	Pop_G05G008300	Pop_A04G029294			Pop_G14G044568	Pop_A10G047115	Pop_A03G019998	Pop_A17G020431
	Pop_A11G020342	Pop_A08G063990	Pop_G01G058629	Pop_G05G008307	Pop_A17G034520			Pop_A05G002135	Pop_A10G069683	Pop_A05G073010	Pop_A17G020505
	Pop_A11G020351	Pop_A08G064017	Pop_G03G078259	Pop_G05G008309	Pop_G02G065040			Pop_A19G052826	Pop_G03G013710	Pop_A07G011874	Pop_A17G020598
	Pop_A11G026152	Pop_A08G064028	Pop_G06G035459	Pop_G05G008386	Pop_G09G027808			Pop_A03G020062	Pop_G08G058422	Pop_G03G078203	Pop_A17G020609
	Pop_A12G019337	Pop_A08G064041	Pop_G17G027368	Pop_G05G008405	Pop_G09G031642			Pop_A15G076618	Pop_G10G007316	Pop_A04G019603	Pop_A17G020612
	Pop_A12G081655	Pop_A08G064043	Pop_A03G020045	Pop_G05G008432	Pop_G17G021061			Pop_G10G030714	Pop_A03G049774	Pop_A08G045942	Pop_A17G021127
	Pop_A13G054222	Pop_A08G064046	Pop_A05G016838	Pop_G05G008508	Pop_G18G019173			Pop_A01G032180	Pop_G15G017315	Pop_A17G075191	Pop_A17G021147
	Pop_A14G000443	Pop_A08G064069	Pop_G07G085330	Pop_G05G008525	Pop_A01G004084			Pop_A01G075080	Pop_G19G009314	Pop_G13G072486	Pop_A17G027622
	Pop_A15G017247	Pop_A08G064075	Pop_G16G068564	Pop_G05G008531	Pop_A11G056464			Pop_A12G073723	Pop_A01G059931	Pop_A03G049796	Pop_A17G034400
	Pop_A16G025120	Pop_A08G064087	Pop_A10G069269	Pop_G05G008602	Pop_A12G019404			Pop_G04G023250	Pop_A01G075019	Pop_A09G076723	Pop_A17G034431
	Pop_A16G028798	Pop_A08G064092	Pop_A17G034424	Pop_G05G017661	Pop_G03G013941			Pop_G13G072515	Pop_A01G081900	Pop_A08G063432	Pop_A17G034480
	Pop_A16G055220	Pop_A08G064105	Pop_G06G075902	Pop_G05G017724	Pop_G14G045142			Pop_G18G019156	Pop_A05G001929	Pop_A08G063591	Pop_A17G034484
	Pop_A16G090071	Pop_A08G064124	Pop_A01G004491	Pop_G05G017735	Pop_UnG036317			Pop_A01G004032	Pop_G05G090946	Pop_A19G052318	Pop_A17G034509
	Pop_A17G034522	Pop_A08G064125	Pop_A01G032126	Pop_G05G017768	Pop_A01G004299			Pop_G02G065862	Pop_G06G051530	Pop_G02G024094	Pop_A17G052652
	Pop_A17G084946	Pop_A08G064126	Pop_A05G071859	Pop_G05G017937	Pop_A02G012424			Pop_G10G048362	Pop_G07G061213	Pop_G05G032857	Pop_A17G074965
	Pop_A18G013035	Pop_A08G064127	Pop_A12G019296	Pop_G05G017941	Pop_G01G010776			Pop_G15G084425	Pop_A13G009856	Pop_A15G017256	Pop_A17G075177
	Pop_A18G013039	Pop_A08G064135	Pop_A17G052603	Pop_G05G017967	Pop_G05G072263			Pop_A09G014389	Pop_A17G081411	Pop_G06G003701	Pop_A17G081318
	Pop_A18G013153	Pop_A08G086428	Pop_G13G072679	Pop_G05G018015	Pop_G09G027802			Pop_A09G014398	Pop_G09G077324	Pop_G15G074293	Pop_A17G081348
	Pop_A19G028512	Pop_A08G086430	Pop_G16G060754	Pop_G05G032805	Pop_G09G077164			Pop_A09G026615	Pop_A15G048899	Pop_G09G031719	Pop_A17G081378
	Pop_A19G052541	Pop_A08G086436	Pop_A01G054489	Pop_G05G057164	Pop_UnG033991			Pop_G19G028487	Pop_G07G052042	Pop_A03G014974	Pop_A17G081385
	Pop_G01G020785	Pop_A08G086465	Pop_A03G050087	Pop_G05G057185	Pop_A03G020050			Pop_A06G085742	Pop_G15G074295	Pop_A13G010039	Pop_A17G081418
	Pop_G01G059009	Pop_A08G086478	Pop_A10G046875	Pop_G05G057206	Pop_A16G017561			Pop_A09G029006	Pop_A02G026892	Pop_G02G065496	Pop_A17G084863
	Pop_G02G005225	Pop_A08G086493	Pop_A14G000385	Pop_G05G057367	Pop_A18G018845			Pop_G05G091065	Pop_A02G033063	Pop_A02G012415	Pop_A17G084880
	Pop_G02G031012	Pop_A08G086496	Pop_G05G057367	Pop_G05G057368	Pop_G07G032569			Pop_A10G046923	Pop_A08G002319	Pop_A10G048475	Pop_A17G084889
	Pop_G02G065105	Pop_A08G086508	Pop_A01G004194	Pop_G05G057439	Pop_G08G058609			Pop_A19G052405	Pop_A13G009835	Pop_A04G018520	Pop_A17G084945
	Pop_G03G076327	Pop_A08G086509	Pop_A08G086470	Pop_G05G057493	Pop_G11G077885			Pop_A08G064003	Pop_A15G084404	Pop_A07G011961	Pop_A17G084973
	Pop_G04G028211	Pop_A09G014372	Pop_A10G001182	Pop_G05G068920	Pop_G15G034988			Pop_A18G012971	Pop_G17G025833	Pop_G08G057830	Pop_A17G091106
	Pop_G04G066612	Pop_A09G014389	Pop_A09G028830	Pop_G05G072150	Pop_UnG035615			Pop_G09G031719	Pop_G02G005698	Pop_A14G044997	Pop_A17G091109
	Pop_G05G017941	Pop_A09G014402	Pop_G01G060427	Pop_G05G072319	Pop_A09G026745			Pop_A07G022532	Pop_A02G012213	Pop_A07G006543	Pop_A18G012747
	Pop_G05G072337	Pop_A09G014405	Pop_G16G068895	Pop_G05G072337	Pop_A09G029055			Pop_A09G025692	Pop_A13G082683	Pop_A18G018791	Pop_A18G012767
	Pop_G06G003616	Pop_A09G014416	Pop_G17G072890	Pop_G05G073563	Pop_A10G048565			Pop_G01G034611	Pop_A02G012200	Pop_G05G090946	Pop_A18G012850
	Pop_G06G051962	Pop_A09G014450	Pop_A01G004072	Pop_G05G074034	Pop_A12G019296			Pop_G08G082334	Pop_A06G053618	Pop_G07G085631	Pop_A18G012857
	Pop_G06G076047	Pop_A09G014480	Pop_A03G049960	Pop_G05G074095	Pop_A17G008619			Pop_A01G002201	Pop_A08G057961	Pop_G08G057859	Pop_A18G012901
	Pop_G07G052188	Pop_A09G014502	Pop_A08G064109	Pop_G05G090911	Pop_A18G018981			Pop_A14G044728	Pop_A11G056489	Pop_A09G076894	Pop_A18G012932
	Pop_G07G062570	Pop_A09G014511	Pop_A13G009826	Pop_G05G090946	Pop_G09G077147			Pop_A14G045670	Pop_G01G090504	Pop_A16G028737	Pop_A18G012941
	Pop_G07G062630	Pop_A09G014514	Pop_G03G013460	Pop_G05G091007	Pop_G19G084099			Pop_G01G074632	Pop_G08G063514	Pop_A18G083080	Pop_A18G013007
	Pop_G08G057948	Pop_A09G014516	Pop_G10G027191	Pop_G05G091020	Pop_A01G004558			Pop_G10G006076	Pop_A07G085442	Pop_A15G017265	Pop_A18G013031
	Pop_G08G082334	Pop_A09G014520	Pop_G14G045142	Pop_G05G091045	Pop_A05G001940			Pop_G05G090911	Pop_A11G032760	Pop_A05G071672	Pop_A18G013037
	Pop_G09G011711	Pop_A09G014528	Pop_A02G065662	Pop_G05G091073	Pop_A05G073160			Pop_A07G022568	Pop_G01G058983	Pop_G03G011246	Pop_A18G013115
	Pop_G10G007731	Pop_A09G014534	Pop_A04G018361	Pop_G06G002966	Pop_A09G015372			Pop_G14G077984	Pop_G18G078467	Pop_G10G007316	Pop_A18G013181
	Pop_G10G023122	Pop_A09G014535	Pop_A06G062174	Pop_G06G003126	Pop_A14G029839			Pop_A06G064714	Pop_UnG068785	Pop_G14G045155	Pop_A18G013272
	Pop_G10G048139	Pop_A09G014540	Pop_A11G032728	Pop_G06G003219	Pop_A16G091210			Pop_G02G065143	Pop_A01G032283	Pop_G04G060136	Pop_A18G018604
	Pop_G12G008969	Pop_A09G015350	Pop_G07G062451	Pop_G06G003252	Pop_G03G013635			Pop_A13G082706	Pop_A06G085704	Pop_G01G011414	Pop_A18G018698
	Pop_G12G068337	Pop_A09G015365	Pop_G09G027753	Pop_G06G003258	Pop_G17G030483			Pop_G02G065854	Pop_A01G059949	Pop_G03G076327	Pop_A18G018729
	Pop_G16G016366	Pop_A09G025670	Pop_A05G001988	Pop_G06G003352	Pop_G19G021872			Pop_A06G053458	Pop_A02G004980	Pop_G13G072664	Pop_A18G018755
	Pop_G17G072820	Pop_A09G025672	Pop_A06G089487	Pop_G06G003357	Pop_A06G061559			Pop_A06G063148	Pop_A07G070532	Pop_A09G026644	Pop_A18G018768
	Pop_G18G019173	Pop_A09G025673	Pop_A08G045974	Pop_G06G003457	Pop_A09G076905			Pop_A07G033642	Pop_A14G045592	Pop_G05G008203	Pop_A18G018769
	Pop_G18G086268	Pop_A09G025689	Pop_A10G069573	Pop_G06G003490	Pop_A11G056524			Pop_A04G028404	Pop_G13G071156	Pop_G06G051874	Pop_A18G018776
	Pop_G18G086289	Pop_A09G025699	Pop_A16G089950	Pop_G06G003569	Pop_A15G049049			Pop_A07G022657	Pop_A04G018142	Pop_G08G057729	Pop_A18G018780
	Pop_UnG035140	Pop_A09G026551	Pop_G01G013341	Pop_G06G003583	Pop_G06G051665			Pop_A09G028826	Pop_A04G026012	Pop_G10G048426	Pop_A18G018801
	Pop_UnG035174	Pop_A09G026564	Pop_G02G065853	Pop_G06G003603	Pop_G10G048333			Pop_G05G017974	Pop_A06G053495	Pop_A02G005060	Pop_A18G018840
	Pop_A03G013644	Pop_A09G026565	Pop_G06G082828	Pop_G06G003650	Pop_A01G010235			Pop_A03G014905	Pop_A07G011856	Pop_A06G089505	Pop_A18G018932
	Pop_A03G014585	Pop_A09G026570	Pop_G10G048294	Pop_G06G003652	Pop_A09G033803			Pop_A05G073447	Pop_A19G028641	Pop_A15G076560	Pop_A18G018951
	Pop_A03G014872	Pop_A09G026588	Pop_A03G055918	Pop_G06G003654	Pop_A16G090254			Pop_A16G090240	Pop_G03G014552	Pop_A18G012857	Pop_A18G018959
	Pop_A03G035573	Pop_A09G026589	Pop_A14G044728	Pop_G06G003674	Pop_A18G018880			Pop_G06G003492	Pop_G14G023567	Pop_A14G044887	Pop_A18G018984
	Pop_A03G049803	Pop_A09G026609	Pop_G01G004694	Pop_G06G003721	Pop_G13G071387			Pop_A11G056494	Pop_A13G054027	Pop_A01G005890	Pop_A18G033461
	Pop_A04G010840	Pop_A09G026615	Pop_G02G024190	Pop_G06G003779	Pop_A13G032376			Pop_A14G045598	Pop_A15G076566	Pop_G08G087154	Pop_A18G034174
	Pop_A04G028407	Pop_A09G026616	Pop_G05G032827	Pop_G06G014279	Pop_G02G065704			Pop_G01G075401	Pop_A17G020439	Pop_G13G022322	Pop_A18G034197
	Pop_A04G030664	Pop_A09G026639	Pop_G14G051193	Pop_G06G014311	Pop_G16G025305			Pop_G14G078049	Pop_G09G077271	Pop_A04G060319	Pop_A18G034203
	Pop_A04G059344	Pop_A09G026641	Pop_A07G033647	Pop_G06G014328	Pop_A06G053708			Pop_A14G000317	Pop_G05G073557	Pop_A05G001959	Pop_A18G035963
	Pop_A04G070772	Pop_A09G026658	Pop_A11G056494	Pop_G06G034880	Pop_A14G000848			Pop_A14G045757	Pop_A02G066090	Pop_G06G051247	Pop_A18G083079
	Pop_A05G001976	Pop_A09G026659	Pop_A16G017501	Pop_G06G034897	Pop_G17G072899			Pop_A18G012768	Pop_A15G048942	Pop_G17G033299	Pop_A18G083080
	Pop_A05G071922	Pop_A09G026669	Pop_G06G051816	Pop_G06G034917	Pop_A05G073618			Pop_G11G070336	Pop_G10G001531	Pop_A10G047178	Pop_A18G083102
	Pop_A05G072106	Pop_A09G026675	Pop_G08G082226	Pop_G06G035491	Pop_A18G013133			Pop_UnG074200	Pop_G19G079568	Pop_A13G032458	Pop_A18G083152
	Pop_A06G053482	Pop_A09G026683	Pop_A01G079882	Pop_G06G051333	Pop_A18G013174			Pop_A10G048577	Pop_A09G076921	Pop_G01G020798	Pop_A18G089843
	Pop_A06G062380	Pop_A09G026726	Pop_A06G062958	Pop_G06G051350	Pop_G08G082160			Pop_G03G077949	Pop_A14G000346	Pop_G02G065849	Pop_A18G089884
	Pop_A06G089383	Pop_A09G026744	Pop_A10G069404	Pop_G06G051389	Pop_A01G074856			Pop_G05G008245	Pop_A14G044766	Pop_G01G013283	Pop_A19G025955
	Pop_A09G028991	Pop_A09G026758	Pop_G05G017724	Pop_G06G051411	Pop_A09G014464			Pop_G08G021763	Pop_A04G018122	Pop_G07G031878	Pop_A19G025968
	Pop_A09G077121	Pop_A09G026776	Pop_G18G033744	Pop_G06G051426	Pop_A14G044996			Pop_A02G066155	Pop_A10G046793	Pop_G11G070163	Pop_A19G025976
	Pop_A10G047235	Pop_A09G026783	Pop_A01G004084	Pop_G06G051466	Pop_G06G051577			Pop_G04G060209	Pop_A12G081581	Pop_A02G004980	Pop_A19G037370
	Pop_A12G073890	Pop_A09G028837	Pop_A08G046125	Pop_G06G051481	Pop_G13G071027			Pop_G18G083205	Pop_G05G008508	Pop_A06G089528	Pop_A19G052293
	Pop_A14G000424	Pop_A09G028881	Pop_A14G044959	Pop_G06G051667	Pop_G16G025369			Pop_A01G081716	Pop_G08G063481	Pop_G11G077730	Pop_A19G052318
	Pop_A17G020576	Pop_A09G028885	Pop_A18G012941	Pop_G06G051678	Pop_A01G074814			Pop_G03G077935	Pop_G14G045090	Pop_A02G012445	Pop_A19G052337
	Pop_A18G013019	Pop_A09G028891	Pop_G19G052271	Pop_G06G051684	Pop_A02G065434			Pop_G14G088879	Pop_UnG015315	Pop_A07G006441	Pop_A19G052340
	Pop_G01G011414	Pop_A09G028898	Pop_UnG058566	Pop_G06G051808	Pop_A08G046252			Pop_A10G069618	Pop_A01G032207	Pop_A15G017122	Pop_A19G052343
	Pop_G01G020706	Pop_A09G028913	Pop_A01G003886	Pop_G06G051822	Pop_A11G021555			Pop_A12G007865	Pop_A04G026345	Pop_G18G019213	Pop_A19G052417
	Pop_G01G020940	Pop_A09G028915	Pop_A08G046169	Pop_G06G051825	Pop_A16G090092			Pop_A07G006314	Pop_A13G031281	Pop_UnG035174	Pop_A19G052450
	Pop_G01G024711	Pop_A09G028919	Pop_A18G018973	Pop_G06G051826	Pop_G02G015933			Pop_G03G055532	Pop_A18G013153	Pop_A01G059965	Pop_A19G052451
	Pop_G01G074572	Pop_A09G028946	Pop_G01G074549	Pop_G06G051966	Pop_G02G035224			Pop_A16G023176	Pop_G14G050996	Pop_A02G066327	Pop_A19G052484
	Pop_G01G089309	Pop_A09G028947	Pop_G10G007078	Pop_G06G053814	Pop_A01G010408			Pop_G04G023313	Pop_A04G030599	Pop_G14G044104	Pop_A19G052535
	Pop_G01G090292	Pop_A09G028953	Pop_G13G071250	Pop_G06G053838	Pop_A03G014947			Pop_G07G061035	Pop_A05G072098	Pop_UnG051155	Pop_A19G052541
	Pop_G02G024240	Pop_A09G028968	Pop_A04G010960	Pop_G06G053856	Pop_A08G046143			Pop_A07G085236	Pop_A06G061509	Pop_A05G056240	Pop_A19G052542
	Pop_G02G065875	Pop_A09G028981	Pop_A06G053492	Pop_G06G075882	Pop_G09G077655			Pop_G13G070873	Pop_A13G082647	Pop_A17G020441	Pop_A19G052551
	Pop_G03G013675	Pop_A09G028986	Pop_A06G061651	Pop_G06G075938	Pop_UnG035624			Pop_A06G064791	Pop_G01G075497	Pop_A13G010118	Pop_A19G052571
	Pop_G04G018492	Pop_A09G028990	Pop_A15G076662	Pop_G06G075966	Pop_A12G019408			Pop_A07G006591	Pop_G09G077159	Pop_A15G064288	Pop_A19G052806
	Pop_G04G023529	Pop_A09G028991	Pop_G04G066831	Pop_G06G075968	Pop_A14G044976			Pop_A02G065662	Pop_G10G048165	Pop_G04G060059	Pop_A19G052813
	Pop_G05G032864	Pop_A09G028995	Pop_G06G014279	Pop_G06G076019	Pop_A16G091211			Pop_A17G020411	Pop_A06G062038	Pop_G07G061017	Pop_A19G052891
	Pop_G05G090955	Pop_A09G029011	Pop_A01G017608	Pop_G06G076047	Pop_A01G032283			Pop_G07G062574	Pop_A07G006442	Pop_G13G071103	Pop_A19G053004
	Pop_G06G003766	Pop_A09G029032	Pop_A06G089592	Pop_G06G076087	Pop_G13G026951			Pop_G14G000595	Pop_A10G047346	Pop_A02G012155	Pop_A19G053007
	Pop_G06G035462	Pop_A09G029074	Pop_A14G044943	Pop_G06G076090	Pop_A05G071620			Pop_A01G004077	Pop_A17G011762	Pop_A05G016853	Pop_A19G053014
	Pop_G06G051665	Pop_A09G029077	Pop_G01G067347	Pop_G06G076103	Pop_G05G017854			Pop_A03G049830	Pop_A17G027636	Pop_A13G054034	Pop_A19G053033
	Pop_G06G075953	Pop_A09G029078	Pop_G01G089304	Pop_G06G076130	Pop_G12G035088			Pop_A04G018295	Pop_G03G055537	Pop_UnG038977	Pop_A19G053075
	Pop_G06G075964	Pop_A09G029103	Pop_G02G005344	Pop_G06G082025	Pop_G13G022221			Pop_G09G014198	Pop_A08G007022	Pop_A10G046917	Pop_A19G053085
	Pop_G06G076097	Pop_A09G033799	Pop_G13G070891	Pop_G06G082051	Pop_A02G088628			Pop_G15G084519	Pop_G15G017355	Pop_A10G069230	Pop_A19G053137
	Pop_G08G057725	Pop_A09G033816	Pop_G16G025369	Pop_G06G089691	Pop_A02G088719			Pop_A01G006019	Pop_A10G047546	Pop_G16G068620	Pop_A19G053180
	Pop_G08G058504	Pop_A09G033819	Pop_A02G012474	Pop_G06G089772	Pop_A03G014914			Pop_A01G015463	Pop_A03G019954	Pop_A05G056367	Pop_A19G053231
	Pop_G09G031704	Pop_A09G059506	Pop_G06G003666	Pop_G06G089792	Pop_A10G047213			Pop_A06G053586	Pop_A17G011750	Pop_G06G003377	Pop_A19G053274
	Pop_G09G077165	Pop_A09G059510	Pop_G09G011700	Pop_G07G032532	Pop_A14G000356			Pop_A01G010338	Pop_A02G088642	Pop_G08G060635	Pop_A19G053280
	Pop_G11G077902	Pop_A09G059536	Pop_G10G047788	Pop_G07G032569	Pop_A15G049070			Pop_A03G050014	Pop_A06G079315	Pop_A10G069559	Pop_A19G054952
	Pop_G13G022300	Pop_A09G059571	Pop_G16G068524	Pop_G07G052056	Pop_G01G002863			Pop_A06G089644	Pop_G01G090460	Pop_G09G011629	Pop_A19G054955
	Pop_G14G000606	Pop_A09G076688	Pop_UnG088783	Pop_G07G052094	Pop_G01G027009			Pop_G06G051785	Pop_G14G089114	Pop_A06G079273	Pop_A19G055041
	Pop_G16G025196	Pop_A09G076691	Pop_A09G028891	Pop_G07G052188	Pop_G03G013734			Pop_G08G083365	Pop_A01G080007	Pop_A16G035365	Pop_A19G055058
	Pop_G17G031591	Pop_A09G076704	Pop_A09G083560	Pop_G07G061000	Pop_G17G025707			Pop_A06G089393	Pop_A03G049764	Pop_A17G027638	Pop_A19G055131
	Pop_G18G019051	Pop_A09G076789	Pop_A10G048565	Pop_G07G061012	Pop_A02G005008			Pop_A08G046242	Pop_A07G011871	Pop_G13G072487	Pop_A19G055146
	Pop_G19G009420	Pop_A09G076790	Pop_A14G000844	Pop_G07G061041	Pop_G01G090357			Pop_G04G060352	Pop_A10G048552	Pop_A04G029172	Pop_A19G055148
	Pop_G19G084142	Pop_A09G076791	Pop_G17G033212	Pop_G07G061058	Pop_G04G011189			Pop_G14G089084	Pop_A18G013028	Pop_G19G086370	Pop_A19G055149
	Pop_UnG037094	Pop_A09G076796	Pop_G17G085025	Pop_G07G061083	Pop_G04G066610			Pop_G05G032884	Pop_G05G017934	Pop_G03G055459	Pop_A19G055151
	Pop_UnG075847	Pop_A09G076804	Pop_A13G054222	Pop_G07G061094	Pop_G08G058453			Pop_G16G025656	Pop_G10G001481	Pop_A02G004951	Pop_A19G080759
	Pop_A03G019951	Pop_A09G076809	Pop_G01G027011	Pop_G07G061112	Pop_A07G033647			Pop_A07G010877	Pop_A03G014905	Pop_A13G082663	Pop_A19G080762
	Pop_A03G050013	Pop_A09G076814	Pop_G07G062570	Pop_G07G061113	Pop_A10G047274			Pop_A07G022523	Pop_A03G076452	Pop_G03G078161	Pop_A19G080763
	Pop_A03G050455	Pop_A09G076831	Pop_G08G058609	Pop_G07G061200	Pop_A10G048438			Pop_A14G045456	Pop_A10G046674	Pop_G06G051582	Pop_G01G002282
	Pop_A05G055950	Pop_A09G076842	Pop_A01G080045	Pop_G07G061254	Pop_G02G005778			Pop_G01G020798	Pop_A12G007847	Pop_G11G077694	Pop_G01G002729
	Pop_A05G073302	Pop_A09G076870	Pop_A06G053563	Pop_G07G061358	Pop_G05G008740			Pop_A18G018793	Pop_A02G005477	Pop_A06G053350	Pop_G01G002754
	Pop_A06G053403	Pop_A09G076892	Pop_A10G047039	Pop_G07G061452	Pop_G05G090905			Pop_G05G017941	Pop_A08G046014	Pop_A11G056503	Pop_G01G002781
	Pop_A06G061613	Pop_A09G076894	Pop_A14G000739	Pop_G07G061485	Pop_G10G048077			Pop_G06G014329	Pop_G01G081187	Pop_A10G047438	Pop_G01G002802
	Pop_A08G002376	Pop_A09G076904	Pop_G06G051576	Pop_G07G061696	Pop_G11G070069			Pop_A08G007020	Pop_A01G032103	Pop_G06G003143	Pop_G01G002847
	Pop_A08G002435	Pop_A09G076905	Pop_G10G006045	Pop_G07G061718	Pop_G16G068746			Pop_G14G088891	Pop_A09G014539	Pop_G17G086972	Pop_G01G002848
	Pop_A08G063591	Pop_A09G076910	Pop_G11G070073	Pop_G07G062479	Pop_G01G004700			Pop_A01G059736	Pop_A14G000815	Pop_A05G002181	Pop_G01G002906
	Pop_A08G063614	Pop_A09G076954	Pop_G18G086109	Pop_G07G062508	Pop_G17G087017			Pop_A19G052886	Pop_A01G024388	Pop_G01G090469	Pop_G01G002908
	Pop_A08G063762	Pop_A09G076962	Pop_A01G003996	Pop_G07G062573	Pop_G18G078409			Pop_G03G001428	Pop_A06G089593	Pop_A07G036477	Pop_G01G004323
	Pop_A08G063766	Pop_A09G076963	Pop_A07G006391	Pop_G07G062630	Pop_A03G014910			Pop_G03G078259	Pop_A12G073963	Pop_G06G051864	Pop_G01G004427
	Pop_A08G064028	Pop_A09G076972	Pop_A08G063437	Pop_G07G062649	Pop_A13G011445			Pop_G06G089811	Pop_G10G064601	Pop_G06G075993	Pop_G01G004630
	Pop_A09G026557	Pop_A09G076979	Pop_A10G069044	Pop_G07G062678	Pop_G10G000158			Pop_G14G000596	Pop_A11G021647	Pop_G16G035728	Pop_G01G004812
	Pop_A09G077503	Pop_A09G076980	Pop_A14G029801	Pop_G07G062715	Pop_A01G004580			Pop_UnG032049	Pop_A11G056494	Pop_G19G009283	Pop_G01G004814
	Pop_A10G069559	Pop_A09G076986	Pop_G10G027146	Pop_G07G062721	Pop_A02G005490			Pop_A10G069685	Pop_A15G017176	Pop_A14G045422	Pop_G01G004884
	Pop_A11G020290	Pop_A09G076997	Pop_A01G010338	Pop_G08G007452	Pop_G01G024759			Pop_A16G025495	Pop_G13G024532	Pop_A16G089965	Pop_G01G004885
	Pop_A12G019305	Pop_A09G077002	Pop_A02G066327	Pop_G08G008718	Pop_G08G007402			Pop_G05G072392	Pop_UnG092077	Pop_G02G015759	Pop_G01G005841
	Pop_A13G009960	Pop_A09G077009	Pop_A05G071722	Pop_G08G022036	Pop_A02G066364			Pop_A01G067228	Pop_A01G010266	Pop_A10G047526	Pop_G01G010746
	Pop_A13G010068	Pop_A09G077098	Pop_A17G081385	Pop_G08G022056	Pop_A06G063241			Pop_A02G012107	Pop_A01G054802	Pop_G01G002847	Pop_G01G010752
	Pop_A15G049109	Pop_A09G077100	Pop_A06G063189	Pop_G08G022065	Pop_A07G070550			Pop_A06G053610	Pop_A02G023948	Pop_G03G013548	Pop_G01G011282
	Pop_A16G025309	Pop_A09G077114	Pop_A08G086428	Pop_G08G022182	Pop_A08G063382			Pop_A06G085762	Pop_A06G053563	Pop_G07G032549	Pop_G01G011283
	Pop_A17G020609	Pop_A09G077409	Pop_A11G021645	Pop_G08G022196	Pop_A09G076688			Pop_A19G053244	Pop_A10G047437	Pop_G15G010605	Pop_G01G011395
	Pop_A18G018859	Pop_A09G077418	Pop_A14G044881	Pop_G08G022213	Pop_A16G090095			Pop_A01G059072	Pop_G07G061294	Pop_A01G010414	Pop_G01G013373
	Pop_A18G018862	Pop_A09G077441	Pop_A17G011752	Pop_G08G046356	Pop_A17G011744			Pop_A03G049262	Pop_A10G047408	Pop_A01G029493	Pop_G01G016510
	Pop_A18G034203	Pop_A09G077457	Pop_A17G075009	Pop_G08G046361	Pop_G01G016482			Pop_A14G045749	Pop_A01G004187	Pop_A01G059851	Pop_G01G016515
	Pop_A19G055116	Pop_A09G077510	Pop_G06G035475	Pop_G08G046442	Pop_G01G024688			Pop_G01G020981	Pop_A11G021606	Pop_G10G000181	Pop_G01G016564
	Pop_G01G013372	Pop_A09G077512	Pop_G10G048126	Pop_G08G057600	Pop_G12G050742			Pop_A01G056903	Pop_A16G028706	Pop_A14G090720	Pop_G01G016648
	Pop_G01G075413	Pop_A09G083555	Pop_G11G078888	Pop_G08G057716	Pop_A01G004076			Pop_A18G089854	Pop_G04G011060	Pop_G08G046455	Pop_G01G016655
	Pop_G01G075499	Pop_A09G083561	Pop_A14G044771	Pop_G08G057717	Pop_A01G015543			Pop_G02G024085	Pop_A04G026539	Pop_G19G000500	Pop_G01G016686
	Pop_G02G065368	Pop_A09G083619	Pop_G05G072368	Pop_G08G057885	Pop_A03G049776			Pop_G09G027782	Pop_A09G014470	Pop_A01G017605	Pop_G01G020672
	Pop_G03G001070	Pop_A09G083643	Pop_A02G066282	Pop_G08G057945	Pop_A08G006998			Pop_A04G002715	Pop_A09G028830	Pop_A04G026002	Pop_G01G020757
	Pop_G03G010503	Pop_A09G083644	Pop_A05G001893	Pop_G08G057948	Pop_G03G021379			Pop_A14G045499	Pop_A15G014780	Pop_A08G046101	Pop_G01G020908
	Pop_G03G055684	Pop_A09G083658	Pop_A06G061737	Pop_G08G058315	Pop_G10G007167			Pop_G12G068407	Pop_A04G026409	Pop_A09G077490	Pop_G01G020971
	Pop_G03G055804	Pop_A09G083661	Pop_A10G047368	Pop_G08G058459	Pop_A05G073434			Pop_G18G018691	Pop_A14G045481	Pop_G06G034873	Pop_G01G021855
	Pop_G03G078151	Pop_A09G083674	Pop_A10G048679	Pop_G08G058562	Pop_G18G011109			Pop_A15G048964	Pop_A15G049118	Pop_A06G053482	Pop_G01G024722
	Pop_G04G028219	Pop_A09G083688	Pop_G05G008541	Pop_G08G058581	Pop_G18G086104			Pop_A01G079880	Pop_G12G084624	Pop_A06G053495	Pop_G01G024770
	Pop_G05G008425	Pop_A09G083696	Pop_A04G018527	Pop_G08G058582	Pop_UnG074702			Pop_A03G014610	Pop_A01G054650	Pop_A16G090099	Pop_G01G025008
	Pop_G05G017730	Pop_A09G083698	Pop_A05G056129	Pop_G08G058606	Pop_A08G086475			Pop_G01G067589	Pop_A02G005471	Pop_G14G050931	Pop_G01G026133
	Pop_G06G051808	Pop_A10G001090	Pop_G01G075605	Pop_G08G058618	Pop_G01G060431			Pop_G08G022204	Pop_A06G062161	Pop_A06G089419	Pop_G01G029473
	Pop_G07G060994	Pop_A10G001092	Pop_G04G028211	Pop_G08G063520	Pop_A08G006855			Pop_A01G057012	Pop_A18G013181	Pop_A06G089506	Pop_G01G034602
	Pop_G07G061485	Pop_A10G001107	Pop_A02G032991	Pop_G08G063522	Pop_A09G059514			Pop_A10G047404	Pop_A19G054946	Pop_G05G017981	Pop_G01G035884
	Pop_G07G062479	Pop_A10G001194	Pop_A03G050195	Pop_G08G064147	Pop_A10G069031			Pop_A14G090588	Pop_G04G023354	Pop_A04G059459	Pop_G01G035890
	Pop_G10G027156	Pop_A10G001200	Pop_A06G062115	Pop_G08G082136	Pop_G06G002962			Pop_G09G027787	Pop_A09G014398	Pop_G14G044479	Pop_G01G058642
	Pop_G10G048025	Pop_A10G001218	Pop_A06G079302	Pop_G08G082156	Pop_G14G044148			Pop_G13G070866	Pop_A12G073691	Pop_G01G089304	Pop_G01G058663
	Pop_G11G078887	Pop_A10G001220	Pop_A08G009174	Pop_G08G082246	Pop_G01G081968			Pop_A06G061555	Pop_G08G082136	Pop_A01G067155	Pop_G01G058680
	Pop_G12G068283	Pop_A10G001358	Pop_G01G058774	Pop_G08G082264	Pop_G06G003572			Pop_A06G063191	Pop_A02G012681	Pop_A02G012344	Pop_G01G058765
	Pop_G13G072666	Pop_A10G001367	Pop_A07G006753	Pop_G08G082374	Pop_G11G070136			Pop_G02G080543	Pop_A13G010121	Pop_A02G012524	Pop_G01G058777
	Pop_G14G045097	Pop_A10G001369	Pop_A09G028832	Pop_G08G082383	Pop_G14G044489			Pop_A17G020374	Pop_A16G033758	Pop_A03G050165	Pop_G01G058979
	Pop_G14G089139	Pop_A10G001685	Pop_A10G069559	Pop_G08G082398	Pop_A02G005091			Pop_G18G033689	Pop_A05G056013	Pop_A05G002128	Pop_G01G058983
	Pop_G15G074242	Pop_A10G001699	Pop_A01G003883	Pop_G08G082455	Pop_A13G054149			Pop_A08G012037	Pop_A07G011946	Pop_G09G077151	Pop_G01G059095
	Pop_G18G011112	Pop_A10G001701	Pop_A01G029560	Pop_G08G083397	Pop_A16G017497			Pop_A16G090076	Pop_G10G064704	Pop_A10G069296	Pop_G01G067363
	Pop_G19G028430	Pop_A10G001708	Pop_A02G012498	Pop_G09G014011	Pop_G08G046412			Pop_G18G019163	Pop_A05G016788	Pop_G10G022861	Pop_G01G067430
	Pop_A01G004261	Pop_A10G001726	Pop_A03G050482	Pop_G09G014012	Pop_A08G045892			Pop_A05G071868	Pop_G03G013556	Pop_A03G019768	Pop_G01G067542
	Pop_A01G010392	Pop_A10G001727	Pop_A16G035326	Pop_G09G014072	Pop_A08G064105			Pop_G19G009798	Pop_G04G066821	Pop_A13G009900	Pop_G01G067577
	Pop_A01G032139	Pop_A10G046518	Pop_A17G034478	Pop_G09G014228	Pop_A11G056596			Pop_A04G019514	Pop_G11G077799	Pop_A13G054411	Pop_G01G067630
	Pop_A01G032336	Pop_A10G046523	Pop_G02G085493	Pop_G09G014246	Pop_A18G012941			Pop_A06G061612	Pop_G17G072896	Pop_A14G000730	Pop_G01G067657
	Pop_A01G059810	Pop_A10G046536	Pop_G05G008511	Pop_G09G026080	Pop_A15G049101			Pop_A02G065283	Pop_A01G015463	Pop_G01G002225	Pop_G01G067661
	Pop_A01G059839	Pop_A10G046552	Pop_G14G050923	Pop_G09G027753	Pop_A17G020394			Pop_G09G077159	Pop_A09G026619	Pop_G05G008591	Pop_G01G072424
	Pop_A02G005148	Pop_A10G046563	Pop_A03G020090	Pop_G09G027766	Pop_G14G050965			Pop_A01G075031	Pop_A08G006781	Pop_G17G072840	Pop_G01G074580
	Pop_A02G012424	Pop_A10G046591	Pop_A03G050149	Pop_G09G027788	Pop_A05G055976			Pop_A08G046086	Pop_A10G047232	Pop_A06G061446	Pop_G01G074581
	Pop_A04G028404	Pop_A10G046599	Pop_G04G028210	Pop_G09G027808	Pop_A06G061634			Pop_A18G018734	Pop_G01G002952	Pop_A11G056426	Pop_G01G074617
	Pop_A04G059314	Pop_A10G046624	Pop_A08G064073	Pop_G09G027968	Pop_A08G046059			Pop_G09G030274	Pop_G06G075942	Pop_G06G003675	Pop_G01G074620
	Pop_A06G062106	Pop_A10G046634	Pop_A11G021687	Pop_G09G029415	Pop_A18G012776			Pop_A01G074798	Pop_A02G031373	Pop_A09G076758	Pop_G01G075420
	Pop_A07G006339	Pop_A10G046657	Pop_G05G032807	Pop_G09G029421	Pop_G07G085604			Pop_G01G058977	Pop_A03G050575	Pop_A10G069280	Pop_G01G075670
	Pop_A08G063434	Pop_A10G046667	Pop_A05G071844	Pop_G09G030263	Pop_A06G062304			Pop_A05G016888	Pop_G01G004730	Pop_A14G044921	Pop_G01G081009
	Pop_A09G059521	Pop_A10G046682	Pop_A12G067092	Pop_G09G030330	Pop_A10G047015			Pop_G01G034556	Pop_G07G061121	Pop_G07G060977	Pop_G01G081187
	Pop_A10G001698	Pop_A10G046697	Pop_G02G080391	Pop_G09G030340	Pop_A12G074010			Pop_G03G077919	Pop_G15G074457	Pop_G14G050935	Pop_G01G081188
	Pop_A12G007912	Pop_A10G046713	Pop_G10G007321	Pop_G09G030347	Pop_A16G090076			Pop_A01G079856	Pop_A03G020079	Pop_A12G068078	Pop_G01G081916
	Pop_A13G009923	Pop_A10G046723	Pop_A01G003820	Pop_G09G030385	Pop_A16G090144			Pop_G08G082143	Pop_A13G011456	Pop_G17G033371	Pop_G01G081931
	Pop_A13G082689	Pop_A10G046776	Pop_A07G062779	Pop_G09G030400	Pop_G01G075589			Pop_G19G009559	Pop_G15G048755	Pop_A09G077009	Pop_G01G081991
	Pop_A14G044999	Pop_A10G046781	Pop_G01G075462	Pop_G09G031625	Pop_G02G012708			Pop_A05G001867	Pop_A02G005400	Pop_G01G059009	Pop_G01G082008
	Pop_A15G017222	Pop_A10G046788	Pop_G02G065800	Pop_G09G031704	Pop_G16G025642			Pop_A19G028565	Pop_A02G012332	Pop_G14G044253	Pop_G01G089292
	Pop_A16G017451	Pop_A10G046794	Pop_G19G021947	Pop_G09G031724	Pop_A03G049383			Pop_G08G057870	Pop_A05G071859	Pop_A06G053559	Pop_G01G089295
	Pop_A16G030781	Pop_A10G046798	Pop_A08G064200	Pop_G09G031730	Pop_A16G028798			Pop_G14G044457	Pop_A17G011790	Pop_G06G014263	Pop_G01G089304
	Pop_A17G011774	Pop_A10G046799	Pop_A10G048423	Pop_G09G031991	Pop_A16G083961			Pop_G01G020939	Pop_G05G008452	Pop_G06G051577	Pop_G01G089309
	Pop_A18G018938	Pop_A10G046816	Pop_G01G020788	Pop_G09G051064	Pop_G10G023101			Pop_A02G065217	Pop_G10G048336	Pop_A06G089446	Pop_G01G090328
	Pop_G01G002870	Pop_A10G046818	Pop_G05G057191	Pop_G09G051106	Pop_G17G084842			Pop_G03G000974	Pop_A09G076826	Pop_A17G020505	Pop_G01G090475
	Pop_G01G058639	Pop_A10G046830	Pop_G06G082024	Pop_G09G051144	Pop_UnG022384			Pop_A03G019939	Pop_A10G048656	Pop_G04G023284	Pop_G01G090538
	Pop_G03G001398	Pop_A10G046842	Pop_G10G048459	Pop_G09G077144	Pop_A04G070725			Pop_A06G063125	Pop_A17G084881	Pop_G07G060996	Pop_G02G005228
	Pop_G03G050589	Pop_A10G046909	Pop_A04G026287	Pop_G09G077165	Pop_A15G014719			Pop_G01G067760	Pop_G08G057893	Pop_G09G027841	Pop_G02G005229
	Pop_G03G076334	Pop_A10G046917	Pop_A08G063470	Pop_G09G077184	Pop_G06G089772			Pop_A08G002315	Pop_G09G077144	Pop_G03G055653	Pop_G02G005233
	Pop_G03G077919	Pop_A10G046929	Pop_A19G028523	Pop_G09G077190	Pop_G10G027077			Pop_A11G020324	Pop_A10G069069	Pop_A09G026675	Pop_G02G005238
	Pop_G06G051389	Pop_A10G046930	Pop_G01G090292	Pop_G09G077205	Pop_A02G088715			Pop_A11G079155	Pop_G01G090318	Pop_G01G004878	Pop_G02G005254
	Pop_G08G058195	Pop_A10G046966	Pop_G18G033723	Pop_G09G077227	Pop_A08G045906			Pop_G17G085020	Pop_A02G005123	Pop_A04G002671	Pop_G02G005282
	Pop_G09G077628	Pop_A10G046975	Pop_A05G055941	Pop_G09G077401	Pop_A15G049154			Pop_A01G025073	Pop_A02G012126	Pop_A04G070706	Pop_G02G005291
	Pop_G10G022890	Pop_A10G046993	Pop_A10G001213	Pop_G09G077564	Pop_A06G085691			Pop_A04G026519	Pop_A06G053716	Pop_A05G055964	Pop_G02G005313
	Pop_G10G027077	Pop_A10G047004	Pop_G12G008057	Pop_G09G077657	Pop_A09G015385			Pop_G01G067375	Pop_A16G055361	Pop_A08G057978	Pop_G02G005729
	Pop_G14G089117	Pop_A10G047016	Pop_A01G010306	Pop_G10G000149	Pop_A11G091307			Pop_A01G067227	Pop_G06G053960	Pop_A03G034678	Pop_G02G005778
	Pop_G17G025758	Pop_A10G047021	Pop_A02G088543	Pop_G10G000159	Pop_G06G003128			Pop_A13G082729	Pop_A16G035432	Pop_A06G061508	Pop_G02G012625
	Pop_G17G084798	Pop_A10G047024	Pop_A06G062132	Pop_G10G000196	Pop_G06G051560			Pop_A15G049054	Pop_G01G002870	Pop_A09G076790	Pop_G02G015761
	Pop_G19G021943	Pop_A10G047059	Pop_A06G062258	Pop_G10G000224	Pop_A04G018352			Pop_G01G058680	Pop_A03G019729	Pop_A05G071985	Pop_G02G015942
	Pop_G19G028456	Pop_A10G047067	Pop_A10G046858	Pop_G10G006154	Pop_A04G018443			Pop_G10G060703	Pop_G14G023574	Pop_A08G063635	Pop_G02G016052
	Pop_G19G084171	Pop_A10G047107	Pop_G03G011242	Pop_G10G006194	Pop_A04G029334			Pop_G16G025509	Pop_A05G016922	Pop_A09G014397	Pop_G02G016059
	Pop_A01G010201	Pop_A10G047131	Pop_G08G046361	Pop_G10G007156	Pop_A07G006549			Pop_UnG028659	Pop_A12G073684	Pop_A11G021550	Pop_G02G016102
	Pop_A01G029499	Pop_A10G047151	Pop_G16G025251	Pop_G10G007174	Pop_A11G056523			Pop_A01G056975	Pop_G01G027005	Pop_G17G086864	Pop_G02G024085
	Pop_A01G032110	Pop_A10G047157	Pop_G01G090389	Pop_G10G007176	Pop_A04G002663			Pop_A02G012468	Pop_G05G057285	Pop_A03G019843	Pop_G02G024173
	Pop_A01G080041	Pop_A10G047171	Pop_G02G065703	Pop_G10G007198	Pop_A09G083579			Pop_A10G001149	Pop_G12G011604	Pop_A14G044766	Pop_G02G024197
	Pop_A02G023815	Pop_A10G047192	Pop_A02G012462	Pop_G10G007246	Pop_G01G034620			Pop_A02G023822	Pop_A02G065233	Pop_A06G085681	Pop_G02G024211
	Pop_A02G031349	Pop_A10G047214	Pop_A08G045969	Pop_G10G007288	Pop_A03G019949			Pop_G10G027052	Pop_G07G052048	Pop_A07G006586	Pop_G02G024253
	Pop_A02G066356	Pop_A10G047231	Pop_A08G063857	Pop_G10G007661	Pop_A03G049748			Pop_A16G028782	Pop_A02G005562	Pop_A05G071969	Pop_G02G024266
	Pop_A05G071975	Pop_A10G047245	Pop_A14G044650	Pop_G10G007731	Pop_A05G073071			Pop_G01G067765	Pop_A04G018173	Pop_A06G061614	Pop_G02G024312
	Pop_A06G053794	Pop_A10G047252	Pop_A16G091206	Pop_G10G007735	Pop_A17G084889			Pop_A01G032098	Pop_A14G000739	Pop_A11G079063	Pop_G02G024325
	Pop_A06G062105	Pop_A10G047254	Pop_G01G004329	Pop_G10G020232	Pop_G01G067638			Pop_A10G001368	Pop_G02G065118	Pop_A08G064200	Pop_G02G024333
	Pop_A06G062258	Pop_A10G047270	Pop_G01G013348	Pop_G10G020234	Pop_G06G089731			Pop_A10G046898	Pop_G05G017653	Pop_A09G026773	Pop_G02G024334
	Pop_A06G085691	Pop_A10G047274	Pop_A01G025026	Pop_G10G023101	Pop_G08G082221			Pop_G05G072308	Pop_A06G063247	Pop_A09G076734	Pop_G02G026825
	Pop_A06G085694	Pop_A10G047301	Pop_A11G091344	Pop_G10G027052	Pop_G14G088828			Pop_G19G009574	Pop_A14G000391	Pop_G12G035085	Pop_G02G026835
	Pop_A06G089367	Pop_A10G047320	Pop_A12G073869	Pop_G10G027068	Pop_A02G023815			Pop_G07G062698	Pop_G11G070356	Pop_A10G069580	Pop_G02G030926
	Pop_A08G007022	Pop_A10G047342	Pop_G05G008364	Pop_G10G027122	Pop_A03G050086			Pop_G09G031690	Pop_G15G074243	Pop_A04G070772	Pop_G02G030993
	Pop_A08G046178	Pop_A10G047368	Pop_G07G061001	Pop_G10G027146	Pop_A11G020339			Pop_G01G020966	Pop_A02G004951	Pop_A16G025354	Pop_G02G031042
	Pop_A08G046199	Pop_A10G047388	Pop_G03G013419	Pop_G10G027156	Pop_G01G075435			Pop_A05G056076	Pop_A03G055401	Pop_A01G079825	Pop_G02G035203
	Pop_A08G063641	Pop_A10G047391	Pop_G05G032853	Pop_G10G027274	Pop_G06G035478			Pop_A05G072942	Pop_A05G016874	Pop_A06G061918	Pop_G02G035207
	Pop_A09G028976	Pop_A10G047434	Pop_A01G017618	Pop_G10G047603	Pop_A01G058717			Pop_G08G082363	Pop_A08G046193	Pop_G02G065815	Pop_G02G035224
	Pop_A09G059604	Pop_A10G047437	Pop_A02G012551	Pop_G10G047788	Pop_A05G001801			Pop_G11G070075	Pop_A13G082663	Pop_G08G082477	Pop_G02G064961
	Pop_A11G021550	Pop_A10G047444	Pop_A03G014620	Pop_G10G047802	Pop_G06G051872			Pop_A01G017606	Pop_G01G011298	Pop_A02G023955	Pop_G02G064999
	Pop_A11G026263	Pop_A10G047445	Pop_A06G089528	Pop_G10G047830	Pop_G09G077307			Pop_A06G061416	Pop_UnG033607	Pop_A10G069114	Pop_G02G065011
	Pop_A14G000322	Pop_A10G047463	Pop_A09G077114	Pop_G10G047893	Pop_A02G065621			Pop_A08G002334	Pop_A03G050426	Pop_A11G079059	Pop_G02G065167
	Pop_A14G000427	Pop_A10G047502	Pop_A10G047713	Pop_G10G047975	Pop_A09G083657			Pop_A10G048429	Pop_A04G002569	Pop_G01G024688	Pop_G02G065182
	Pop_A14G029768	Pop_A10G047508	Pop_A14G045737	Pop_G10G047977	Pop_A10G047041			Pop_G09G077384	Pop_A11G056677	Pop_G13G072693	Pop_G02G065189
	Pop_A15G064334	Pop_A10G047512	Pop_A17G008180	Pop_G10G047980	Pop_G07G062626			Pop_A03G019809	Pop_G10G007749	Pop_A11G032732	Pop_G02G065202
	Pop_A16G055189	Pop_A10G047523	Pop_G02G065149	Pop_G10G047981	Pop_A01G011816			Pop_A06G089497	Pop_G10G064670	Pop_A19G052990	Pop_G02G065332
	Pop_A16G055334	Pop_A10G047532	Pop_G16G060906	Pop_G10G047985	Pop_A13G032496			Pop_A10G048454	Pop_A08G002396	Pop_G14G082995	Pop_G02G065406
	Pop_A18G018967	Pop_A10G047539	Pop_A01G024366	Pop_G10G048019	Pop_G14G045095			Pop_A13G054148	Pop_G05G008526	Pop_G19G084184	Pop_G02G065477
	Pop_A18G018994	Pop_A10G047548	Pop_A01G056889	Pop_G10G048045	Pop_G19G034336			Pop_A15G014717	Pop_A01G058622	Pop_A02G066141	Pop_G02G065496
	Pop_A19G053054	Pop_A10G047555	Pop_A09G029108	Pop_G10G048080	Pop_A06G053403			Pop_G14G023629	Pop_A03G050411	Pop_A04G070757	Pop_G02G065696
	Pop_G01G075615	Pop_A10G047556	Pop_A18G012763	Pop_G10G048181	Pop_A10G001219			Pop_A09G028953	Pop_G19G028425	Pop_G03G013900	Pop_G02G065772
	Pop_G02G015777	Pop_A10G047635	Pop_G10G022890	Pop_G10G048190	Pop_A01G080045			Pop_G08G008706	Pop_A08G063434	Pop_A18G018776	Pop_G02G065824
	Pop_G02G015833	Pop_A10G047649	Pop_G14G044108	Pop_G10G048247	Pop_A02G012472			Pop_A09G076942	Pop_A18G018845	Pop_G15G074283	Pop_G02G065835
	Pop_G12G008896	Pop_A10G047653	Pop_G01G067375	Pop_G10G048257	Pop_A06G062977			Pop_G19G009595	Pop_G09G031741	Pop_G14G078035	Pop_G02G065927
	Pop_G12G008975	Pop_A10G047716	Pop_A06G053708	Pop_G10G048263	Pop_A09G059521			Pop_G03G078255	Pop_A10G047250	Pop_A03G014936	Pop_G02G065985
	Pop_G12G050756	Pop_A10G048399	Pop_A12G067917	Pop_G10G048396	Pop_A16G017548			Pop_A10G069629	Pop_A12G007826	Pop_A09G026616	Pop_G02G066059
	Pop_G13G071270	Pop_A10G048416	Pop_A12G073705	Pop_G10G048569	Pop_A16G090128			Pop_G01G020708	Pop_A05G002134	Pop_G18G019128	Pop_G02G080513
	Pop_G14G030537	Pop_A10G048422	Pop_G06G003505	Pop_G10G060659	Pop_A19G060516			Pop_G07G063278	Pop_G18G085877	Pop_A14G029838	Pop_G02G085506
	Pop_G14G045162	Pop_A10G048452	Pop_G14G088959	Pop_G10G060687	Pop_G01G075606			Pop_G13G071577	Pop_G15G016744	Pop_A15G076547	Pop_G02G085510
	Pop_G18G078525	Pop_A10G048453	Pop_A10G047538	Pop_G10G064593	Pop_G10G022979			Pop_A01G059062	Pop_A06G089454	Pop_G11G070063	Pop_G03G000929
	Pop_A01G010224	Pop_A10G048454	Pop_G16G068560	Pop_G10G064596	Pop_G12G068341			Pop_A10G047158	Pop_A07G022826	Pop_A11G056647	Pop_G03G000957
	Pop_A01G024373	Pop_A10G048466	Pop_G17G031436	Pop_G10G064689	Pop_A01G024856			Pop_A10G047293	Pop_G04G060123	Pop_G06G051770	Pop_G03G010467
	Pop_A01G059022	Pop_A10G048498	Pop_A01G010333	Pop_G11G070119	Pop_A04G059331			Pop_G12G008972	Pop_G08G082201	Pop_G18G019190	Pop_G03G010478
	Pop_A01G067285	Pop_A10G048523	Pop_A01G027302	Pop_G11G070183	Pop_A05G002127			Pop_A03G049821	Pop_G13G071023	Pop_A07G006385	Pop_G03G010479
	Pop_A01G074737	Pop_A10G048526	Pop_A01G075019	Pop_G11G070236	Pop_A16G055395			Pop_A15G049095	Pop_G16G068834	Pop_A07G022710	Pop_G03G010489
	Pop_A01G079964	Pop_A10G048559	Pop_G05G008279	Pop_G11G070329	Pop_G04G066895			Pop_G01G058881	Pop_A05G056303	Pop_A14G044793	Pop_G03G011246
	Pop_A02G023778	Pop_A10G048582	Pop_G12G068374	Pop_G11G070338	Pop_A13G031116			Pop_A05G073161	Pop_G06G076047	Pop_G07G061189	Pop_G03G011256
	Pop_A02G065558	Pop_A10G048654	Pop_G14G000620	Pop_G11G077684	Pop_A13G031292			Pop_A01G054750	Pop_G10G001619	Pop_A01G056916	Pop_G03G011261
	Pop_A02G066152	Pop_A10G048656	Pop_A01G004179	Pop_G11G077721	Pop_A19G055094			Pop_A16G030787	Pop_G01G002797	Pop_A06G061564	Pop_G03G013441
	Pop_A03G014858	Pop_A10G069017	Pop_A09G076838	Pop_G11G077810	Pop_G01G067686			Pop_A09G014535	Pop_A04G018527	Pop_A07G006571	Pop_G03G013607
	Pop_A03G049305	Pop_A10G069020	Pop_G02G064957	Pop_G11G077902	Pop_A14G045422			Pop_A15G048942	Pop_A08G045920	Pop_A09G028823	Pop_G03G013690
	Pop_A03G050241	Pop_A10G069021	Pop_G03G010467	Pop_G11G078887	Pop_A19G052484			Pop_A14G000016	Pop_G01G024700	Pop_G06G051794	Pop_G03G013731
	Pop_A04G030599	Pop_A10G069029	Pop_G08G022196	Pop_G11G078888	Pop_G13G072537			Pop_A19G053234	Pop_A02G066166	Pop_A01G032218	Pop_G03G013958
	Pop_A05G072978	Pop_A10G069031	Pop_G08G057584	Pop_G11G078930	Pop_A02G088648			Pop_G05G091007	Pop_A05G073127	Pop_A09G014535	Pop_G03G014552
	Pop_A06G062328	Pop_A10G069039	Pop_G14G089000	Pop_G12G007926	Pop_A08G046489			Pop_G12G008069	Pop_A05G073337	Pop_G01G090462	Pop_G03G050589
	Pop_A06G063140	Pop_A10G069041	Pop_A02G066182	Pop_G12G008875	Pop_A08G006832			Pop_A01G058844	Pop_G08G057600	Pop_G10G060720	Pop_G03G055452
	Pop_A08G046138	Pop_A10G069063	Pop_A04G026023	Pop_G12G008959	Pop_A10G046624			Pop_G02G016087	Pop_A13G054278	Pop_G06G051412	Pop_G03G055546
	Pop_A08G063550	Pop_A10G069072	Pop_A05G071650	Pop_G12G008975	Pop_A10G069584			Pop_A06G053695	Pop_A18G012747	Pop_A16G030756	Pop_G03G055549
	Pop_A09G014407	Pop_A10G069078	Pop_A06G053435	Pop_G12G050723	Pop_G04G066641			Pop_A12G067939	Pop_A19G080757	Pop_G08G046379	Pop_G03G055563
	Pop_A10G069355	Pop_A10G069102	Pop_A06G064772	Pop_G12G050741	Pop_A02G065291			Pop_G13G072741	Pop_G06G003048	Pop_G10G047972	Pop_G03G055690
	Pop_A11G021598	Pop_A10G069109	Pop_A06G079369	Pop_G12G050756	Pop_A04G030661			Pop_G01G058676	Pop_G14G088940	Pop_A03G049939	Pop_G03G055730
	Pop_A12G019409	Pop_A10G069140	Pop_A17G034425	Pop_G12G050776	Pop_A05G001829			Pop_G10G027131	Pop_G16G068744	Pop_A01G081713	Pop_G03G055743
	Pop_A14G000800	Pop_A10G069148	Pop_G03G013928	Pop_G12G050861	Pop_A10G069044			Pop_G18G078344	Pop_A06G062357	Pop_G06G014369	Pop_G03G055744
	Pop_A14G045280	Pop_A10G069169	Pop_G15G084513	Pop_G12G050878	Pop_A14G044882			Pop_A02G012309	Pop_A07G006597	Pop_G06G051797	Pop_G03G055811
	Pop_A15G084372	Pop_A10G069172	Pop_A01G059905	Pop_G12G068278	Pop_G09G031955			Pop_A11G021743	Pop_G06G014334	Pop_A06G061984	Pop_G03G055849
	Pop_G02G066159	Pop_A10G069176	Pop_A03G019779	Pop_G12G068282	Pop_A08G006923			Pop_A18G018775	Pop_A01G005908	Pop_A17G084863	Pop_G03G056361
	Pop_G02G080485	Pop_A10G069183	Pop_A03G055807	Pop_G12G068283	Pop_A13G031189			Pop_A03G049744	Pop_A01G059865	Pop_G03G011266	Pop_G03G076294
	Pop_G03G001013	Pop_A10G069187	Pop_A06G053372	Pop_G12G068353	Pop_G16G068890			Pop_A05G056122	Pop_A10G069538	Pop_A06G062350	Pop_G03G076375
	Pop_G03G076400	Pop_A10G069209	Pop_A07G011905	Pop_G12G068366	Pop_G17G067058			Pop_G13G022304	Pop_A16G017451	Pop_A07G006716	Pop_G03G076393
	Pop_G04G059151	Pop_A10G069210	Pop_A10G047008	Pop_G12G068409	Pop_UnG086957			Pop_A06G053472	Pop_G07G085631	Pop_G01G016686	Pop_G03G076430
	Pop_G04G060050	Pop_A10G069230	Pop_G03G055730	Pop_G12G084557	Pop_A03G049790			Pop_A06G053638	Pop_A01G024826	Pop_G01G090293	Pop_G03G078081
	Pop_G05G008405	Pop_A10G069238	Pop_G05G057493	Pop_G12G086080	Pop_G01G058945			Pop_G05G008525	Pop_A01G074989	Pop_A12G019395	Pop_G03G078150
	Pop_G05G072174	Pop_A10G069264	Pop_G18G080219	Pop_G13G022223	Pop_G08G082215			Pop_A06G064798	Pop_A11G056841	Pop_A03G050563	Pop_G03G078166
	Pop_G06G003128	Pop_A10G069268	Pop_A01G010406	Pop_G13G022300	Pop_G16G025312			Pop_G01G013341	Pop_G06G003018	Pop_G05G008364	Pop_G03G078196
	Pop_G06G051426	Pop_A10G069269	Pop_A05G001928	Pop_G13G024495	Pop_A02G088549			Pop_A09G076814	Pop_A19G053272	Pop_G07G062573	Pop_G03G078295
	Pop_G06G051465	Pop_A10G069272	Pop_A09G077493	Pop_G13G024620	Pop_A08G007010			Pop_A17G081498	Pop_G09G030265	Pop_A01G003825	Pop_G03G083787
	Pop_G07G061393	Pop_A10G069275	Pop_A13G054333	Pop_G13G034793	Pop_A09G076986			Pop_G04G079218	Pop_A13G054433	Pop_A10G048698	Pop_G03G083828
	Pop_G07G061452	Pop_A10G069277	Pop_A14G044027	Pop_G13G034801	Pop_A10G069183			Pop_A01G054732	Pop_A01G081815	Pop_G19G034324	Pop_G04G010695
	Pop_G08G022196	Pop_A10G069334	Pop_A18G012776	Pop_G13G034804	Pop_A05G056404			Pop_A02G005139	Pop_A11G079131	Pop_A06G053382	Pop_G04G010706
	Pop_G08G058122	Pop_A10G069353	Pop_A19G028555	Pop_G13G034812	Pop_A15G017281			Pop_A14G045308	Pop_A18G018985	Pop_G03G013710	Pop_G04G011000
	Pop_G09G026078	Pop_A10G069389	Pop_G03G021307	Pop_G13G071369	Pop_G09G051141			Pop_A15G017156	Pop_G16G035699	Pop_G19G009551	Pop_G04G011037
	Pop_G10G007117	Pop_A10G069394	Pop_G03G055606	Pop_G13G071379	Pop_G10G048045			Pop_A07G006532	Pop_G06G003644	Pop_G02G065018	Pop_G04G011053
	Pop_G10G023100	Pop_A10G069398	Pop_G10G007777	Pop_G13G071387	Pop_A01G069903			Pop_A09G059589	Pop_A10G001204	Pop_G04G059247	Pop_G04G011060
	Pop_G12G008106	Pop_A10G069413	Pop_UnG036317	Pop_G13G071577	Pop_A16G028787			Pop_A16G023155	Pop_G01G075589	Pop_G04G060280	Pop_G04G011077
	Pop_G12G068279	Pop_A10G069424	Pop_A01G004039	Pop_G13G072571	Pop_A17G052658			Pop_A15G076597	Pop_G03G078260	Pop_G05G017832	Pop_G04G023189
	Pop_G12G068353	Pop_A10G069428	Pop_A14G044869	Pop_G13G072606	Pop_G03G013786			Pop_UnG035633	Pop_A01G010213	Pop_A07G006415	Pop_G04G023247
	Pop_G14G023661	Pop_A10G069438	Pop_A16G055192	Pop_G13G072666	Pop_G04G066656			Pop_A05G071926	Pop_A12G068078	Pop_A12G007879	Pop_G04G023284
	Pop_G15G016760	Pop_A10G069445	Pop_A17G020645	Pop_G13G072698	Pop_G10G007208			Pop_A05G073339	Pop_A17G030821	Pop_A01G054658	Pop_G04G023430
	Pop_G15G049184	Pop_A10G069457	Pop_G05G017854	Pop_G13G072703	Pop_G15G049035			Pop_G02G016001	Pop_G03G013992	Pop_A02G012252	Pop_G04G023501
	Pop_G16G016290	Pop_A10G069461	Pop_A04G070772	Pop_G14G000520	Pop_A13G009945			Pop_A07G006640	Pop_G06G003191	Pop_A05G073203	Pop_G04G023529
	Pop_G18G078384	Pop_A10G069485	Pop_A07G010872	Pop_G14G000540	Pop_G01G034624			Pop_A08G058023	Pop_A01G004505	Pop_A14G045499	Pop_G04G028118
	Pop_UnG031309	Pop_A10G069488	Pop_A08G063677	Pop_G14G000556	Pop_G04G010687			Pop_A10G047257	Pop_A10G047058	Pop_A15G076632	Pop_G04G028203
	Pop_A01G004079	Pop_A10G069514	Pop_G03G078296	Pop_G14G000560	Pop_G04G023499			Pop_A14G000462	Pop_A15G017145	Pop_G15G033894	Pop_G04G028291
	Pop_A02G066241	Pop_A10G069539	Pop_G14G044259	Pop_G14G000561	Pop_G01G058680			Pop_A14G090676	Pop_G01G072443	Pop_A05G055961	Pop_G04G059230
	Pop_A04G019471	Pop_A10G069565	Pop_A01G003948	Pop_G14G023566	Pop_A06G063143			Pop_A15G064378	Pop_G05G032782	Pop_A06G062174	Pop_G04G059255
	Pop_A05G016904	Pop_A10G069585	Pop_A01G015466	Pop_G14G023586	Pop_A10G047445			Pop_G01G004609	Pop_G06G051537	Pop_G16G068574	Pop_G04G059269
	Pop_A05G016999	Pop_A10G069588	Pop_A05G072962	Pop_G14G023656	Pop_A11G032652			Pop_A08G046199	Pop_A08G063870	Pop_G09G015124	Pop_G04G059287
	Pop_A05G056076	Pop_A10G069602	Pop_A09G077098	Pop_G14G023695	Pop_A11G056457			Pop_A16G028671	Pop_A08G058026	Pop_A04G018148	Pop_G04G059301
	Pop_A05G073158	Pop_A10G069630	Pop_G16G068834	Pop_G14G030529	Pop_G02G035294			Pop_A01G004119	Pop_A09G028875	Pop_A10G046748	Pop_G04G060036
	Pop_A06G089424	Pop_A10G069633	Pop_A02G066340	Pop_G14G030546	Pop_A10G047653			Pop_A01G004293	Pop_G07G031789	Pop_A10G047321	Pop_G04G060180
	Pop_A06G089530	Pop_A10G069665	Pop_G05G017740	Pop_G14G044099	Pop_G06G035491			Pop_A01G024388	Pop_G13G034703	Pop_A08G063906	Pop_G04G060212
	Pop_A07G011852	Pop_A10G069672	Pop_G10G060729	Pop_G14G044103	Pop_A03G050455			Pop_G02G005773	Pop_G08G082221	Pop_A16G017500	Pop_G04G060219
	Pop_A07G085428	Pop_A10G069675	Pop_G12G008871	Pop_G14G044148	Pop_A10G046925			Pop_G05G057191	Pop_A10G069614	Pop_G03G055849	Pop_G04G066482
	Pop_A13G054221	Pop_A10G069683	Pop_A01G074894	Pop_G14G044166	Pop_A12G007812			Pop_G06G014255	Pop_G04G059204	Pop_A06G053638	Pop_G04G066499
	Pop_G02G030993	Pop_A10G069702	Pop_A02G066371	Pop_G14G044344	Pop_A15G017140			Pop_G18G080131	Pop_G07G061884	Pop_G02G065927	Pop_G04G066501
	Pop_G03G001406	Pop_A11G015712	Pop_A09G014405	Pop_G14G044426	Pop_G08G063515			Pop_G12G068301	Pop_G12G035085	Pop_G14G044106	Pop_G04G066569
	Pop_G04G023397	Pop_A11G020290	Pop_A17G021108	Pop_G14G044618	Pop_G17G033172			Pop_G17G066934	Pop_G18G080270	Pop_G19G021961	Pop_G04G066605
	Pop_G04G028097	Pop_A11G020291	Pop_G01G004791	Pop_G14G044624	Pop_A17G020649			Pop_A01G032224	Pop_A17G021147	Pop_A04G002693	Pop_G04G066610
	Pop_G04G060212	Pop_A11G020301	Pop_G01G020739	Pop_G14G045108	Pop_G01G075501			Pop_A10G069020	Pop_G02G065696	Pop_A08G002300	Pop_G04G066671
	Pop_G05G008464	Pop_A11G020316	Pop_G02G016102	Pop_G14G045126	Pop_UnG069733			Pop_A13G009977	Pop_A06G053451	Pop_A17G074965	Pop_G04G066697
	Pop_G07G085658	Pop_A11G020317	Pop_G17G025859	Pop_G14G045139	Pop_A05G071672			Pop_A15G048919	Pop_A15G048938	Pop_G01G075738	Pop_G04G066837
	Pop_G08G022182	Pop_A11G020338	Pop_G18G019049	Pop_G14G045142	Pop_G01G058765			Pop_G03G014560	Pop_A09G028834	Pop_G03G013867	Pop_G04G066884
	Pop_G08G058190	Pop_A11G020341	Pop_A06G079410	Pop_G14G045155	Pop_G08G021774			Pop_A14G045775	Pop_A10G001247	Pop_A05G001926	Pop_G04G066888
	Pop_G09G031730	Pop_A11G020346	Pop_G10G027274	Pop_G14G045219	Pop_G10G048232			Pop_G12G068278	Pop_A11G026156	Pop_A16G025445	Pop_G04G075264
	Pop_G10G007208	Pop_A11G020348	Pop_G10G048080	Pop_G14G050996	Pop_G02G005692			Pop_A05G071900	Pop_A15G048972	Pop_G01G013390	Pop_G04G079239
	Pop_G10G007252	Pop_A11G020351	Pop_A01G024883	Pop_G14G051179	Pop_A05G071888			Pop_A06G089491	Pop_A19G052919	Pop_G10G027156	Pop_G04G083900
	Pop_G10G048209	Pop_A11G020352	Pop_A14G029797	Pop_G14G051180	Pop_G07G061083			Pop_A09G033815	Pop_G07G061000	Pop_A06G089317	Pop_G05G008142
	Pop_G14G051197	Pop_A11G020360	Pop_A17G034540	Pop_G14G051188	Pop_G08G057603			Pop_G03G055543	Pop_G15G017373	Pop_G08G082144	Pop_G05G008226
	Pop_G18G019163	Pop_A11G021530	Pop_A17G081300	Pop_G14G077978	Pop_G08G058386			Pop_G07G062701	Pop_A01G081876	Pop_A07G022493	Pop_G05G008253
	Pop_G19G007587	Pop_A11G021538	Pop_G05G017937	Pop_G14G077992	Pop_A09G076906			Pop_A06G085717	Pop_G01G067818	Pop_A11G056456	Pop_G05G008261
	Pop_UnG038425	Pop_A11G021550	Pop_G06G089731	Pop_G14G082995	Pop_A12G068122			Pop_G01G081952	Pop_G01G075732	Pop_G07G062749	Pop_G05G008264
	Pop_UnG054075	Pop_A11G021602	Pop_A01G011816	Pop_G14G088828	Pop_A01G004198			Pop_G14G023656	Pop_G07G052027	Pop_G12G084689	Pop_G05G008309
	Pop_A01G004579	Pop_A11G021621	Pop_A02G004912	Pop_G14G088861	Pop_G09G027709			Pop_A01G081143	Pop_A13G032448	Pop_A01G081733	Pop_G05G008328
	Pop_A01G015636	Pop_A11G021622	Pop_A06G089498	Pop_G14G088879	Pop_G18G083242			Pop_A03G019969	Pop_A10G001386	Pop_A06G089558	Pop_G05G008353
	Pop_A02G012516	Pop_A11G021657	Pop_A15G076639	Pop_G14G088891	Pop_A06G053290			Pop_A15G076639	Pop_G05G090929	Pop_A14G000386	Pop_G05G008518
	Pop_A03G014899	Pop_A11G021713	Pop_A16G083956	Pop_G14G088905	Pop_A17G075060			Pop_A17G020510	Pop_A01G054504	Pop_G02G012697	Pop_G05G008526
	Pop_A04G070651	Pop_A11G021717	Pop_G01G079594	Pop_G14G089100	Pop_A02G005458			Pop_A01G080035	Pop_G04G028173	Pop_G09G027852	Pop_G05G008648
	Pop_A05G002016	Pop_A11G021726	Pop_G05G017800	Pop_G14G089113	Pop_G05G032825			Pop_A09G029027	Pop_A13G054235	Pop_G05G057290	Pop_G05G008789
	Pop_A05G002167	Pop_A11G021745	Pop_G10G048221	Pop_G14G089117	Pop_G08G007482			Pop_A10G047245	Pop_A18G012853	Pop_G11G077684	Pop_G05G008805
	Pop_A06G053460	Pop_A11G026150	Pop_G19G000500	Pop_G15G015238	Pop_A05G055941			Pop_G14G044239	Pop_A11G056828	Pop_A14G044686	Pop_G05G017723
	Pop_A06G061595	Pop_A11G026152	Pop_A03G050447	Pop_G15G016755	Pop_A06G053337			Pop_A01G017616	Pop_A16G089938	Pop_G05G073583	Pop_G05G017735
	Pop_A08G063602	Pop_A11G026160	Pop_A05G073250	Pop_G15G017286	Pop_A13G082649			Pop_G04G066809	Pop_A03G019892	Pop_A10G047107	Pop_G05G017886
	Pop_A10G069078	Pop_A11G026207	Pop_A07G022752	Pop_G15G017377	Pop_G11G077726			Pop_G17G085011	Pop_A05G017017	Pop_A13G011487	Pop_G05G017981
	Pop_A12G073779	Pop_A11G026213	Pop_A11G026273	Pop_G15G017387	Pop_G16G068681			Pop_A03G014585	Pop_A08G063485	Pop_A17G081384	Pop_G05G018017
	Pop_A12G073860	Pop_A11G026239	Pop_G03G013727	Pop_G15G034029	Pop_A02G066358			Pop_A08G045881	Pop_A08G063670	Pop_A05G056286	Pop_G05G018028
	Pop_A13G011436	Pop_A11G026263	Pop_G10G007063	Pop_G15G034034	Pop_A06G089362			Pop_A13G032490	Pop_G05G069859	Pop_A06G061930	Pop_G05G032827
	Pop_A14G029808	Pop_A11G026281	Pop_A04G018054	Pop_G15G034047	Pop_A11G020291			Pop_G01G010767	Pop_A03G049834	Pop_A02G023989	Pop_G05G057164
	Pop_A15G014767	Pop_A11G032606	Pop_A01G056914	Pop_G15G034068	Pop_A11G091298			Pop_G18G033735	Pop_A07G085235	Pop_G10G047908	Pop_G05G057175
	Pop_A16G055269	Pop_A11G032615	Pop_A04G018230	Pop_G15G034101	Pop_A18G012799			Pop_A06G062975	Pop_G12G084562	Pop_A10G069353	Pop_G05G057186
	Pop_A17G021166	Pop_A11G032623	Pop_G01G075707	Pop_G15G048864	Pop_A01G075057			Pop_A10G048523	Pop_A02G024045	Pop_A05G002135	Pop_G05G057249
	Pop_G04G060362	Pop_A11G032631	Pop_G03G076340	Pop_G15G049024	Pop_A06G063010			Pop_A10G069687	Pop_A11G079063	Pop_A06G089632	Pop_G05G057285
	Pop_G05G072186	Pop_A11G032634	Pop_G06G003469	Pop_G15G074266	Pop_A08G045902			Pop_G01G002739	Pop_A16G083937	Pop_G06G003677	Pop_G05G057290
	Pop_G10G001530	Pop_A11G032636	Pop_G15G074278	Pop_G15G074293	Pop_A14G000815			Pop_G05G057185	Pop_G09G077232	Pop_A14G044884	Pop_G05G057328
	Pop_G14G000540	Pop_A11G032642	Pop_A01G025036	Pop_G15G074301	Pop_G01G067802			Pop_G13G071549	Pop_A06G061650	Pop_G12G008838	Pop_G05G057371
	Pop_G16G025277	Pop_A11G032658	Pop_A05G056110	Pop_G15G074303	Pop_G17G085025			Pop_G13G071551	Pop_G01G004608	Pop_G19G090790	Pop_G05G057427
	Pop_G16G068488	Pop_A11G032683	Pop_A08G002329	Pop_G15G074403	Pop_A06G062033			Pop_G14G030541	Pop_G15G084511	Pop_A08G063583	Pop_G05G057486
	Pop_G18G018635	Pop_A11G032698	Pop_A09G015372	Pop_G15G074457	Pop_A09G076831			Pop_UnG052872	Pop_G16G025273	Pop_A10G047242	Pop_G05G057509
	Pop_UnG034270	Pop_A11G032725	Pop_A11G032698	Pop_G15G074467	Pop_A09G076840			Pop_A01G058912	Pop_G04G011023	Pop_A10G047326	Pop_G05G069854
	Pop_A01G004228	Pop_A11G032728	Pop_A04G059462	Pop_G15G074690	Pop_G01G013329			Pop_A05G073084	Pop_G08G058474	Pop_A10G001712	Pop_G05G069865
	Pop_A01G010311	Pop_A11G056437	Pop_A06G063143	Pop_G15G084446	Pop_G02G015785			Pop_G06G003721	Pop_A02G005402	Pop_G19G009639	Pop_G05G069878
	Pop_A01G015639	Pop_A11G056440	Pop_A18G083186	Pop_G15G084467	Pop_A03G020080			Pop_G08G082156	Pop_A10G069330	Pop_A03G050241	Pop_G05G069916
	Pop_A01G024884	Pop_A11G056450	Pop_A07G010871	Pop_G15G084521	Pop_A03G050338			Pop_A10G047131	Pop_G11G077879	Pop_A11G032728	Pop_G05G072177
	Pop_A01G025074	Pop_A11G056456	Pop_A09G059530	Pop_G16G016166	Pop_A05G073075			Pop_G02G024212	Pop_A08G045954	Pop_A17G075184	Pop_G05G072291
	Pop_A01G029569	Pop_A11G056460	Pop_G03G013486	Pop_G16G016183	Pop_A07G085223			Pop_G08G082383	Pop_A14G000022	Pop_G01G031092	Pop_G05G072292
	Pop_A02G005549	Pop_A11G056474	Pop_G03G013565	Pop_G16G016312	Pop_A08G063862			Pop_A11G056456	Pop_G09G014011	Pop_G13G071351	Pop_G05G072308
	Pop_A03G019784	Pop_A11G056489	Pop_G16G068840	Pop_G16G016367	Pop_A14G000284			Pop_G04G018483	Pop_A12G008031	Pop_G10G047830	Pop_G05G072310
	Pop_A03G049821	Pop_A11G056492	Pop_A02G065561	Pop_G16G016373	Pop_G01G074620			Pop_G07G061205	Pop_A07G022484	Pop_UnG002220	Pop_G05G072351
	Pop_A03G050295	Pop_A11G056496	Pop_A04G010805	Pop_G16G016420	Pop_G06G003603			Pop_A04G059344	Pop_G05G008340	Pop_G03G055690	Pop_G05G090887
	Pop_A04G018253	Pop_A11G056545	Pop_A04G019614	Pop_G16G025159	Pop_A06G053556			Pop_A06G062414	Pop_A06G085781	Pop_A02G065297	Pop_G05G090910
	Pop_A04G030662	Pop_A11G056550	Pop_A08G046117	Pop_G16G025208	Pop_A07G006753			Pop_A10G001313	Pop_G10G047975	Pop_A06G079261	Pop_G05G090961
	Pop_A06G053762	Pop_A11G056555	Pop_A10G069088	Pop_G16G025261	Pop_G02G065892			Pop_A14G000049	Pop_A03G050183	Pop_G10G022852	Pop_G05G091046
	Pop_A06G061527	Pop_A11G056557	Pop_A16G090149	Pop_G16G025274	Pop_G02G005729			Pop_G02G024227	Pop_G07G061031	Pop_A02G012307	Pop_G05G091057
	Pop_A09G059595	Pop_A11G056561	Pop_A19G053066	Pop_G16G025277	Pop_G10G000194			Pop_G02G035294	Pop_A05G073449	Pop_G07G061785	Pop_G06G002986
	Pop_A10G001194	Pop_A11G056582	Pop_G01G067707	Pop_G16G025307	Pop_G19G084175			Pop_A02G005435	Pop_G02G065239	Pop_A18G018562	Pop_G06G003037
	Pop_A10G047556	Pop_A11G056593	Pop_G02G030973	Pop_G16G025390	Pop_A03G049802			Pop_G14G045142	Pop_G05G072292	Pop_G01G058970	Pop_G06G003041
	Pop_A10G069230	Pop_A11G056596	Pop_G06G003453	Pop_G16G025509	Pop_A11G032606			Pop_A05G057088	Pop_A10G069296	Pop_G05G057159	Pop_G06G003165
	Pop_A11G021747	Pop_A11G056603	Pop_G06G051419	Pop_G16G025623	Pop_G01G016479			Pop_A07G006753	Pop_A13G009892	Pop_G10G064675	Pop_G06G003167
	Pop_A11G026208	Pop_A11G056629	Pop_G10G000158	Pop_G16G025642	Pop_G15G016749			Pop_A10G047021	Pop_A10G001252	Pop_G14G045084	Pop_G06G003219
	Pop_A11G079120	Pop_A11G056647	Pop_A08G002353	Pop_G16G025662	Pop_A01G029668			Pop_A18G089891	Pop_A17G020421	Pop_A01G010137	Pop_G06G003264
	Pop_A14G029812	Pop_A11G056650	Pop_A13G032481	Pop_G16G035674	Pop_A02G065214			Pop_A14G044676	Pop_A19G052837	Pop_A01G081856	Pop_G06G003287
	Pop_A14G045648	Pop_A11G056653	Pop_G04G066605	Pop_G16G057574	Pop_A14G044954			Pop_A17G081482	Pop_A02G012134	Pop_A08G009130	Pop_G06G003290
	Pop_A17G034523	Pop_A11G056679	Pop_G16G068540	Pop_G16G060754	Pop_G15G033920			Pop_A06G079461	Pop_A05G001810	Pop_G07G062532	Pop_G06G003359
	Pop_A18G018822	Pop_A11G056684	Pop_A01G025070	Pop_G16G060832	Pop_G17G085020			Pop_G01G075420	Pop_A08G006825	Pop_G15G017402	Pop_G06G003496
	Pop_G01G002729	Pop_A11G056685	Pop_A09G076789	Pop_G16G060920	Pop_A10G047024			Pop_G04G010680	Pop_G18G078506	Pop_A03G019826	Pop_G06G003503
	Pop_G01G004700	Pop_A11G056698	Pop_A17G081442	Pop_G16G068492	Pop_A15G064306			Pop_A14G000249	Pop_A02G088540	Pop_A12G081594	Pop_G06G003605
	Pop_G01G020658	Pop_A11G056730	Pop_G04G023282	Pop_G16G068562	Pop_G10G007777			Pop_A14G045331	Pop_G10G001618	Pop_A04G026398	Pop_G06G003630
	Pop_G03G013460	Pop_A11G056732	Pop_G04G079237	Pop_G16G068568	Pop_A01G025045			Pop_G06G035455	Pop_G11G070393	Pop_A16G089996	Pop_G06G003670
	Pop_G03G055568	Pop_A11G056733	Pop_G12G076206	Pop_G16G068608	Pop_A03G080592			Pop_G09G014011	Pop_G16G025634	Pop_A01G081142	Pop_G06G034829
	Pop_G04G066831	Pop_A11G056742	Pop_G14G000613	Pop_G16G068620	Pop_A11G056690			Pop_A13G031298	Pop_A02G005008	Pop_A01G054535	Pop_G06G034855
	Pop_G06G002966	Pop_A11G056748	Pop_A04G026331	Pop_G16G068640	Pop_A15G064251			Pop_G04G023390	Pop_A10G047195	Pop_G03G013607	Pop_G06G034865
	Pop_G08G058606	Pop_A11G056750	Pop_A07G022654	Pop_G16G068854	Pop_G09G027766			Pop_G08G046358	Pop_A11G020316	Pop_A03G050430	Pop_G06G051402
	Pop_G09G077548	Pop_A11G056786	Pop_A18G018883	Pop_G16G068897	Pop_G17G030465			Pop_A09G028912	Pop_A01G059086	Pop_A11G015715	Pop_G06G051404
	Pop_G12G007926	Pop_A11G056839	Pop_G14G050941	Pop_G17G015416	Pop_A02G088552			Pop_A14G044031	Pop_A01G059686	Pop_A14G045583	Pop_G06G051426
	Pop_G15G017400	Pop_A11G056841	Pop_G14G088868	Pop_G17G015432	Pop_A04G002688			Pop_G09G014128	Pop_A09G025670	Pop_A11G056834	Pop_G06G051466
	Pop_A01G015643	Pop_A11G060539	Pop_A10G048440	Pop_G17G021051	Pop_A11G056538			Pop_UnG062770	Pop_G03G078275	Pop_A18G018717	Pop_G06G051530
	Pop_A02G023769	Pop_A11G060568	Pop_G12G008013	Pop_G17G025707	Pop_A12G073931			Pop_A10G047716	Pop_G04G011000	Pop_G14G078022	Pop_G06G051577
	Pop_A03G049886	Pop_A11G078951	Pop_G18G080094	Pop_G17G025738	Pop_A12G081581			Pop_G10G048045	Pop_A07G006749	Pop_A01G015593	Pop_G06G051652
	Pop_A03G050426	Pop_A11G078978	Pop_A06G089419	Pop_G17G025744	Pop_G02G005722			Pop_A02G023872	Pop_A14G029812	Pop_A14G045534	Pop_G06G051678
	Pop_A04G018063	Pop_A11G078996	Pop_A12G067978	Pop_G17G031448	Pop_G04G059193			Pop_A03G049740	Pop_A18G018950	Pop_A08G002453	Pop_G06G051742
	Pop_A04G018516	Pop_A11G079029	Pop_A01G054472	Pop_G17G031514	Pop_G01G035893			Pop_G09G014132	Pop_G01G067725	Pop_A14G045721	Pop_G06G051794
	Pop_A08G002452	Pop_A11G079044	Pop_A03G050183	Pop_G17G033156	Pop_G03G001437			Pop_A06G061776	Pop_G16G068731	Pop_A07G006640	Pop_G06G051971
	Pop_A08G063455	Pop_A11G079087	Pop_A05G001840	Pop_G17G033245	Pop_A16G025155			Pop_G05G032840	Pop_G18G078465	Pop_A08G046216	Pop_G06G053797
	Pop_A13G009871	Pop_A11G079088	Pop_A14G045301	Pop_G17G033252	Pop_A18G012803			Pop_G08G046260	Pop_A02G012289	Pop_G01G075572	Pop_G06G053816
	Pop_A13G010084	Pop_A11G079104	Pop_G13G070907	Pop_G17G033272	Pop_G06G003605			Pop_A11G091411	Pop_A19G053139	Pop_G10G064659	Pop_G06G053848
	Pop_A13G054205	Pop_A11G079118	Pop_G17G066983	Pop_G17G066964	Pop_A08G064125			Pop_G09G014246	Pop_G01G002832	Pop_G18G085949	Pop_G06G053859
	Pop_A14G045431	Pop_A11G079132	Pop_A02G066108	Pop_G17G066966	Pop_A15G064335			Pop_G09G027871	Pop_G12G008970	Pop_UnG034275	Pop_G06G053871
	Pop_A17G020603	Pop_A11G079174	Pop_A06G063145	Pop_G17G066985	Pop_G10G047962			Pop_G05G072373	Pop_A01G017615	Pop_A17G027622	Pop_G06G053960
	Pop_A18G013251	Pop_A11G086291	Pop_A09G076993	Pop_G17G066988	Pop_A11G078996			Pop_G16G060829	Pop_A14G044999	Pop_A01G024823	Pop_G06G053962
	Pop_A19G028529	Pop_A11G086320	Pop_A09G077503	Pop_G17G066995	Pop_A13G009802			Pop_G17G033252	Pop_G09G026118	Pop_A13G009874	Pop_G06G075891
	Pop_G01G004783	Pop_A11G086323	Pop_G08G058061	Pop_G17G067047	Pop_A14G045058			Pop_G03G010466	Pop_A02G033039	Pop_G15G048857	Pop_G06G075941
	Pop_G02G024352	Pop_A11G086334	Pop_A01G010260	Pop_G17G067052	Pop_A18G013020			Pop_G15G017385	Pop_A13G032452	Pop_G17G021066	Pop_G06G076082
	Pop_G04G066638	Pop_A11G091341	Pop_A01G074745	Pop_G17G072819	Pop_A18G018595			Pop_A02G066343	Pop_A09G014519	Pop_A01G032139	Pop_G06G076130
	Pop_G06G003565	Pop_A11G091345	Pop_A01G080079	Pop_G17G072820	Pop_G16G060906			Pop_A02G066090	Pop_G06G003453	Pop_A17G081505	Pop_G06G076132
	Pop_G06G089757	Pop_A11G091386	Pop_A11G021550	Pop_G17G072875	Pop_UnG088413			Pop_G13G024643	Pop_A08G063867	Pop_A16G017501	Pop_G06G082024
	Pop_G08G057944	Pop_A11G091389	Pop_G02G005778	Pop_G17G072899	Pop_UnG092037			Pop_G18G019175	Pop_A18G018734	Pop_G01G089205	Pop_G06G082025
	Pop_G10G027068	Pop_A11G091399	Pop_G12G008045	Pop_G17G085020	Pop_A02G086816			Pop_A03G050555	Pop_A19G055095	Pop_A18G083091	Pop_G06G082048
	Pop_G12G076204	Pop_A11G091411	Pop_G19G009314	Pop_G17G086917	Pop_A05G002015			Pop_G14G088793	Pop_A16G083954	Pop_G10G007762	Pop_G06G082051
	Pop_G17G015424	Pop_A11G091412	Pop_A13G054343	Pop_G17G086920	Pop_A10G048655			Pop_UnG015303	Pop_G02G024102	Pop_G12G068256	Pop_G06G082833
	Pop_G19G009246	Pop_A12G007809	Pop_G01G004640	Pop_G18G018632	Pop_A16G055374			Pop_UnG035174	Pop_A01G003896	Pop_A06G053285	Pop_G06G089720
	Pop_G19G009648	Pop_A12G007812	Pop_G13G071466	Pop_G18G018639	Pop_A18G018801			Pop_A03G050198	Pop_A04G018314	Pop_A06G063197	Pop_G06G089769
	Pop_UnG035636	Pop_A12G007845	Pop_G17G072820	Pop_G18G018647	Pop_A19G053279			Pop_A05G072014	Pop_A04G070693	Pop_G02G065182	Pop_G06G089812
	Pop_A01G032248	Pop_A12G007860	Pop_A05G073385	Pop_G18G019085	Pop_G03G013624			Pop_A09G025670	Pop_G14G044292	Pop_G15G015148	Pop_G07G031788
	Pop_A01G059686	Pop_A12G007887	Pop_A09G076918	Pop_G18G019163	Pop_A01G054779			Pop_A10G047563	Pop_A01G005984	Pop_A03G050328	Pop_G07G031876
	Pop_A03G050401	Pop_A12G007898	Pop_A12G007976	Pop_G18G019170	Pop_A03G049767			Pop_G01G060431	Pop_A05G073443	Pop_G01G081966	Pop_G07G032528
	Pop_A04G018250	Pop_A12G007905	Pop_A13G031221	Pop_G18G019173	Pop_A06G053764			Pop_G14G089092	Pop_A16G089953	Pop_UnG068766	Pop_G07G032536
	Pop_A05G073325	Pop_A12G007912	Pop_G12G068285	Pop_G18G019175	Pop_A09G029066			Pop_A01G058833	Pop_A18G012811	Pop_A03G014917	Pop_G07G032567
	Pop_A09G026616	Pop_A12G007963	Pop_G18G080123	Pop_G18G019216	Pop_A11G091344			Pop_A01G079887	Pop_G10G001595	Pop_G19G009549	Pop_G07G052018
	Pop_A09G026669	Pop_A12G019249	Pop_A02G005458	Pop_G18G033664	Pop_A15G064536			Pop_A06G062349	Pop_G10G022936	Pop_A02G066106	Pop_G07G052025
	Pop_A10G047523	Pop_A12G019269	Pop_A02G023776	Pop_G18G078340	Pop_A16G090085			Pop_G06G003666	Pop_A01G010253	Pop_G04G060058	Pop_G07G052030
	Pop_A14G000374	Pop_A12G019290	Pop_A08G046485	Pop_G18G078344	Pop_A08G045801			Pop_A14G029796	Pop_A16G025506	Pop_A12G007830	Pop_G07G052188
	Pop_A16G089941	Pop_A12G019293	Pop_A14G044921	Pop_G18G078465	Pop_G03G013621			Pop_A17G034532	Pop_G07G062438	Pop_G09G051049	Pop_G07G061034
	Pop_A18G013030	Pop_A12G019305	Pop_G04G018493	Pop_G18G078525	Pop_G05G008265			Pop_G10G007054	Pop_G04G023368	Pop_A02G088634	Pop_G07G061094
	Pop_G01G002781	Pop_A12G019309	Pop_G11G077757	Pop_G18G078550	Pop_A05G071673			Pop_G10G060718	Pop_A01G004517	Pop_A11G021746	Pop_G07G061145
	Pop_G02G030923	Pop_A12G019378	Pop_A01G003979	Pop_G18G078672	Pop_A07G022658			Pop_UnG057610	Pop_A04G018513	Pop_A14G044874	Pop_G07G061213
	Pop_G03G076339	Pop_A12G019405	Pop_A10G048615	Pop_G18G078677	Pop_A01G015580			Pop_A06G062350	Pop_G10G006052	Pop_G19G009592	Pop_G07G061342
	Pop_G06G003047	Pop_A12G019409	Pop_A14G044743	Pop_G18G080100	Pop_A15G014692			Pop_A09G029036	Pop_A05G002065	Pop_A06G079256	Pop_G07G061349
	Pop_G06G003065	Pop_A12G019412	Pop_G10G047802	Pop_G18G080154	Pop_G10G007232			Pop_A14G045286	Pop_A05G072084	Pop_G14G044108	Pop_G07G061751
	Pop_G07G061150	Pop_A12G019415	Pop_G13G034810	Pop_G18G083261	Pop_G14G000556			Pop_G06G003149	Pop_A03G055874	Pop_A08G006897	Pop_G07G061763
	Pop_G08G021774	Pop_A12G027440	Pop_A02G012629	Pop_G18G085883	Pop_G19G021950			Pop_A09G026654	Pop_G13G024428	Pop_A01G054661	Pop_G07G062613
	Pop_G10G007288	Pop_A12G027514	Pop_A03G049980	Pop_G18G085897	Pop_A01G010341			Pop_G12G050818	Pop_G01G090375	Pop_A04G029302	Pop_G07G062702
	Pop_G13G071321	Pop_A12G027580	Pop_A03G050526	Pop_G18G086289	Pop_A03G035527			Pop_A14G000018	Pop_A05G056101	Pop_G02G065179	Pop_G07G062749
	Pop_G14G044624	Pop_A12G067104	Pop_A07G011855	Pop_G19G007555	Pop_A06G062989			Pop_A14G090720	Pop_A08G064072	Pop_G02G065406	Pop_G07G063268
	Pop_G14G045219	Pop_A12G067918	Pop_G02G065031	Pop_G19G007602	Pop_A17G021132			Pop_A06G064889	Pop_G17G086972	Pop_A02G088589	Pop_G07G085346
	Pop_G16G016185	Pop_A12G067947	Pop_G09G077227	Pop_G19G007612	Pop_G04G018481			Pop_G07G052063	Pop_A07G085271	Pop_A12G081618	Pop_G07G085631
	Pop_G16G025242	Pop_A12G067964	Pop_A06G053418	Pop_G19G007623	Pop_G06G051689			Pop_G10G048340	Pop_A01G059883	Pop_G06G035508	Pop_G08G007429
	Pop_G16G035719	Pop_A12G067978	Pop_A12G068020	Pop_G19G009246	Pop_G18G019049			Pop_G10G022853	Pop_A08G006903	Pop_A11G056713	Pop_G08G007478
	Pop_G16G068848	Pop_A12G068040	Pop_A15G017203	Pop_G19G009549	Pop_A02G012252			Pop_A10G047327	Pop_A08G046183	Pop_G09G014196	Pop_G08G022043
	Pop_G19G009575	Pop_A12G068041	Pop_G01G090356	Pop_G19G009574	Pop_A16G035392			Pop_A05G072962	Pop_G02G015761	Pop_A12G073863	Pop_G08G022044
	Pop_A01G059922	Pop_A12G068083	Pop_G12G068338	Pop_G19G009595	Pop_A01G003868			Pop_A09G028933	Pop_G09G031677	Pop_G01G081951	Pop_G08G022170
	Pop_A03G049370	Pop_A12G068095	Pop_A01G081821	Pop_G19G009660	Pop_A15G076635			Pop_A03G035565	Pop_G02G065688	Pop_G17G033245	Pop_G08G046253
	Pop_A03G049736	Pop_A12G068111	Pop_A03G049383	Pop_G19G021905	Pop_A16G028698			Pop_A06G062004	Pop_A08G009197	Pop_A05G071926	Pop_G08G046291
	Pop_A03G049776	Pop_A12G068130	Pop_A16G055374	Pop_G19G021920	Pop_G01G004468			Pop_A11G078957	Pop_A18G012803	Pop_A13G009982	Pop_G08G057729
	Pop_A03G050379	Pop_A12G068132	Pop_G02G065892	Pop_G19G028433	Pop_G01G089176			Pop_A14G045272	Pop_G05G017763	Pop_A16G089933	Pop_G08G057830
	Pop_A05G056303	Pop_A12G068137	Pop_A01G015498	Pop_G19G084099	Pop_G04G028200			Pop_G01G067480	Pop_G06G089812	Pop_G13G071448	Pop_G08G057907
	Pop_A05G073069	Pop_A12G068180	Pop_A06G079330	Pop_G19G084100	Pop_G06G075981			Pop_G02G024352	Pop_G16G016322	Pop_A02G066358	Pop_G08G058103
	Pop_A06G053652	Pop_A12G068181	Pop_A10G047218	Pop_G19G084142	Pop_UnG036880			Pop_G05G072165	Pop_A04G029243	Pop_A03G020020	Pop_G08G058195
	Pop_A06G089457	Pop_A12G073715	Pop_G16G060758	Pop_G19G084175	Pop_A05G001813			Pop_G16G068614	Pop_A11G079075	Pop_G03G055457	Pop_G08G058237
	Pop_A07G011933	Pop_A12G073730	Pop_A07G022610	Pop_UnG026790	Pop_A10G001685			Pop_G05G068997	Pop_A14G044991	Pop_A08G045845	Pop_G08G058247
	Pop_A08G046068	Pop_A12G073749	Pop_G03G013969	Pop_UnG029713	Pop_A10G069167			Pop_G10G047448	Pop_G06G003503	Pop_A06G089322	Pop_G08G058377
	Pop_A09G083561	Pop_A12G073761	Pop_G05G032929	Pop_UnG032049	Pop_A13G009954			Pop_G01G024681	Pop_G15G074274	Pop_G16G068562	Pop_G08G058386
	Pop_A10G046657	Pop_A12G073762	Pop_G08G057827	Pop_UnG035140	Pop_G04G023398			Pop_G15G074370	Pop_A14G000330	Pop_G17G087350	Pop_G08G058581
	Pop_A10G047693	Pop_A12G073770	Pop_G08G063522	Pop_UnG035174	Pop_G09G014185			Pop_A19G052921	Pop_G15G084550	Pop_A01G080041	Pop_G08G063510
	Pop_A10G048475	Pop_A12G073777	Pop_G05G085083	Pop_UnG036059	Pop_A03G014860			Pop_G03G083777	Pop_UnG033991	Pop_A16G017523	Pop_G08G063522
	Pop_A10G048615	Pop_A12G073779	Pop_G06G035478	Pop_UnG036873	Pop_A06G053794			Pop_G16G068631	Pop_G19G079548	Pop_G17G033272	Pop_G08G082161
	Pop_A16G028690	Pop_A12G073780	Pop_A01G074958	Pop_UnG036881	Pop_G12G084562			Pop_A10G069028	Pop_A04G029315	Pop_A08G063939	Pop_G08G082246
	Pop_A16G090095	Pop_A12G073800	Pop_A09G029019	Pop_UnG038425	Pop_A15G064522			Pop_A14G044694	Pop_A09G028862	Pop_G15G074252	Pop_G08G082268
	Pop_G02G065385	Pop_A12G073808	Pop_A13G031180	Pop_UnG038976	Pop_A02G012518			Pop_A14G044964	Pop_G05G008311	Pop_A14G000673	Pop_G08G082344
	Pop_G04G060280	Pop_A12G073810	Pop_A04G019568	Pop_UnG057654	Pop_A06G053620			Pop_A19G054935	Pop_A02G012308	Pop_G01G075412	Pop_G08G083395
	Pop_G05G057366	Pop_A12G073814	Pop_A14G045359	Pop_UnG065399	Pop_A10G069266			Pop_G03G049562	Pop_A08G058017	Pop_A02G012487	Pop_G09G011629
	Pop_G07G061463	Pop_A12G073817	Pop_A15G049082	Pop_UnG075846	Pop_G09G027966			Pop_G10G007078	Pop_A15G049041	Pop_G15G034974	Pop_G09G014048
	Pop_G09G027766	Pop_A12G073849	Pop_A19G052919	Pop_UnG075848	Pop_G10G047908			Pop_A13G054105	Pop_G09G014203	Pop_G12G011604	Pop_G09G014087
	Pop_G09G077151	Pop_A12G073861	Pop_G02G005254	Pop_UnG086161	Pop_G15G049192			Pop_G06G003048	Pop_A02G065700	Pop_A02G012435	Pop_G09G014129
	Pop_G10G048106	Pop_A12G073890	Pop_G10G027140	Pop_UnG086954	Pop_A08G002343			Pop_G07G061358	Pop_A05G073091	Pop_A08G045968	Pop_G09G022428
	Pop_G14G044143	Pop_A12G073906	Pop_G10G048215	Pop_UnG086956	Pop_A10G046988			Pop_G09G030343	Pop_G14G078011	Pop_A18G013158	Pop_G09G027710
	Pop_G19G009778	Pop_A12G073908	Pop_A06G062036	Pop_UnG086957	Pop_A10G047039			Pop_G10G027274	Pop_A01G081807	Pop_A01G005908	Pop_G09G027871
	Pop_A01G004107	Pop_A12G073953	Pop_A11G020290	Pop_UnG091985	Pop_G08G057830			Pop_G05G072310	Pop_A07G070535	Pop_A06G053561	Pop_G09G027967
	Pop_A02G088629	Pop_A12G073968	Pop_A16G035373	Pop_A01G003925	Pop_G09G014205			Pop_G18G080116	Pop_A04G002551	Pop_A09G026683	Pop_G09G029421
	Pop_A03G049862	Pop_A12G073976	Pop_A13G032454	Pop_A01G024883	Pop_G18G000075			Pop_A05G073236	Pop_A09G014459	Pop_A14G000462	Pop_G09G030263
	Pop_A04G018209	Pop_A12G073993	Pop_A13G054433	Pop_A01G054802	Pop_A01G010137			Pop_A06G062957	Pop_A10G047016	Pop_A18G012747	Pop_G09G030340
	Pop_A04G029387	Pop_A12G074010	Pop_G01G060422	Pop_A01G059623	Pop_A06G062173			Pop_G07G061195	Pop_G02G080423	Pop_G01G090538	Pop_G09G030386
	Pop_A04G059350	Pop_A12G074020	Pop_G09G051108	Pop_A01G059926	Pop_A06G089487			Pop_A17G081346	Pop_G03G078185	Pop_G04G011000	Pop_G09G030387
	Pop_A05G073099	Pop_A12G074027	Pop_G19G090783	Pop_A01G059975	Pop_A07G006476			Pop_G10G022983	Pop_A08G046021	Pop_A07G022716	Pop_G09G031630
	Pop_A06G061894	Pop_A12G081561	Pop_A01G024907	Pop_A01G067177	Pop_A08G058003			Pop_A02G066352	Pop_A14G044829	Pop_G05G072303	Pop_G09G051061
	Pop_A08G002412	Pop_A12G081565	Pop_A01G057027	Pop_A01G074982	Pop_G05G008797			Pop_A14G029760	Pop_A19G053231	Pop_A01G027294	Pop_G09G051062
	Pop_A08G002449	Pop_A12G081581	Pop_A01G079803	Pop_A02G005405	Pop_G06G089736			Pop_G02G005293	Pop_A01G074779	Pop_A05G072942	Pop_G09G051064
	Pop_A10G047162	Pop_A12G081601	Pop_A02G005576	Pop_A02G005549	Pop_G09G027768			Pop_G10G020239	Pop_A05G002115	Pop_A07G011866	Pop_G09G051115
	Pop_A11G056647	Pop_A12G081608	Pop_A13G009807	Pop_A02G012304	Pop_A01G036609			Pop_A14G045495	Pop_G08G057713	Pop_A01G069966	Pop_G09G051121
	Pop_A11G079001	Pop_A12G081618	Pop_G01G004468	Pop_A02G012635	Pop_A01G056972			Pop_G04G002526	Pop_A02G004998	Pop_A18G013211	Pop_G09G077165
	Pop_A13G010095	Pop_A13G009827	Pop_G04G066636	Pop_A02G031352	Pop_A03G055829			Pop_G06G089691	Pop_A05G056266	Pop_G06G003357	Pop_G09G077198
	Pop_A13G031189	Pop_A13G009843	Pop_G17G033322	Pop_A02G065571	Pop_A13G011491			Pop_G08G046255	Pop_A10G047021	Pop_A06G062243	Pop_G09G077201
	Pop_G01G090405	Pop_A13G009846	Pop_A02G012200	Pop_A02G065607	Pop_G17G033213			Pop_A04G018447	Pop_G05G068938	Pop_A10G069454	Pop_G09G077208
	Pop_G03G013763	Pop_A13G009856	Pop_A05G056071	Pop_A03G014579	Pop_A02G088537			Pop_G19G084022	Pop_A01G032250	Pop_A05G002100	Pop_G09G077233
	Pop_G03G014555	Pop_A13G009860	Pop_A05G073430	Pop_A03G014957	Pop_A08G063653			Pop_A13G009993	Pop_A14G000427	Pop_G02G005692	Pop_G09G077235
	Pop_G05G017920	Pop_A13G009895	Pop_A07G022575	Pop_A03G019870	Pop_G01G075106			Pop_A02G065299	Pop_A17G020368	Pop_A09G076768	Pop_G09G077271
	Pop_G05G068925	Pop_A13G009905	Pop_A18G013067	Pop_A03G020071	Pop_G10G001543			Pop_A17G091117	Pop_A04G018297	Pop_A10G001239	Pop_G09G077307
	Pop_G06G053962	Pop_A13G009930	Pop_G02G005345	Pop_A03G049803	Pop_G11G077730			Pop_G12G050861	Pop_A01G059906	Pop_G04G066585	Pop_G10G000173
	Pop_G06G082828	Pop_A13G009949	Pop_G08G057913	Pop_A03G050093	Pop_G12G008975			Pop_G14G044579	Pop_A03G050053	Pop_A05G071933	Pop_G10G001621
	Pop_G07G062498	Pop_A13G009954	Pop_G10G006076	Pop_A04G030599	Pop_A06G062159			Pop_A03G050203	Pop_A06G053358	Pop_G18G078660	Pop_G10G001640
	Pop_G08G058338	Pop_A13G009958	Pop_A03G049708	Pop_A04G030664	Pop_A07G006672			Pop_A18G012866	Pop_G06G051540	Pop_A02G005485	Pop_G10G006045
	Pop_G09G077373	Pop_A13G009968	Pop_A07G070554	Pop_A04G070757	Pop_A13G074180			Pop_G10G064672	Pop_G15G074466	Pop_A03G050213	Pop_G10G006123
	Pop_G13G072479	Pop_A13G010039	Pop_A16G028738	Pop_A05G001753	Pop_UnG028651			Pop_A02G012589	Pop_A07G022756	Pop_G05G090902	Pop_G10G006194
	Pop_G14G050992	Pop_A13G010079	Pop_G03G055833	Pop_A05G001841	Pop_UnG032049			Pop_A06G053298	Pop_A09G059575	Pop_G16G035675	Pop_G10G007039
	Pop_G15G034112	Pop_A13G010084	Pop_G16G068846	Pop_A05G002034	Pop_A02G066106			Pop_A12G019251	Pop_A11G021681	Pop_A11G056602	Pop_G10G007085
	Pop_G18G019085	Pop_A13G010086	Pop_A02G023787	Pop_A05G071790	Pop_A09G014405			Pop_G07G052081	Pop_A18G018591	Pop_G04G011077	Pop_G10G007151
	Pop_A03G014852	Pop_A13G010091	Pop_A07G022657	Pop_A05G071801	Pop_A17G034425			Pop_G14G045205	Pop_G06G003571	Pop_G06G003666	Pop_G10G007158
	Pop_A04G029327	Pop_A13G010118	Pop_A07G022704	Pop_A05G071835	Pop_A01G059081			Pop_UnG086161	Pop_G12G068408	Pop_A04G026365	Pop_G10G007167
	Pop_A06G053334	Pop_A13G010125	Pop_A12G019275	Pop_A05G073097	Pop_A06G062958			Pop_A01G029523	Pop_A03G014923	Pop_G05G008470	Pop_G10G007176
	Pop_A06G053782	Pop_A13G011435	Pop_G11G070338	Pop_A05G073296	Pop_A12G073916			Pop_A05G001801	Pop_A10G001712	Pop_A06G079410	Pop_G10G007208
	Pop_A07G011922	Pop_A13G011473	Pop_A02G033078	Pop_A06G062131	Pop_A19G025959			Pop_A09G028889	Pop_A14G044691	Pop_G10G048153	Pop_G10G007252
	Pop_A07G062778	Pop_A13G011498	Pop_A12G073996	Pop_A07G006476	Pop_A19G052889			Pop_A01G054476	Pop_A06G053781	Pop_A12G008037	Pop_G10G007700
	Pop_A07G062790	Pop_A13G031127	Pop_G06G003377	Pop_A07G022518	Pop_G03G078296			Pop_A04G029327	Pop_G10G006085	Pop_G08G057911	Pop_G10G020232
	Pop_A08G086508	Pop_A13G031128	Pop_G08G057752	Pop_A07G022579	Pop_G05G072368			Pop_A14G045771	Pop_A01G015580	Pop_A08G006874	Pop_G10G020234
	Pop_A10G001218	Pop_A13G031133	Pop_G19G009403	Pop_A07G022737	Pop_G09G011700			Pop_A01G032221	Pop_A02G032994	Pop_G03G010478	Pop_G10G022861
	Pop_A11G056581	Pop_A13G031144	Pop_UnG034272	Pop_A08G009184	Pop_G18G019181			Pop_G02G016104	Pop_A10G047059	Pop_A09G076689	Pop_G10G022879
	Pop_A12G073953	Pop_A13G031147	Pop_A05G055938	Pop_A08G045991	Pop_A01G015466			Pop_G03G014555	Pop_A02G033059	Pop_G01G020854	Pop_G10G022918
	Pop_A13G054136	Pop_A13G031153	Pop_A08G045948	Pop_A08G046155	Pop_A13G054173			Pop_G14G078040	Pop_G01G005841	Pop_A03G049980	Pop_G10G022919
	Pop_A18G013013	Pop_A13G031157	Pop_A08G046127	Pop_A08G046197	Pop_G08G046426			Pop_A10G047437	Pop_G01G090519	Pop_G07G061134	Pop_G10G023073
	Pop_A18G013091	Pop_A13G031160	Pop_A09G077457	Pop_A08G063462	Pop_G14G023687			Pop_G17G021257	Pop_G09G051064	Pop_G03G076286	Pop_G10G023075
	Pop_A18G089837	Pop_A13G031163	Pop_A10G001684	Pop_A09G025672	Pop_A01G004157			Pop_A08G063839	Pop_A10G069269	Pop_G06G051466	Pop_G10G023105
	Pop_G01G067518	Pop_A13G031189	Pop_G07G062759	Pop_A09G026619	Pop_A09G076843			Pop_A14G029892	Pop_G04G018266	Pop_A05G055960	Pop_G10G027131
	Pop_G02G065011	Pop_A13G031193	Pop_A01G010209	Pop_A09G076812	Pop_A17G011768			Pop_A16G089931	Pop_G19G028428	Pop_G13G034743	Pop_G10G027155
	Pop_G03G001417	Pop_A13G031197	Pop_A06G053700	Pop_A09G083561	Pop_G04G066512			Pop_G01G059014	Pop_A04G018063	Pop_A03G050001	Pop_G10G027232
	Pop_G05G017967	Pop_A13G031212	Pop_A08G063989	Pop_A10G046641	Pop_G13G070907			Pop_G03G050583	Pop_A08G012045	Pop_A03G050189	Pop_G10G027274
	Pop_G06G051830	Pop_A13G031223	Pop_A10G047093	Pop_A10G047320	Pop_A01G059033			Pop_A03G050515	Pop_A13G054271	Pop_A08G063641	Pop_G10G027275
	Pop_G08G057679	Pop_A13G031233	Pop_G16G016166	Pop_A10G047512	Pop_A02G066231			Pop_A08G046173	Pop_G05G090961	Pop_G03G001015	Pop_G10G047503
	Pop_G09G030324	Pop_A13G031234	Pop_A06G053403	Pop_A10G047555	Pop_A09G014539			Pop_G05G090959	Pop_G19G028434	Pop_G16G068643	Pop_G10G047805
	Pop_G10G027167	Pop_A13G031239	Pop_A08G086511	Pop_A10G069445	Pop_G07G062515			Pop_G10G064590	Pop_A02G012418	Pop_A15G048984	Pop_G10G047843
	Pop_G12G011604	Pop_A13G031261	Pop_A19G053079	Pop_A11G020342	Pop_G09G027934			Pop_A02G065320	Pop_A05G056041	Pop_G01G079631	Pop_G10G047926
	Pop_G13G072698	Pop_A13G031265	Pop_G01G011358	Pop_A11G032615	Pop_UnG035659			Pop_A09G077005	Pop_A10G046781	Pop_A04G069772	Pop_G10G047950
	Pop_G14G078035	Pop_A13G031298	Pop_G08G057837	Pop_A11G056464	Pop_A01G024907			Pop_G08G082369	Pop_A11G060570	Pop_G05G008511	Pop_G10G047952
	Pop_A01G003819	Pop_A13G032373	Pop_G10G048066	Pop_A11G056706	Pop_A06G061683			Pop_G14G000561	Pop_A17G034484	Pop_A17G008302	Pop_G10G047953
	Pop_A02G005405	Pop_A13G032376	Pop_A11G020287	Pop_A11G079118	Pop_G15G033888			Pop_A02G012242	Pop_A06G089588	Pop_A01G056903	Pop_G10G047975
	Pop_A02G031381	Pop_A13G032395	Pop_G10G047827	Pop_A11G091342	Pop_G16G068895			Pop_A06G061631	Pop_A08G045818	Pop_A08G002437	Pop_G10G047977
	Pop_A02G065553	Pop_A13G032397	Pop_A01G003826	Pop_A11G091411	Pop_G19G009780			Pop_A06G079268	Pop_A09G076814	Pop_A09G026736	Pop_G10G047987
	Pop_A03G049903	Pop_A13G032404	Pop_A06G089405	Pop_A11G091414	Pop_A07G006749			Pop_A10G047214	Pop_A12G067979	Pop_A01G059795	Pop_G10G047997
	Pop_A04G030655	Pop_A13G032440	Pop_A09G059566	Pop_A12G019412	Pop_A07G036483			Pop_A16G028748	Pop_A15G064471	Pop_A04G010817	Pop_G10G048060
	Pop_A05G072942	Pop_A13G032454	Pop_A10G001691	Pop_A12G067104	Pop_A10G046731			Pop_G05G008195	Pop_G01G025008	Pop_A06G089606	Pop_G10G048061
	Pop_A08G063815	Pop_A13G032455	Pop_A12G027440	Pop_A13G010043	Pop_A18G083130			Pop_G08G058503	Pop_A13G031186	Pop_G14G000520	Pop_G10G048062
	Pop_A13G054385	Pop_A13G032456	Pop_G05G057360	Pop_A13G010091	Pop_G06G051419			Pop_G10G048236	Pop_G01G090472	Pop_A16G089978	Pop_G10G048066
	Pop_A14G029867	Pop_A13G032466	Pop_G05G057525	Pop_A13G031239	Pop_G03G021320			Pop_A05G056258	Pop_G02G064930	Pop_G13G070848	Pop_G10G048097
	Pop_A14G045469	Pop_A13G054026	Pop_G14G023626	Pop_A13G054279	Pop_G15G048842			Pop_A13G054182	Pop_G03G013876	Pop_A03G050048	Pop_G10G048098
	Pop_A15G064522	Pop_A13G054038	Pop_A04G002537	Pop_A14G000062	Pop_A08G063403			Pop_A14G045520	Pop_G10G048319	Pop_A06G061436	Pop_G10G048131
	Pop_A17G021169	Pop_A13G054049	Pop_A08G063809	Pop_A14G000099	Pop_A09G028946			Pop_G03G055535	Pop_G19G009759	Pop_A08G045944	Pop_G10G048165
	Pop_A17G075006	Pop_A13G054093	Pop_A11G020356	Pop_A14G000284	Pop_A14G044743			Pop_G19G009690	Pop_A07G070517	Pop_A11G056669	Pop_G10G048179
	Pop_G01G010746	Pop_A13G054099	Pop_G10G048115	Pop_A14G000831	Pop_A17G034528			Pop_A08G057710	Pop_A15G017101	Pop_G05G072305	Pop_G10G048195
	Pop_G01G067375	Pop_A13G054136	Pop_A06G053557	Pop_A14G029768	Pop_G05G057285			Pop_A15G017148	Pop_A18G035994	Pop_A01G059831	Pop_G10G048229
	Pop_G06G034897	Pop_A13G054152	Pop_A08G046035	Pop_A14G029867	Pop_G08G082371			Pop_A17G034448	Pop_G06G075898	Pop_A05G011561	Pop_G10G048247
	Pop_G06G051996	Pop_A13G054205	Pop_A10G069266	Pop_A14G044969	Pop_A01G010336			Pop_A01G069899	Pop_A02G005570	Pop_A13G082704	Pop_G10G048294
	Pop_G07G032582	Pop_A13G054221	Pop_G01G058765	Pop_A14G045280	Pop_A01G054803			Pop_A15G017058	Pop_A12G027563	Pop_A08G063955	Pop_G10G048319
	Pop_G13G072605	Pop_A13G054222	Pop_G14G023699	Pop_A14G045366	Pop_A02G005409			Pop_G14G089100	Pop_A14G045733	Pop_A10G046943	Pop_G10G048348
	Pop_G15G048718	Pop_A13G054224	Pop_UnG036007	Pop_A14G045543	Pop_A06G089424			Pop_A15G084280	Pop_G05G018028	Pop_A17G008628	Pop_G10G048426
	Pop_G15G049189	Pop_A13G054238	Pop_A02G031344	Pop_A15G014710	Pop_A12G073779			Pop_A18G012858	Pop_G19G009436	Pop_A17G021802	Pop_G10G048680
	Pop_A01G015640	Pop_A13G054279	Pop_A03G049956	Pop_A15G017138	Pop_A16G083942			Pop_G15G015158	Pop_A01G025070	Pop_G02G065860	Pop_G10G060643
	Pop_A01G054612	Pop_A13G054322	Pop_A15G084365	Pop_A15G049054	Pop_A16G090071			Pop_A03G050181	Pop_A05G056260	Pop_G06G003097	Pop_G10G060646
	Pop_A01G079846	Pop_A13G054357	Pop_G01G016499	Pop_A15G076488	Pop_A18G012918			Pop_G03G076339	Pop_A06G061670	Pop_G10G048194	Pop_G10G060664
	Pop_A02G065561	Pop_A13G054372	Pop_G03G010528	Pop_A16G025144	Pop_G01G020976			Pop_A05G073173	Pop_A09G077443	Pop_A08G063867	Pop_G10G060674
	Pop_A06G061560	Pop_A13G054381	Pop_G05G069954	Pop_A16G028684	Pop_UnG076446			Pop_A15G014710	Pop_G16G060920	Pop_A10G048510	Pop_G10G060727
	Pop_A06G062033	Pop_A13G054398	Pop_A03G035521	Pop_A16G030769	Pop_A09G028991			Pop_A06G064836	Pop_A06G062176	Pop_G02G016087	Pop_G10G064629
	Pop_A08G011987	Pop_A13G054402	Pop_A10G048462	Pop_A16G035309	Pop_A14G045617			Pop_A07G022503	Pop_G02G065492	Pop_A10G047375	Pop_G10G064659
	Pop_A08G064047	Pop_A13G054403	Pop_G08G022168	Pop_A17G011790	Pop_A18G018730			Pop_A18G035997	Pop_G10G000202	Pop_A12G019354	Pop_G10G064661
	Pop_A09G077002	Pop_A13G054440	Pop_UnG035615	Pop_A17G020481	Pop_G08G057752			Pop_A19G053179	Pop_A04G010945	Pop_A07G006588	Pop_G11G070050
	Pop_A11G056423	Pop_A13G054444	Pop_A01G029631	Pop_A17G020625	Pop_G12G007969			Pop_G01G034622	Pop_A06G061837	Pop_G10G064601	Pop_G11G070124
	Pop_A11G078954	Pop_A13G082556	Pop_A01G054732	Pop_A17G034540	Pop_A11G021598			Pop_G14G023566	Pop_G03G013900	Pop_A02G065562	Pop_G11G070242
	Pop_A14G000673	Pop_A13G082581	Pop_G06G014331	Pop_A17G052692	Pop_G01G075707			Pop_A05G057096	Pop_A08G064002	Pop_A11G056684	Pop_G11G077688
	Pop_A14G000753	Pop_A13G082618	Pop_G08G046386	Pop_A17G075006	Pop_G01G079591			Pop_A09G083658	Pop_G05G008648	Pop_G08G057716	Pop_G11G077703
	Pop_A17G034509	Pop_A13G082689	Pop_G09G077232	Pop_A17G075206	Pop_G01G081951			Pop_G09G051062	Pop_G07G085658	Pop_A07G006673	Pop_G11G077726
	Pop_A19G055024	Pop_A13G082706	Pop_G16G068521	Pop_A18G013153	Pop_G05G008253			Pop_A06G062879	Pop_G13G034818	Pop_G06G003552	Pop_G11G077730
	Pop_G01G075614	Pop_A13G082717	Pop_A02G012593	Pop_A19G052405	Pop_G09G011697			Pop_G13G071159	Pop_A12G019331	Pop_UnG086352	Pop_G11G077783
	Pop_G03G083773	Pop_A13G082737	Pop_A05G011573	Pop_G01G004361	Pop_A07G022610			Pop_A08G063437	Pop_G19G028457	Pop_A01G002203	Pop_G11G077797
	Pop_G05G017724	Pop_A13G082751	Pop_A07G062809	Pop_G01G010767	Pop_A10G046816			Pop_A08G012017	Pop_A03G019891	Pop_A06G062370	Pop_G11G077810
	Pop_G08G057935	Pop_A13G082769	Pop_A15G064383	Pop_G01G027009	Pop_G09G077233			Pop_A05G071804	Pop_A16G083959	Pop_A06G085757	Pop_G11G078907
	Pop_G08G082184	Pop_A13G082781	Pop_A18G089856	Pop_G01G058886	Pop_G14G045215			Pop_A10G047523	Pop_G04G060280	Pop_A07G006682	Pop_G12G008105
	Pop_G12G050670	Pop_A14G000018	Pop_G01G016547	Pop_G01G075420	Pop_G17G031510			Pop_G01G090344	Pop_G10G048308	Pop_G12G008842	Pop_G12G035085
	Pop_G15G017387	Pop_A14G000026	Pop_G02G065041	Pop_G02G065693	Pop_A13G009843			Pop_G17G031400	Pop_G18G034250	Pop_A11G056409	Pop_G12G035091
	Pop_G15G034983	Pop_A14G000049	Pop_G04G023291	Pop_G02G065703	Pop_G10G047987			Pop_A08G086465	Pop_G06G075862	Pop_A17G021837	Pop_G12G035099
	Pop_G16G025279	Pop_A14G000062	Pop_A01G059925	Pop_G03G055543	Pop_A03G091438			Pop_G01G067779	Pop_A13G054312	Pop_G06G003779	Pop_G12G035109
	Pop_G17G067001	Pop_A14G000064	Pop_A10G069394	Pop_G03G078257	Pop_A07G085288			Pop_G11G077812	Pop_G03G055817	Pop_G07G061299	Pop_G12G050714
	Pop_G19G009763	Pop_A14G000067	Pop_G01G067437	Pop_G04G060050	Pop_A13G054223			Pop_A02G012404	Pop_G06G003046	Pop_A01G027299	Pop_G12G050725
	Pop_A01G079747	Pop_A14G000070	Pop_G02G065931	Pop_G04G066690	Pop_G02G066008			Pop_A10G069102	Pop_UnG069715	Pop_A08G057976	Pop_G12G050861
	Pop_A03G020037	Pop_A14G000071	Pop_A06G061672	Pop_G05G017666	Pop_G03G013443			Pop_G08G046437	Pop_A04G029327	Pop_A13G054149	Pop_G12G050878
	Pop_A04G026460	Pop_A14G000099	Pop_A13G054446	Pop_G05G017920	Pop_G06G089828			Pop_G18G080150	Pop_A12G073931	Pop_A14G000803	Pop_G12G050896
	Pop_A05G056104	Pop_A14G000127	Pop_A14G044996	Pop_G05G032827	Pop_G12G050670			Pop_A02G005547	Pop_G12G008900	Pop_A05G071932	Pop_G12G068235
	Pop_A06G061665	Pop_A14G000253	Pop_G09G051141	Pop_G05G057186	Pop_A01G079964			Pop_A06G079265	Pop_A01G056847	Pop_G01G059016	Pop_G12G068278
	Pop_A09G014459	Pop_A14G000283	Pop_A02G088537	Pop_G05G057249	Pop_A10G069039			Pop_A13G054215	Pop_UnG035174	Pop_A01G010146	Pop_G12G068341
	Pop_A09G077512	Pop_A14G000284	Pop_A04G018260	Pop_G05G072174	Pop_A18G018708			Pop_A14G000712	Pop_A01G024898	Pop_G01G024773	Pop_G12G068383
	Pop_A10G069268	Pop_A14G000314	Pop_A12G068056	Pop_G06G035462	Pop_G01G004885			Pop_G15G048771	Pop_A05G055897	Pop_A14G000045	Pop_G12G073658
	Pop_A17G052603	Pop_A14G000322	Pop_G09G031698	Pop_G06G076026	Pop_G05G032804			Pop_A01G067199	Pop_A11G032637	Pop_A08G002436	Pop_G12G076211
	Pop_A17G081310	Pop_A14G000324	Pop_G13G072595	Pop_G07G061393	Pop_G08G008694			Pop_A13G082673	Pop_G04G066837	Pop_A12G019390	Pop_G12G076213
	Pop_G01G004663	Pop_A14G000349	Pop_A07G022742	Pop_G07G085313	Pop_A02G088550			Pop_A14G044947	Pop_G02G005773	Pop_A16G090148	Pop_G12G076219
	Pop_G01G020657	Pop_A14G000366	Pop_G12G050864	Pop_G07G085330	Pop_A03G050302			Pop_A07G006349	Pop_G06G082070	Pop_G02G031002	Pop_G12G084562
	Pop_G03G083777	Pop_A14G000380	Pop_A05G011519	Pop_G08G057668	Pop_A01G015489			Pop_A16G055191	Pop_A08G002450	Pop_G16G035731	Pop_G12G084583
	Pop_G04G028287	Pop_A14G000436	Pop_A07G022518	Pop_G09G077278	Pop_A08G009105			Pop_G16G035710	Pop_G02G031015	Pop_G16G025614	Pop_G12G084624
	Pop_G07G061294	Pop_A14G000440	Pop_A11G056724	Pop_G10G007773	Pop_A16G089980			Pop_A04G018452	Pop_A02G032975	Pop_A01G054614	Pop_G12G084755
	Pop_G09G031741	Pop_A14G000469	Pop_A12G081641	Pop_G10G023096	Pop_A16G090149			Pop_A08G002331	Pop_A09G028991	Pop_G05G008210	Pop_G12G086031
	Pop_G11G070073	Pop_A14G000470	Pop_A18G012801	Pop_G10G027130	Pop_G01G013283			Pop_A02G012360	Pop_G04G028167	Pop_A12G007941	Pop_G13G022241
	Pop_G12G007892	Pop_A14G000674	Pop_A02G012400	Pop_G11G077886	Pop_A05G073041			Pop_A07G022689	Pop_A05G073305	Pop_A17G084982	Pop_G13G022259
	Pop_G14G044139	Pop_A14G000701	Pop_A13G009831	Pop_G12G008106	Pop_G01G004783			Pop_A13G054281	Pop_A10G046564	Pop_A07G022746	Pop_G13G022290
	Pop_G14G089118	Pop_A14G000703	Pop_G02G065098	Pop_G13G071023	Pop_G02G024347			Pop_A04G026298	Pop_A11G020298	Pop_A01G010144	Pop_G13G022293
	Pop_A02G012534	Pop_A14G000717	Pop_G08G082119	Pop_G13G071295	Pop_G04G059303			Pop_A05G016813	Pop_G15G074263	Pop_A02G005000	Pop_G13G022300
	Pop_A03G056139	Pop_A14G000801	Pop_A05G002015	Pop_G14G023699	Pop_G05G091021			Pop_A13G009968	Pop_A02G065257	Pop_A02G088642	Pop_G13G024414
	Pop_A05G001796	Pop_A14G000815	Pop_A05G016982	Pop_G15G017321	Pop_G11G070371			Pop_A06G053790	Pop_A13G010084	Pop_A08G086524	Pop_G13G024415
	Pop_A05G055941	Pop_A14G000848	Pop_A11G021648	Pop_G15G017344	Pop_G17G033318			Pop_A06G064904	Pop_A14G000666	Pop_G07G052088	Pop_G13G034799
	Pop_A05G056036	Pop_A14G000853	Pop_A19G055073	Pop_G15G017400	Pop_G18G085858			Pop_A09G076847	Pop_G10G048372	Pop_A14G045496	Pop_G13G070827
	Pop_A06G061868	Pop_A14G029748	Pop_A02G012262	Pop_G15G074402	Pop_A01G029677			Pop_A10G001252	Pop_G18G033727	Pop_G07G061010	Pop_G13G070852
	Pop_A07G022586	Pop_A14G029750	Pop_A07G036506	Pop_G15G084459	Pop_A03G050163			Pop_UnG036873	Pop_G01G067484	Pop_A01G059804	Pop_G13G071015
	Pop_A08G046143	Pop_A14G029760	Pop_A10G047307	Pop_G15G084523	Pop_A05G072912			Pop_A01G004551	Pop_G03G077908	Pop_A05G073142	Pop_G13G071022
	Pop_A08G064092	Pop_A14G029796	Pop_A12G068215	Pop_G16G016180	Pop_A10G048422			Pop_A04G019539	Pop_G14G051180	Pop_A13G054275	Pop_G13G071101
	Pop_A13G011435	Pop_A14G029812	Pop_A15G017267	Pop_G18G018678	Pop_A05G001965			Pop_A02G012093	Pop_A02G066199	Pop_A16G089950	Pop_G13G071103
	Pop_A14G000324	Pop_A14G029813	Pop_A15G064251	Pop_G18G078502	Pop_G02G065101			Pop_A06G061901	Pop_G01G011289	Pop_A07G006483	Pop_G13G071351
	Pop_A16G028671	Pop_A14G029819	Pop_A02G005150	Pop_G18G078671	Pop_G12G084561			Pop_G01G059097	Pop_G03G010467	Pop_A17G075177	Pop_G13G071358
	Pop_A17G075181	Pop_A14G029822	Pop_A09G076906	Pop_G18G080171	Pop_A01G029689			Pop_A05G057077	Pop_G06G002997	Pop_A01G081121	Pop_G13G071447
	Pop_A18G012858	Pop_A14G029830	Pop_A13G082529	Pop_UnG035624	Pop_G12G084621			Pop_G04G060084	Pop_A10G048565	Pop_A02G012566	Pop_G13G072486
	Pop_A19G080934	Pop_A14G029849	Pop_A14G045739	Pop_A01G004135	Pop_A05G071637			Pop_A04G030590	Pop_A12G067149	Pop_A12G073771	Pop_G13G072666
	Pop_G05G008417	Pop_A14G029855	Pop_G07G061286	Pop_A01G010235	Pop_A09G083644			Pop_A13G054150	Pop_A12G073677	Pop_A19G052412	Pop_G13G072709
	Pop_G05G085067	Pop_A14G029867	Pop_UnG069733	Pop_A01G029649	Pop_A10G046523			Pop_G14G023699	Pop_A18G018815	Pop_A10G001252	Pop_G14G000520
	Pop_G06G089792	Pop_A14G029873	Pop_A06G079457	Pop_A01G032336	Pop_G11G078888			Pop_A17G034540	Pop_A05G002002	Pop_G07G052025	Pop_G14G000537
	Pop_G08G057668	Pop_A14G029883	Pop_A15G048964	Pop_A01G059074	Pop_A02G012126			Pop_A16G090177	Pop_A14G044021	Pop_G02G031042	Pop_G14G000556
	Pop_G14G045235	Pop_A14G029884	Pop_A18G012806	Pop_A01G059675	Pop_A04G018252			Pop_G04G023252	Pop_G08G057637	Pop_G09G011702	Pop_G14G000566
	Pop_G15G034066	Pop_A14G029891	Pop_G06G014322	Pop_A01G059687	Pop_A04G018337			Pop_A19G052305	Pop_A01G004196	Pop_G13G070994	Pop_G14G000591
	Pop_G15G034068	Pop_A14G029895	Pop_A04G026291	Pop_A01G059810	Pop_A10G069394			Pop_G04G010935	Pop_A17G091109	Pop_A01G074716	Pop_G14G000650
	Pop_UnG037343	Pop_A14G029896	Pop_A11G032606	Pop_A01G059906	Pop_A17G034454			Pop_G05G017866	Pop_G14G050917	Pop_A08G063833	Pop_G14G000662
	Pop_UnG057610	Pop_A14G030424	Pop_A17G081355	Pop_A01G059925	Pop_G07G061381			Pop_A12G073715	Pop_G12G008808	Pop_G13G070838	Pop_G14G000663
	Pop_UnG086150	Pop_A14G030430	Pop_G18G019079	Pop_A01G074927	Pop_G19G021947			Pop_A13G082528	Pop_A01G003846	Pop_A12G073838	Pop_G14G023574
	Pop_A01G004058	Pop_A14G044021	Pop_A03G050568	Pop_A01G074931	Pop_A10G001275			Pop_A15G064466	Pop_A01G074893	Pop_A16G035430	Pop_G14G023656
	Pop_A01G079855	Pop_A14G044024	Pop_A06G085682	Pop_A02G005390	Pop_A12G068132			Pop_G01G058644	Pop_A05G002012	Pop_G01G075447	Pop_G14G023687
	Pop_A02G004998	Pop_A14G044056	Pop_A07G011922	Pop_A02G066371	Pop_G07G032567			Pop_A07G022493	Pop_A04G030653	Pop_G02G031012	Pop_G14G030505
	Pop_A05G001769	Pop_A14G044419	Pop_A18G013151	Pop_A02G088735	Pop_G13G022217			Pop_G13G071109	Pop_G01G067471	Pop_A08G046306	Pop_G14G044102
	Pop_A05G002142	Pop_A14G044519	Pop_G06G003388	Pop_A03G014939	Pop_G18G033723			Pop_A13G082665	Pop_A02G023800	Pop_A14G044430	Pop_G14G044104
	Pop_A05G072962	Pop_A14G044633	Pop_G15G049174	Pop_A03G014968	Pop_G19G009270			Pop_G17G027403	Pop_A03G049735	Pop_G06G003571	Pop_G14G044106
	Pop_A07G006543	Pop_A14G044641	Pop_G16G025322	Pop_A04G018143	Pop_A01G003947			Pop_A12G027524	Pop_A04G059433	Pop_UnG054085	Pop_G14G044107
	Pop_A08G045892	Pop_A14G044642	Pop_A10G069428	Pop_A04G018315	Pop_A05G071992			Pop_A02G033080	Pop_A10G047371	Pop_A01G054685	Pop_G14G044108
	Pop_A10G047306	Pop_A14G044684	Pop_A13G082767	Pop_A04G019485	Pop_G02G015845			Pop_A03G050444	Pop_A13G054276	Pop_A04G010807	Pop_G14G044131
	Pop_A12G073931	Pop_A14G044724	Pop_A19G052895	Pop_A04G019514	Pop_G10G007755			Pop_G13G072559	Pop_A17G020435	Pop_A01G056856	Pop_G14G044147
	Pop_A13G011437	Pop_A14G044764	Pop_G10G001621	Pop_A04G026055	Pop_G01G010746			Pop_G06G035475	Pop_G05G008472	Pop_G08G082337	Pop_G14G044276
	Pop_A14G000099	Pop_A14G044765	Pop_A05G002147	Pop_A04G029302	Pop_G01G011358			Pop_A02G012577	Pop_G05G017854	Pop_A11G032688	Pop_G14G044296
	Pop_A14G044882	Pop_A14G044779	Pop_A10G048500	Pop_A04G059315	Pop_G10G001513			Pop_G06G053884	Pop_G10G060714	Pop_A14G029749	Pop_G14G044624
	Pop_A14G045291	Pop_A14G044781	Pop_A14G045331	Pop_A04G070670	Pop_A02G088699			Pop_G08G046291	Pop_G13G071031	Pop_G10G007074	Pop_G14G045084
	Pop_A15G017162	Pop_A14G044785	Pop_A16G028698	Pop_A05G071666	Pop_A18G013091			Pop_UnG029708	Pop_G16G025151	Pop_G10G020253	Pop_G14G045170
	Pop_A16G017547	Pop_A14G044845	Pop_A18G035997	Pop_A05G071922	Pop_A19G028561			Pop_A05G071672	Pop_G17G033189	Pop_G10G047614	Pop_G14G045219
	Pop_A17G084944	Pop_A14G044870	Pop_A01G004124	Pop_A05G072097	Pop_G01G035851			Pop_A10G069079	Pop_A11G056475	Pop_A05G002156	Pop_G14G045248
	Pop_A18G035979	Pop_A14G044872	Pop_A03G014858	Pop_A05G073430	Pop_G08G082267			Pop_A02G004963	Pop_A17G034528	Pop_G06G051793	Pop_G14G050913
	Pop_G01G020747	Pop_A14G044882	Pop_A06G053680	Pop_A06G053761	Pop_G15G033913			Pop_A05G056104	Pop_G03G021325	Pop_G14G045090	Pop_G14G050934
	Pop_G04G002535	Pop_A14G044890	Pop_A14G045771	Pop_A06G062992	Pop_G06G076048			Pop_A17G034430	Pop_G09G027968	Pop_G02G065343	Pop_G14G050992
	Pop_G04G023386	Pop_A14G044899	Pop_A15G084286	Pop_A06G089592	Pop_G08G007374			Pop_A17G052714	Pop_G06G051365	Pop_A15G076504	Pop_G14G051188
	Pop_G04G066779	Pop_A14G044909	Pop_G14G044164	Pop_A07G006411	Pop_A02G012635			Pop_A05G016994	Pop_G06G051874	Pop_A08G063969	Pop_G14G077981
	Pop_G05G017876	Pop_A14G044915	Pop_A01G080064	Pop_A07G006562	Pop_G08G057600			Pop_G05G017937	Pop_G10G006188	Pop_G10G048362	Pop_G14G077984
	Pop_G05G057206	Pop_A14G044917	Pop_A08G063432	Pop_A08G009196	Pop_G09G051144			Pop_G06G082821	Pop_UnG028651	Pop_A07G006563	Pop_G14G078028
	Pop_G05G072214	Pop_A14G044927	Pop_G01G004413	Pop_A08G046143	Pop_G17G031489			Pop_G14G045090	Pop_A05G072069	Pop_A10G047235	Pop_G14G078044
	Pop_G06G003242	Pop_A14G044951	Pop_G02G065846	Pop_A09G026669	Pop_A01G005973			Pop_A14G045329	Pop_G18G019153	Pop_A12G019262	Pop_G14G088857
	Pop_G06G051419	Pop_A14G044964	Pop_G16G068558	Pop_A09G026744	Pop_A06G053557			Pop_A03G014579	Pop_A05G072054	Pop_A03G055531	Pop_G14G088899
	Pop_G09G077235	Pop_A14G044969	Pop_A01G032167	Pop_A09G076688	Pop_A09G077104			Pop_G03G010552	Pop_A17G008614	Pop_A10G069573	Pop_G14G089139
	Pop_G09G077304	Pop_A14G044990	Pop_A05G016971	Pop_A09G076691	Pop_A10G046787			Pop_G06G051473	Pop_A01G027294	Pop_G07G061126	Pop_G15G015145
	Pop_G10G007085	Pop_A14G044999	Pop_A16G025415	Pop_A09G076910	Pop_A16G017473			Pop_A01G074792	Pop_A19G052542	Pop_G15G074680	Pop_G15G015203
	Pop_G13G070901	Pop_A14G045024	Pop_G15G034985	Pop_A09G077512	Pop_G08G007403			Pop_A02G066141	Pop_G01G011284	Pop_G02G005665	Pop_G15G015208
	Pop_UnG086956	Pop_A14G045030	Pop_A08G063813	Pop_A10G001369	Pop_UnG073672			Pop_G06G053798	Pop_G14G078050	Pop_A04G018162	Pop_G15G017289
	Pop_A02G066199	Pop_A14G045039	Pop_A13G082748	Pop_A10G047171	Pop_A04G019514			Pop_A14G044055	Pop_A01G025051	Pop_A05G073262	Pop_G15G017290
	Pop_A04G026054	Pop_A14G045058	Pop_G06G003586	Pop_A10G047270	Pop_A11G020356			Pop_A03G049960	Pop_A03G020071	Pop_G01G067484	Pop_G15G017294
	Pop_A05G016838	Pop_A14G045263	Pop_A08G002376	Pop_A11G021651	Pop_A13G054433			Pop_A04G019527	Pop_A06G061846	Pop_G01G016646	Pop_G15G017315
	Pop_A06G062992	Pop_A14G045265	Pop_A15G017206	Pop_A11G056463	Pop_G06G003674			Pop_G12G008826	Pop_G02G015777	Pop_A02G088535	Pop_G15G017342
	Pop_A07G085432	Pop_A14G045268	Pop_G10G007232	Pop_A12G073762	Pop_G12G084614			Pop_G14G000540	Pop_G14G000591	Pop_A14G044969	Pop_G15G017400
	Pop_A08G046110	Pop_A14G045280	Pop_G19G007609	Pop_A12G073780	Pop_A12G067149			Pop_A18G019007	Pop_A11G086310	Pop_G09G022452	Pop_G15G034036
	Pop_A10G046536	Pop_A14G045285	Pop_A01G004189	Pop_A12G073890	Pop_G06G051678			Pop_A01G067257	Pop_A01G074856	Pop_A01G005868	Pop_G15G034047
	Pop_A10G047346	Pop_A14G045286	Pop_A05G002016	Pop_A13G010086	Pop_G08G057725			Pop_A07G011905	Pop_A08G058003	Pop_A02G005109	Pop_G15G034974
	Pop_A17G052639	Pop_A14G045290	Pop_A06G062275	Pop_A13G011484	Pop_G10G007063			Pop_G14G078051	Pop_A10G046555	Pop_G15G084432	Pop_G15G034976
	Pop_A18G089891	Pop_A14G045291	Pop_UnG015313	Pop_A13G054403	Pop_A05G056356			Pop_A02G004946	Pop_G10G007110	Pop_A06G061683	Pop_G15G034999
	Pop_G03G077952	Pop_A14G045305	Pop_A01G025045	Pop_A13G082608	Pop_A13G054446			Pop_A02G012338	Pop_G17G033212	Pop_A02G088530	Pop_G15G035006
	Pop_G05G074034	Pop_A14G045331	Pop_A05G072009	Pop_A13G082706	Pop_G17G086920			Pop_A10G047530	Pop_UnG031309	Pop_A02G005077	Pop_G15G048763
	Pop_G05G091021	Pop_A14G045336	Pop_A06G089457	Pop_A14G000322	Pop_A03G050080			Pop_G04G023381	Pop_A14G000840	Pop_A06G085780	Pop_G15G048810
	Pop_G07G061882	Pop_A14G045353	Pop_A11G079142	Pop_A14G000324	Pop_A11G032627			Pop_A08G046042	Pop_A09G025684	Pop_A11G079024	Pop_G15G048845
	Pop_G10G048426	Pop_A14G045356	Pop_A13G054253	Pop_A14G029796	Pop_G15G048835			Pop_A08G046063	Pop_A09G083692	Pop_G02G005249	Pop_G15G048850
	Pop_G13G072656	Pop_A14G045361	Pop_G01G060431	Pop_A14G029812	Pop_A06G053618			Pop_G10G047949	Pop_G03G055470	Pop_A09G026558	Pop_G15G048857
	Pop_G14G044433	Pop_A14G045364	Pop_G09G077548	Pop_A14G044921	Pop_A16G025405			Pop_A07G036488	Pop_A01G080018	Pop_A09G077096	Pop_G15G049166
	Pop_G15G016755	Pop_A14G045366	Pop_A10G048521	Pop_A14G045422	Pop_G13G034688			Pop_G19G009567	Pop_A12G067930	Pop_G02G035294	Pop_G15G049167
	Pop_G19G009644	Pop_A14G045372	Pop_G01G016588	Pop_A15G064277	Pop_G15G084513			Pop_UnG075846	Pop_G07G032536	Pop_A09G015376	Pop_G15G049188
	Pop_UnG075848	Pop_A14G045375	Pop_G10G006123	Pop_A16G055331	Pop_A06G061737			Pop_A07G022723	Pop_G15G049210	Pop_A02G005021	Pop_G15G049192
	Pop_A01G079822	Pop_A14G045403	Pop_A13G054102	Pop_A17G075191	Pop_A08G006942			Pop_A08G063457	Pop_A02G023868	Pop_G02G065149	Pop_G15G049210
	Pop_A02G065324	Pop_A14G045406	Pop_G06G076008	Pop_A17G084944	Pop_A12G019396			Pop_A13G032351	Pop_A05G002066	Pop_G05G017680	Pop_G15G074252
	Pop_A07G033636	Pop_A14G045408	Pop_A03G014914	Pop_A19G034368	Pop_G04G028088			Pop_A18G013210	Pop_A06G063078	Pop_G12G008888	Pop_G15G074283
	Pop_A11G056600	Pop_A14G045422	Pop_A11G021610	Pop_A19G052541	Pop_G10G007270			Pop_G08G057623	Pop_A10G047601	Pop_A06G062352	Pop_G15G074314
	Pop_A11G056733	Pop_A14G045431	Pop_A17G081277	Pop_A19G054916	Pop_A05G071790			Pop_A10G047391	Pop_G01G067757	Pop_G02G065883	Pop_G15G074339
	Pop_A13G054112	Pop_A14G045435	Pop_G06G003049	Pop_G01G002721	Pop_A06G053370			Pop_A03G076452	Pop_G06G003165	Pop_A03G013658	Pop_G15G074656
	Pop_A17G034528	Pop_A14G045439	Pop_A03G050163	Pop_G01G016479	Pop_A09G076952			Pop_A04G019485	Pop_G17G030465	Pop_A13G054433	Pop_G15G084403
	Pop_A17G075198	Pop_A14G045471	Pop_A08G009146	Pop_G01G081034	Pop_A11G091295			Pop_G05G008524	Pop_G10G023105	Pop_G15G034100	Pop_G15G084467
	Pop_A18G089872	Pop_A14G045480	Pop_A10G048523	Pop_G02G005344	Pop_A13G082690			Pop_A02G032969	Pop_G06G003465	Pop_G03G050589	Pop_G16G016183
	Pop_G01G004608	Pop_A14G045494	Pop_A16G025495	Pop_G02G024240	Pop_A14G029793			Pop_A04G018164	Pop_G08G022044	Pop_G11G070234	Pop_G16G016217
	Pop_G01G010779	Pop_A14G045499	Pop_G13G071566	Pop_G02G030913	Pop_A03G049803			Pop_A12G067117	Pop_G12G008926	Pop_A03G014972	Pop_G16G016274
	Pop_G03G013955	Pop_A14G045504	Pop_A13G054026	Pop_G02G035217	Pop_G16G068558			Pop_A14G044899	Pop_A05G056391	Pop_A14G044872	Pop_G16G016313
	Pop_G03G021368	Pop_A14G045508	Pop_A18G018793	Pop_G02G064979	Pop_A09G026648			Pop_G16G025182	Pop_A05G073502	Pop_A17G011790	Pop_G16G025145
	Pop_G04G059247	Pop_A14G045510	Pop_G09G011650	Pop_G04G060213	Pop_G04G023291			Pop_A05G057054	Pop_A09G083564	Pop_G01G072448	Pop_G16G025182
	Pop_G04G083880	Pop_A14G045517	Pop_G17G027382	Pop_G04G066683	Pop_A02G088582			Pop_A07G006384	Pop_A10G047287	Pop_G10G001595	Pop_G16G025202
	Pop_G05G017648	Pop_A14G045520	Pop_A09G076700	Pop_G05G008425	Pop_A08G045959			Pop_G01G075384	Pop_G10G007199	Pop_G17G033286	Pop_G16G025241
	Pop_G06G003523	Pop_A14G045543	Pop_A11G021695	Pop_G05G017635	Pop_A09G014475			Pop_G14G044313	Pop_G19G034324	Pop_A19G052542	Pop_G16G025273
	Pop_G08G057716	Pop_A14G045544	Pop_A16G035359	Pop_G05G017874	Pop_G04G066481			Pop_A16G028741	Pop_A09G059532	Pop_G02G005254	Pop_G16G025353
	Pop_G10G027048	Pop_A14G045572	Pop_A16G090114	Pop_G05G072392	Pop_A10G047608			Pop_A02G012143	Pop_A10G069454	Pop_A04G070583	Pop_G16G025591
	Pop_G11G077699	Pop_A14G045648	Pop_G01G081996	Pop_G06G003666	Pop_G15G048772			Pop_A04G018298	Pop_A01G004189	Pop_A02G023795	Pop_G16G035687
	Pop_G15G074501	Pop_A14G045740	Pop_G02G065835	Pop_G06G051382	Pop_A04G028393			Pop_A02G065243	Pop_A05G002072	Pop_A05G001992	Pop_G16G035691
	Pop_G17G033270	Pop_A14G045747	Pop_G06G003572	Pop_G07G062570	Pop_A03G050165			Pop_A04G030591	Pop_A05G056132	Pop_A06G089502	Pop_G16G035696
	Pop_G19G009436	Pop_A14G045758	Pop_A01G010222	Pop_G07G085658	Pop_A10G048618			Pop_A09G059575	Pop_A10G069188	Pop_A19G037370	Pop_G16G035731
	Pop_A01G074874	Pop_A15G014655	Pop_A04G018253	Pop_G08G058419	Pop_A13G054196			Pop_G01G090504	Pop_A10G069581	Pop_G01G013365	Pop_G16G035756
	Pop_A01G079848	Pop_A15G014677	Pop_A16G055392	Pop_G08G058554	Pop_A18G013101			Pop_G05G057163	Pop_A15G017051	Pop_G04G028151	Pop_G16G057570
	Pop_A02G012487	Pop_A15G014682	Pop_A10G046905	Pop_G08G082369	Pop_G05G008364			Pop_G17G067056	Pop_G05G017850	Pop_A19G055098	Pop_G16G060906
	Pop_A06G061764	Pop_A15G014685	Pop_A12G027534	Pop_G09G014213	Pop_G14G000561			Pop_G02G065772	Pop_G08G057953	Pop_G07G061224	Pop_G16G068574
	Pop_A07G011975	Pop_A15G014692	Pop_A16G055319	Pop_G09G030391	Pop_A16G090182			Pop_G10G023100	Pop_A01G079943	Pop_UnG015314	Pop_G16G068620
	Pop_A07G022528	Pop_A15G014708	Pop_G12G009039	Pop_G09G077304	Pop_A02G012496			Pop_G01G011358	Pop_G01G067661	Pop_A03G050361	Pop_G16G068643
	Pop_A08G002303	Pop_A15G014710	Pop_A01G010137	Pop_G10G007208	Pop_A12G019335			Pop_G13G072511	Pop_G04G011188	Pop_A10G046636	Pop_G16G068713
	Pop_A09G026565	Pop_A15G014719	Pop_A01G024390	Pop_G10G007724	Pop_G14G044590			Pop_G14G088847	Pop_G15G017321	Pop_A07G010880	Pop_G16G068717
	Pop_A10G069444	Pop_A15G014727	Pop_A01G079738	Pop_G10G047962	Pop_G17G033359			Pop_G16G068688	Pop_G02G066015	Pop_A04G010850	Pop_G16G068840
	Pop_A15G064465	Pop_A15G014743	Pop_A03G049920	Pop_G10G048025	Pop_A08G046061			Pop_A08G002386	Pop_A16G028797	Pop_G01G002275	Pop_G16G068846
	Pop_G02G030878	Pop_A15G014781	Pop_G16G060808	Pop_G10G060740	Pop_A14G000720			Pop_A10G001707	Pop_A19G053185	Pop_G13G071147	Pop_G16G068898
	Pop_G03G055457	Pop_A15G014791	Pop_A01G054685	Pop_G13G071553	Pop_A01G075080			Pop_A15G017216	Pop_G06G035459	Pop_A02G012466	Pop_G17G021040
	Pop_G05G008758	Pop_A15G014815	Pop_A02G012127	Pop_G14G044003	Pop_A09G014515			Pop_G02G065105	Pop_G10G022861	Pop_A10G046572	Pop_G17G025721
	Pop_G06G003635	Pop_A15G017038	Pop_A03G013644	Pop_G14G044102	Pop_A10G069494			Pop_G18G086112	Pop_G17G025728	Pop_G07G061113	Pop_G17G025794
	Pop_G10G048062	Pop_A15G017058	Pop_G16G016338	Pop_G14G050907	Pop_A18G012853			Pop_A02G012330	Pop_A15G084368	Pop_G19G080819	Pop_G17G031480
	Pop_G13G072581	Pop_A15G017059	Pop_A13G054223	Pop_G14G051161	Pop_G17G033245			Pop_G06G053990	Pop_A14G030420	Pop_A04G026371	Pop_G17G033112
	Pop_G14G044223	Pop_A15G017089	Pop_A15G017034	Pop_G15G034112	Pop_A04G010840			Pop_G08G046264	Pop_G01G067609	Pop_G19G009552	Pop_G17G033284
	Pop_G14G088985	Pop_A15G017121	Pop_A16G090096	Pop_G16G016185	Pop_A06G053356			Pop_G08G057894	Pop_G16G025556	Pop_A01G054682	Pop_G17G033316
	Pop_G17G033252	Pop_A15G017122	Pop_G06G003307	Pop_G16G025242	Pop_A13G010069			Pop_A01G079820	Pop_G08G064145	Pop_A02G012112	Pop_G17G066930
	Pop_G19G009314	Pop_A15G017126	Pop_G06G003503	Pop_G17G033234	Pop_A02G065653			Pop_A04G010819	Pop_G12G008892	Pop_A10G047280	Pop_G17G067047
	Pop_UnG034281	Pop_A15G017138	Pop_A02G005489	Pop_G17G033360	Pop_A02G088573			Pop_G01G090302	Pop_G14G000624	Pop_A19G060521	Pop_G17G067056
	Pop_UnG091987	Pop_A15G017145	Pop_A09G014418	Pop_G19G009559	Pop_A07G006645			Pop_A10G069209	Pop_A07G070470	Pop_G18G086101	Pop_G17G067079
	Pop_A01G006025	Pop_A15G017147	Pop_A10G048422	Pop_UnG034272	Pop_A10G069474			Pop_A11G079002	Pop_A15G049063	Pop_G01G016497	Pop_G17G072789
	Pop_A02G023849	Pop_A15G017150	Pop_G13G071270	Pop_UnG037343	Pop_A12G019397			Pop_G02G065768	Pop_G15G048936	Pop_G04G066837	Pop_G17G072839
	Pop_A05G057088	Pop_A15G017162	Pop_A18G012918	Pop_UnG069985	Pop_G01G004757			Pop_G19G084112	Pop_A01G003962	Pop_G17G081516	Pop_G17G086864
	Pop_A05G071596	Pop_A15G017170	Pop_G03G021323	Pop_A01G004065	Pop_G10G048165			Pop_A15G049085	Pop_A05G016789	Pop_A01G010231	Pop_G17G086992
	Pop_A05G073324	Pop_A15G017175	Pop_G01G090328	Pop_A01G011838	Pop_G13G071109			Pop_G02G015964	Pop_A05G071991	Pop_G08G022130	Pop_G17G087021
	Pop_A07G062779	Pop_A15G017206	Pop_G05G057288	Pop_A01G015562	Pop_A08G002381			Pop_G07G062485	Pop_A13G011508	Pop_A01G075019	Pop_G18G011112
	Pop_A08G046007	Pop_A15G017229	Pop_G14G000607	Pop_A01G024856	Pop_A12G007830			Pop_A15G014655	Pop_A16G017494	Pop_A05G073399	Pop_G18G019114
	Pop_A08G063663	Pop_A15G017254	Pop_G17G025782	Pop_A01G032299	Pop_G03G050624			Pop_G02G066070	Pop_A19G052847	Pop_A10G047489	Pop_G18G019118
	Pop_A10G048463	Pop_A15G017255	Pop_A04G026293	Pop_A01G054614	Pop_A06G089537			Pop_G08G058419	Pop_G05G017811	Pop_A12G073877	Pop_G18G019149
	Pop_A11G056786	Pop_A15G017276	Pop_A04G029183	Pop_A01G054735	Pop_A09G083666			Pop_A12G081594	Pop_A01G032144	Pop_G12G084587	Pop_G18G019170
	Pop_G01G072433	Pop_A15G048917	Pop_A08G009145	Pop_A01G059022	Pop_G02G065405			Pop_G11G070163	Pop_A06G085822	Pop_G06G051328	Pop_G18G033744
	Pop_G02G030892	Pop_A15G048944	Pop_A10G047153	Pop_A01G059720	Pop_G12G050864			Pop_A09G028986	Pop_A07G006641	Pop_G15G074376	Pop_G18G078486
	Pop_G06G075968	Pop_A15G048965	Pop_A17G033842	Pop_A01G059839	Pop_G17G031484			Pop_A10G001230	Pop_A15G049111	Pop_G18G019156	Pop_G18G078506
	Pop_G06G076017	Pop_A15G048972	Pop_A02G024036	Pop_A01G074921	Pop_G19G086370			Pop_G14G088866	Pop_A06G053359	Pop_A02G012617	Pop_G18G080148
	Pop_G08G057836	Pop_A15G048984	Pop_A06G079327	Pop_A01G079856	Pop_A02G012464			Pop_A14G029883	Pop_A02G005405	Pop_A14G029760	Pop_G18G080154
	Pop_G10G027071	Pop_A15G048995	Pop_A10G069268	Pop_A02G026937	Pop_A03G019708			Pop_A10G047546	Pop_A15G014721	Pop_G09G027768	Pop_G18G080175
	Pop_G16G068690	Pop_A15G049030	Pop_A10G069665	Pop_A02G066251	Pop_A12G019415			Pop_G05G085095	Pop_A01G059965	Pop_G16G025510	Pop_G18G080272
	Pop_G18G086270	Pop_A15G049033	Pop_A16G017547	Pop_A03G050655	Pop_UnG036047			Pop_G12G076200	Pop_G01G075559	Pop_A01G056862	Pop_G18G080308
	Pop_G19G028427	Pop_A15G049050	Pop_G15G035021	Pop_A04G029296	Pop_A05G001769			Pop_A01G004085	Pop_G05G008124	Pop_A11G021655	Pop_G18G083250
	Pop_A04G070594	Pop_A15G049054	Pop_G18G019044	Pop_A04G030854	Pop_G05G057295			Pop_A01G024372	Pop_A05G056185	Pop_G14G044331	Pop_G18G083266
	Pop_A05G072101	Pop_A15G049070	Pop_G03G013906	Pop_A04G059349	Pop_G07G061358			Pop_A05G001919	Pop_A07G006501	Pop_A01G058717	Pop_G18G085877
	Pop_A06G064794	Pop_A15G049082	Pop_A09G014511	Pop_A05G001988	Pop_A04G029315			Pop_A05G071835	Pop_A16G089978	Pop_A02G012576	Pop_G18G085949
	Pop_A09G076814	Pop_A15G049090	Pop_A11G091358	Pop_A05G016832	Pop_A07G011922			Pop_A06G079287	Pop_A12G073773	Pop_A02G088573	Pop_G19G000493
	Pop_A11G079038	Pop_A15G049093	Pop_A12G067965	Pop_A05G071884	Pop_G04G018079			Pop_A08G086428	Pop_G13G071539	Pop_A15G064323	Pop_G19G009279
	Pop_A15G014708	Pop_A15G049097	Pop_A14G045365	Pop_A05G073499	Pop_G14G050923			Pop_G05G072401	Pop_G14G045084	Pop_A06G053526	Pop_G19G009314
	Pop_A18G018892	Pop_A15G049104	Pop_G02G005720	Pop_A06G079393	Pop_A03G050556			Pop_G19G009766	Pop_G04G023409	Pop_G13G022225	Pop_G19G009336
	Pop_G04G066891	Pop_A15G049109	Pop_G14G030522	Pop_A07G006326	Pop_A05G056227			Pop_G04G023529	Pop_A08G063995	Pop_G13G071247	Pop_G19G009361
	Pop_G05G069852	Pop_A15G049116	Pop_UnG036880	Pop_A07G006504	Pop_A10G047094			Pop_G07G061452	Pop_G10G022879	Pop_G19G009707	Pop_G19G009418
	Pop_G06G089809	Pop_A15G049128	Pop_A02G012464	Pop_A07G022752	Pop_A10G069522			Pop_A06G089428	Pop_A01G029519	Pop_A14G000376	Pop_G19G009463
	Pop_G08G046266	Pop_A15G049129	Pop_A05G071835	Pop_A08G045996	Pop_G09G027788			Pop_A17G081472	Pop_A16G028740	Pop_G08G058337	Pop_G19G009483
	Pop_G09G014205	Pop_A15G049152	Pop_A08G086424	Pop_A09G026572	Pop_G10G047780			Pop_G10G000196	Pop_G02G026847	Pop_G05G072344	Pop_G19G009549
	Pop_G09G030387	Pop_A15G049154	Pop_G08G057708	Pop_A09G028986	Pop_G09G051115			Pop_A10G069633	Pop_G08G046435	Pop_G07G061256	Pop_G19G009778
	Pop_G10G007755	Pop_A15G064228	Pop_A16G028787	Pop_A10G047016	Pop_A06G053422			Pop_G01G089268	Pop_A01G074836	Pop_G12G084721	Pop_G19G009784
	Pop_G13G072559	Pop_A15G064232	Pop_G02G023759	Pop_A10G069102	Pop_A08G063792			Pop_A14G000436	Pop_A05G056319	Pop_A02G033081	Pop_G19G009794
	Pop_G13G072603	Pop_A15G064277	Pop_G09G031991	Pop_A10G069331	Pop_G01G060427			Pop_A01G004031	Pop_A06G085832	Pop_A08G063755	Pop_G19G009795
	Pop_G14G044166	Pop_A15G064278	Pop_G10G027089	Pop_A11G021550	Pop_G04G028106			Pop_G10G007198	Pop_A08G006814	Pop_G16G060810	Pop_G19G021942
	Pop_G17G072896	Pop_A15G064377	Pop_A02G005148	Pop_A12G073749	Pop_G10G007680			Pop_G14G082995	Pop_G04G018168	Pop_G11G070044	Pop_G19G021943
	Pop_A01G074768	Pop_A15G064379	Pop_A09G028898	Pop_A12G073808	Pop_A10G046830			Pop_A04G010945	Pop_G05G069916	Pop_A01G079870	Pop_G19G021944
	Pop_A02G012338	Pop_A15G064380	Pop_A12G067148	Pop_A13G010068	Pop_G03G078249			Pop_G10G023141	Pop_A11G026224	Pop_G16G016146	Pop_G19G021945
	Pop_A04G018194	Pop_A15G064387	Pop_G01G067693	Pop_A13G031153	Pop_G07G061098			Pop_A07G006723	Pop_G03G013958	Pop_G02G005296	Pop_G19G021961
	Pop_A04G019595	Pop_A15G064423	Pop_A10G069156	Pop_A13G031241	Pop_A02G023787			Pop_A15G084279	Pop_A01G015521	Pop_A09G059595	Pop_G19G021987
	Pop_A05G001988	Pop_A15G064424	Pop_A16G055330	Pop_A13G054205	Pop_A06G053784			Pop_A02G065225	Pop_A02G088723	Pop_G02G005686	Pop_G19G028425
	Pop_A06G061986	Pop_A15G064467	Pop_G05G017974	Pop_A13G054260	Pop_A13G009960			Pop_G15G084549	Pop_A04G060320	Pop_A09G026780	Pop_G19G034334
	Pop_A08G002448	Pop_A15G064468	Pop_G05G072232	Pop_A14G029886	Pop_G04G023382			Pop_A05G002128	Pop_A08G006950	Pop_A10G069270	Pop_G19G052271
	Pop_A10G047157	Pop_A15G064479	Pop_G12G035109	Pop_A14G045364	Pop_A04G018524			Pop_G07G052056	Pop_A18G018646	Pop_G10G023101	Pop_G19G080819
	Pop_A11G032725	Pop_A15G064536	Pop_A03G019764	Pop_A14G045740	Pop_A04G030657			Pop_A01G079842	Pop_G03G055532	Pop_A01G005940	Pop_G19G084024
	Pop_A12G068040	Pop_A15G064538	Pop_A03G050231	Pop_A15G014804	Pop_A05G073302			Pop_A14G044890	Pop_G03G055822	Pop_A07G085304	Pop_G19G084076
	Pop_A12G068073	Pop_A15G064555	Pop_A04G030595	Pop_A15G017175	Pop_A14G045024			Pop_A16G089971	Pop_G15G049211	Pop_G03G076333	Pop_G19G084184
	Pop_A17G021165	Pop_A15G076505	Pop_A08G002450	Pop_A15G017229	Pop_G15G017373			Pop_G16G025518	Pop_A08G086511	Pop_A10G047335	Pop_G19G086370
	Pop_G02G026865	Pop_A15G076542	Pop_A08G046138	Pop_A15G049090	Pop_A11G056716			Pop_A07G033640	Pop_G08G083366	Pop_G08G057935	Pop_G19G090790
	Pop_G02G065012	Pop_A15G076553	Pop_A08G063550	Pop_A16G035371	Pop_A16G025495			Pop_G01G067386	Pop_A03G050451	Pop_A03G049321	Pop_UnG002220
	Pop_G04G023434	Pop_A15G076559	Pop_G01G089295	Pop_A17G020590	Pop_G12G050770			Pop_G06G082807	Pop_G13G082503	Pop_G01G020849	Pop_UnG015303
	Pop_G04G066872	Pop_A15G076597	Pop_A01G015533	Pop_A18G013237	Pop_G14G051181			Pop_A14G045345	Pop_G14G045136	Pop_G02G015942	Pop_UnG015309
	Pop_G06G075936	Pop_A15G076601	Pop_A03G019804	Pop_A18G018909	Pop_A04G036013			Pop_G06G003359	Pop_A06G089600	Pop_G14G044025	Pop_UnG015315
	Pop_G08G058554	Pop_A15G076609	Pop_A04G029375	Pop_A18G083077	Pop_A10G046930			Pop_G09G014205	Pop_A10G069354	Pop_A04G002705	Pop_UnG026790
	Pop_G16G057570	Pop_A15G084284	Pop_G03G076305	Pop_G01G002906	Pop_A01G079848			Pop_G16G025255	Pop_G05G008370	Pop_G02G065044	Pop_UnG026793
	Pop_G18G078599	Pop_A16G017469	Pop_G17G066966	Pop_G01G059014	Pop_G07G061223			Pop_A02G012616	Pop_G19G009749	Pop_G07G079532	Pop_UnG028658
	Pop_A01G079953	Pop_A16G017473	Pop_G18G080227	Pop_G01G090292	Pop_G13G024427			Pop_G09G077304	Pop_A03G050655	Pop_G08G058604	Pop_UnG033749
	Pop_A02G065662	Pop_A16G017474	Pop_UnG037331	Pop_G02G005589	Pop_A02G012251			Pop_G01G058646	Pop_A10G069120	Pop_A16G091211	Pop_UnG033750
	Pop_A04G019621	Pop_A16G017475	Pop_A04G026348	Pop_G02G065528	Pop_A10G047230			Pop_A01G081142	Pop_A12G019300	Pop_G07G061195	Pop_UnG037097
	Pop_A05G001817	Pop_A16G017500	Pop_A11G021686	Pop_G02G065533	Pop_A12G019262			Pop_A14G044990	Pop_G04G023420	Pop_A07G006614	Pop_UnG037349
	Pop_A05G071650	Pop_A16G017501	Pop_A16G083947	Pop_G03G013860	Pop_G05G057294			Pop_G18G078411	Pop_G16G025186	Pop_G01G020756	Pop_UnG041007
	Pop_A05G073203	Pop_A16G017505	Pop_G06G034909	Pop_G03G076327	Pop_G05G072232			Pop_G07G061254	Pop_G02G065000	Pop_A03G014580	Pop_UnG051155
	Pop_A06G061845	Pop_A16G017536	Pop_A18G034196	Pop_G03G076339	Pop_G08G007375			Pop_A06G062903	Pop_G08G082385	Pop_A06G061817	Pop_UnG065393
	Pop_A07G006532	Pop_A16G017547	Pop_G05G057483	Pop_G04G011042	Pop_A08G007018			Pop_A14G045462	Pop_A10G069665	Pop_A01G032195	Pop_UnG068476
	Pop_A08G063599	Pop_A16G017548	Pop_G06G003622	Pop_G04G023529	Pop_A14G045365			Pop_A16G028673	Pop_A02G065241	Pop_A11G021645	Pop_UnG068785
	Pop_A12G027580	Pop_A16G023178	Pop_G01G067502	Pop_G04G028211	Pop_G16G068562			Pop_A01G059687	Pop_G13G072689	Pop_A15G084375	Pop_UnG069738
	Pop_A15G049085	Pop_A16G025113	Pop_A03G050249	Pop_G05G017794	Pop_A01G003825			Pop_A05G071995	Pop_G05G057376	Pop_A04G059359	Pop_UnG069746
	Pop_A18G089854	Pop_A16G025120	Pop_A06G053779	Pop_G05G032861	Pop_A03G050330			Pop_A05G001774	Pop_G12G070035	Pop_A01G015615	Pop_UnG079579
	Pop_G04G079240	Pop_A16G025122	Pop_A12G007812	Pop_G05G057305	Pop_A06G079344			Pop_G06G051739	Pop_A04G019475	Pop_G07G061106	Pop_UnG083037
	Pop_G05G008300	Pop_A16G025133	Pop_G01G024735	Pop_G05G072165	Pop_G06G051944			Pop_G07G079519	Pop_G03G013955	Pop_G09G014224	Pop_UnG083043
	Pop_G06G003704	Pop_A16G025155	Pop_A05G056198	Pop_G05G072214	Pop_G07G061172			Pop_A12G073800	Pop_UnG041007	Pop_A13G010056	Pop_UnG088409
	Pop_G06G076105	Pop_A16G025309	Pop_A18G083130	Pop_G05G090954	Pop_G10G022983			Pop_A19G028567	Pop_A03G050048	Pop_G14G000632	Pop_UnG092077
	Pop_G09G051049	Pop_A16G025354	Pop_G02G035294	Pop_G06G003616	Pop_G10G048066			Pop_G01G002876	Pop_A10G069038	Pop_A05G056076	Pop_A01G005892
	Pop_G10G000159	Pop_A16G025450	Pop_G05G091020	Pop_G06G076048	Pop_A01G054732			Pop_A08G064075	Pop_A11G021682	Pop_G10G047769	Pop_A01G010162
	Pop_G13G071466	Pop_A16G025452	Pop_A03G080554	Pop_G08G057714	Pop_A01G074835			Pop_G19G079548	Pop_A17G021146	Pop_A04G010947	Pop_A01G011815
	Pop_G14G044080	Pop_A16G025468	Pop_G01G020747	Pop_G08G057820	Pop_A07G006437			Pop_A04G019462	Pop_G01G081916	Pop_A15G064448	Pop_A01G025074
	Pop_A01G004588	Pop_A16G025480	Pop_G11G070242	Pop_G08G060631	Pop_A09G076814			Pop_A16G090095	Pop_A01G059837	Pop_G02G065477	Pop_A01G032218
	Pop_A02G012510	Pop_A16G025481	Pop_G15G048873	Pop_G08G064150	Pop_A11G091398			Pop_G01G067461	Pop_G01G002262	Pop_G17G033257	Pop_A01G056927
	Pop_A04G060320	Pop_A16G025493	Pop_A01G010231	Pop_G10G006177	Pop_A15G014811			Pop_G14G044344	Pop_A01G029583	Pop_A09G029019	Pop_A01G058703
	Pop_A05G071751	Pop_A16G028673	Pop_A14G045604	Pop_G10G007036	Pop_A16G091261			Pop_A06G061819	Pop_G10G006104	Pop_A01G029661	Pop_A01G059735
	Pop_A08G046075	Pop_A16G028680	Pop_A16G090216	Pop_G10G007163	Pop_G06G003469			Pop_G05G072216	Pop_G12G084702	Pop_G14G088899	Pop_A01G059978
	Pop_A10G047345	Pop_A16G028684	Pop_G06G053798	Pop_G10G027167	Pop_UnG037925			Pop_A01G059067	Pop_G13G022231	Pop_A14G045280	Pop_A01G074863
	Pop_A10G069209	Pop_A16G028741	Pop_G09G077302	Pop_G12G068301	Pop_A13G031234			Pop_A14G044999	Pop_A10G069245	Pop_G13G026980	Pop_A01G079835
	Pop_A14G044951	Pop_A16G028742	Pop_A01G029626	Pop_G12G076225	Pop_G01G058978			Pop_A03G019815	Pop_A19G052947	Pop_G05G017967	Pop_A01G079841
	Pop_A18G013037	Pop_A16G028743	Pop_A05G071897	Pop_G13G072725	Pop_G10G007134			Pop_A18G013266	Pop_G06G051486	Pop_A10G048686	Pop_A01G081114
	Pop_A19G052296	Pop_A16G028777	Pop_A13G082651	Pop_G14G044223	Pop_G18G080300			Pop_A02G005007	Pop_G10G047955	Pop_A06G079318	Pop_A01G081142
	Pop_G01G002915	Pop_A16G028784	Pop_G08G057945	Pop_G14G078050	Pop_A01G081130			Pop_A12G019405	Pop_A01G054571	Pop_G15G048763	Pop_A02G005145
	Pop_G04G051923	Pop_A16G028798	Pop_A05G057132	Pop_G16G068488	Pop_A08G063840			Pop_G08G082201	Pop_A03G019929	Pop_G10G027154	Pop_A02G005478
	Pop_G07G062673	Pop_A16G030755	Pop_A06G062043	Pop_G16G068690	Pop_A18G018950			Pop_A03G049633	Pop_A04G018047	Pop_A08G046193	Pop_A02G005562
	Pop_G08G057885	Pop_A16G030769	Pop_A10G069121	Pop_G17G021018	Pop_G03G078233			Pop_A03G050540	Pop_A05G056392	Pop_A17G052605	Pop_A02G012105
	Pop_G10G048048	Pop_A16G033758	Pop_G08G087171	Pop_UnG029711	Pop_G13G022300			Pop_A05G056056	Pop_G03G010498	Pop_A02G005134	Pop_A03G013662
	Pop_A05G001813	Pop_A16G033763	Pop_A05G001751	Pop_A01G004187	Pop_G16G016180			Pop_A07G036483	Pop_G03G055805	Pop_A02G066340	Pop_A03G049987
	Pop_A08G045973	Pop_A16G035306	Pop_G05G072153	Pop_A01G004228	Pop_A06G061891			Pop_A09G077045	Pop_G05G057240	Pop_G05G057525	Pop_A03G050213
	Pop_A15G014664	Pop_A16G035309	Pop_A19G028530	Pop_A01G004360	Pop_G04G060123			Pop_A04G019595	Pop_G09G077233	Pop_G11G070242	Pop_A03G050545
[truncated: 10,895 more rows]

## Sheet: Supplemental Table S7
Table S7. TFs differentially expressed in poplar 84K in response to salt stress.
TF gene	Ffam:domain	Description
Pop_A01G002215	PF02365: No apical meristem (NAM) protein	IPR036093: NAC domain superfamily; IPR003441: NAC domain
Pop_A01G003801	PF00249: Myb-like DNA-binding domain	IPR001005: SANT/Myb domain; IPR017930: Myb domain; IPR009057: Homeobox-like domain superfamily
Pop_A01G003809	PF03514: GRAS domain family	IPR030015: Scarecrow-like protein 29/nodulation signalling pathway 1; IPR005202: Transcription factor GRAS
Pop_A01G003924	PF13912: C2H2-type zinc finger	IPR013087: Zinc finger C2H2-type; IPR036236: Zinc finger C2H2 superfamily
Pop_A01G003947	PF00847: AP2 domain	IPR001471: AP2/ERF domain; IPR016177: DNA-binding domain superfamily; IPR036955: AP2/ERF domain superfamily
Pop_A01G003952	PF00249: Myb-like DNA-binding domain	IPR001005: SANT/Myb domain; IPR009057: Homeobox-like domain superfamily; IPR017930: Myb domain; IPR006447: Myb domain, plants
Pop_A01G003954	PF04618: HD-ZIP protein N terminus; PF00046: Homeobox domain; PF02183: Homeobox associated leucine zipper	IPR000047: Helix-turn-helix motif; IPR001356: Homeobox domain; IPR003106: Leucine zipper, homeobox-associated; IPR009057: Homeobox-like domain superfamily; IPR006712: HD-ZIP protein, N-terminal; IPR017970: Homeobox, conserved site
Pop_A01G003963	PF00847: AP2 domain	IPR001471: AP2/ERF domain; IPR016177: DNA-binding domain superfamily; IPR036955: AP2/ERF domain superfamily
Pop_A01G003964	PF00847: AP2 domain	IPR001471: AP2/ERF domain; IPR016177: DNA-binding domain superfamily; IPR036955: AP2/ERF domain superfamily
Pop_A01G003996	PF00320: GATA zinc finger; PF13919: Asx homology domain	IPR028020: ASX homology domain; IPR000679: Zinc finger, GATA-type; IPR013088: Zinc finger, NHR/GATA-type; IPR038108: UCH-binding domain superfamily
Pop_A01G004012	PF13837: Myb/SANT-like DNA-binding domain	IPR017877: Myb-like domain
Pop_A01G004032	PF01373: Glycosyl hydrolase family 14	IPR001371: Glycoside hydrolase, family 14B, plant; IPR017853: Glycoside hydrolase superfamily; IPR001554: Glycoside hydrolase, family 14; IPR018238: Glycoside hydrolase, family 14, conserved site
Pop_A01G004056	-	IPR001005: SANT/Myb domain; IPR017877: Myb-like domain; IPR009057: Homeobox-like domain superfamily
Pop_A01G004065	PF00249: Myb-like DNA-binding domain; PF00072: Response regulator receiver domain	IPR006447: Myb domain, plants; IPR011006: CheY-like superfamily; IPR001005: SANT/Myb domain; IPR009057: Homeobox-like domain superfamily; IPR017930: Myb domain; IPR001789: Signal transduction response regulator, receiver domain
Pop_A01G004084	PF02365: No apical meristem (NAM) protein	IPR036093: NAC domain superfamily; IPR003441: NAC domain
Pop_A01G004107	PF14215: bHLH-MYC and R2R3-MYB transcription factors N-terminal; PF00010: Helix-loop-helix DNA-binding domain	IPR011598: Myc-type, basic helix-loop-helix (bHLH) domain; IPR025610: Transcription factor MYC/MYB N-terminal; IPR036638: Helix-loop-helix DNA-binding domain superfamily
Pop_A01G004132	PF00249: Myb-like DNA-binding domain	IPR001005: SANT/Myb domain; IPR017930: Myb domain; IPR009057: Homeobox-like domain superfamily
Pop_A01G004154	PF02373: JmjC domain, hydroxylase; PF02375: jmjN domain; PF02928: C5HC2 zinc finger	IPR003349: JmjN domain; IPR003347: JmjC domain; IPR004198: Zinc finger, C5HC2-type
Pop_A01G004206	PF00249: Myb-like DNA-binding domain; PF14379: MYB-CC type transfactor, LHEQLE motif	IPR025756: MYB-CC type transcription factor, LHEQLE-containing domain; IPR001005: SANT/Myb domain; IPR006447: Myb domain, plants; IPR017930: Myb domain; IPR009057: Homeobox-like domain superfamily
Pop_A01G004557	-	-
Pop_A01G004559	PF03106: WRKY DNA -binding domain; PF10533: Plant zinc cluster domain	IPR018872: Zn-cluster domain; IPR036576: WRKY domain superfamily; IPR003657: WRKY domain
Pop_A01G004588	PF03514: GRAS domain family	IPR005202: Transcription factor GRAS
[truncated: 2,209 more rows]

## Sheet: Supplemental Table S8
Supplemental Table S8. Promoter enrichment in clusters L1 to R4 in this study.
[truncated: 29 more rows]

[truncated: 9 more sheets: Supplemental Table S9, Supplemental Table S10, Supplemental Table S11, Supplemental Table S12, Supplemental Table S13, Supplemental Table S14, Supplemental Table S15, Supplemental Table S16, Supplemental Table S17]
